# Supplementary material for: CTP sensing and Mec1ATR-Rad53CHK1/CHK2 mediate a two-layered response to inhibition of glutamine metabolism
Source: PLoS Genet. 2022 Mar 3;18(3):e1010101. doi: 10.1371/journal.pgen.1010101 (PMC8923462; doi:10.1371/journal.pgen.1010101)
Supplement: S1 Table — (XLSX) [file pgen.1010101.s004.xlsx]

## Sheet: S1 Table
S1 Table. Yeast knock-out library colony sizes on YPD and YPD + DON in the sml1Δ background
allele	ORF	SGD gene	SGD description	direction	N (DON)	N (Untreated)	Mean colony size (DON)	Mean colony size (Untreated)	Difference of mean colony sizes (DON - Untreated)	Difference of mean colony sizes - 2x sum of standard deviations (for significance selection)	Difference of mean colony sizes with multiplicative correction for standard deviations (for plotting)
ycl025cΔ	YCL025C	AGP1	Low-affinity amino acid permease with broad substrate range; involved in uptake of asparagine, glutamine, and other amino acids; expression regulated by SPS plasma membrane amino acid sensor system (Ssy1p-Ptr3p-Ssy5p); AGP1 has a paralog, GNP1, that arose from the whole genome duplication	up	2	2	0.174128	-0.0924628	0.266591	0.109533	0.167759
ybl042cΔ	YBL042C	FUI1	High affinity uridine permease, localizes to the plasma membrane; also mediates low but significant transport of the cytotoxic nucleoside analog 5-fluorouridine; not involved in uracil transport; relative distribution to the vacuole increases upon DNA replication stress	up	2	2	-0.015876	-0.23144	0.215564	0.0861708	0.134706
ydr293cΔ	YDR293C	SSD1	Translational repressor with a role in polar growth and wall integrity; regulated by Cbk1p phosphorylation to effect bud-specific translational control and localization of specific mRNAs; interacts with TOR pathway components; contains a functional N-terminal nuclear localization sequence and nucleocytoplasmic shuttling appears to be critical to Ssd1p function	up	2	2	0.104778	-0.130179	0.234957	0.0801767	0.141646
ylr242cΔ	YLR242C	ARV1	Cortical ER protein; implicated in the membrane insertion of tail-anchored C-terminal single transmembrane domain proteins; may function in transport of glycosylphosphatidylinositol intermediates into the ER lumen; required for normal intracellular sterol distribution; human ARV1, required for normal cholesterol and bile acid homeostasis, can complement yeast arv1 null mutant; human variant causi…	up	2	2	0.175939	-0.00163967	0.177579	0.058451	0.106281
ybr061cΔ	YBR061C	TRM7	2'-O-ribose methyltransferase; methylates the 2'-O-ribose of tRNA-Phe, tRNA-Trp, and tRNA-Leu at positions C32 and N34 of tRNA anticodon loop; crucial biological role likely modification of tRNA-Phe; interacts with Trm732p and Rtt10p in 2'-O-methylation of C32 and N34 substrate tRNAs, respectively; yeast null mutant can be functionally complemented by human FTSJ1, mutations in which have been imp…	up	4	4	0.0298033	-0.162107	0.191911	0.051076	0.110684
ypl090cΔ	YPL090C	RPS6A	Protein component of the small (40S) ribosomal subunit; homologous to mammalian ribosomal protein S6, no bacterial homolog; phosphorylated on S233 by Ypk3p in a TORC1-dependent manner, and on S232 in a TORC1/2-dependent manner by Ypk1/2/3p; RPS6A has a paralog, RPS6B, that arose from the whole genome duplication	ns	2	2	0.0672532	-0.131669	0.198922	0.0493413	0.113543
ymr263wΔ	YMR263W	SAP30	Component of Rpd3L histone deacetylase complex; involved in silencing at telomeres, rDNA, and silent mating-type loci; involved in telomere maintenance	ns	2	2	0.00470635	-0.196762	0.201469	0.0479642	0.114346
ypr201wΔ	YPR201W	ARR3	Plasma membrane metalloid/H+ antiporter; member of bile/arsenite/riboflavin transporter (BART) superfamily; transports arsenite and antimonite; required for resistance to arsenic compounds; transcription is activated by Arr1p in the presence of arsenite	ns	2	2	0.144666	-0.0286317	0.173298	0.0449139	0.099549
yor358wΔ	YOR358W	HAP5	Subunit of the Hap2p/3p/4p/5p CCAAT-binding complex; complex is heme-activated and glucose repressed; complex is a transcriptional activator and global regulator of respiratory gene expression; required for assembly and DNA binding activity of the complex	ns	2	2	-0.0872122	-0.281922	0.19471	0.0414975	0.108967
yor014wΔ	YOR014W	RTS1	B-type regulatory subunit of protein phosphatase 2A (PP2A); Rts1p and Cdc55p are alternative regulatory subunits for PP2A catalytic subunits, Pph21p and Pph22p; PP2A-Rts1p protects cohesin when recruited by Sgo1p to the pericentromere; highly enriched at centromeres in the absence of Cdc55p; required for maintenance of septin ring organization during cytokinesis, for ring disassembly in G1 and fo…	ns	2	2	0.0617666	-0.12528	0.187047	0.0374656	0.103932
yer056c-aΔ	YER056C-A	RPL34A	Ribosomal 60S subunit protein L34A; homologous to mammalian ribosomal protein L34, no bacterial homolog; RPL34A has a paralog, RPL34B, that arose from the whole genome duplication	ns	2	2	0.0176341	-0.144933	0.162567	0.0308765	0.0898126
ypr145wΔ	YPR145W	ASN1	Asparagine synthetase; catalyzes the synthesis of L-asparagine from L-aspartate in the asparagine biosynthetic pathway; ASN1 has a paralog, ASN2, that arose from the whole genome duplication	ns	2	2	0.00511528	-0.148922	0.154037	0.0287077	0.0849328
ybr122cΔ	YBR122C	MRPL36	Mitochondrial ribosomal protein of the large subunit; overproduction suppresses mutations in the COX2 leader peptide-encoding region	ns	2	2	0.177758	0.0335338	0.144224	0.0270528	0.0795753
yer093c-aΔ	YER093C-A	AIM11	Protein of unknown function; null mutant is viable but shows increased loss of mitochondrial genome and synthetic interaction with prohibitin (phb1); contains an intron; SWAT-GFP and mCherry fusion proteins localize to the mitochondria; YER093C-A has a paralog, YBL059W, that arose from the whole genome duplication	ns	2	2	-0.0193761	-0.184262	0.164886	0.0235713	0.0887893
ydr072cΔ	YDR072C	IPT1	Inositolphosphotransferase; involved in synthesis of mannose-(inositol-P)2-ceramide (M(IP)2C), the most abundant sphingolipid; can mutate to resistance to the antifungals syringomycin E and DmAMP1 and to K. lactis zymocin	ns	2	2	0.0853229	-0.0987661	0.184089	0.0225088	0.0980381
ydr048cΔ	YDR048C	NA	Dubious open reading frame; unlikely to encode a functional protein, based on available experimental and comparative sequence data; partially overlaps ORF VMS1/YDR049W	ns	2	2	0.0937894	-0.072619	0.166408	0.022222	0.0891571
yol044wΔ	YOL044W	PEX15	Tail-anchored type II integral peroxisomal membrane protein; required for peroxisome biogenesis; cells lacking Pex15p mislocalize peroxisomal matrix proteins to cytosol; overexpression results in impaired peroxisome assembly	ns	2	2	0.0500472	-0.12312	0.173167	0.0210719	0.0921927
ybl027wΔ	YBL027W	RPL19B	Ribosomal 60S subunit protein L19B; rpl19a and rpl19b single null mutations result in slow growth, while the double null mutation is lethal; homologous to mammalian ribosomal protein L19, no bacterial homolog; RPL19B has a paralog, RPL19A, that arose from the whole genome duplication	ns	2	2	0.118694	-0.0338983	0.152593	0.0197065	0.081563
ypr098cΔ	YPR098C	NA	Protein of unknown function; localized to the mitochondrial outer membrane	ns	2	2	-0.0196195	-0.1798	0.160181	0.0188662	0.085102
ygl138cΔ	YGL138C	NA	Putative protein of unknown function; has no significant sequence similarity to any known protein	ns	2	2	0.168526	0.0313637	0.137163	0.0179353	0.0733788
yfr021wΔ	YFR021W	ATG18	Phosphoinositide binding protein; required for vesicle formation in autophagy and the cytoplasm-to-vacuole targeting (Cvt) pathway; binds both phosphatidylinositol (3,5)-bisphosphate and phosphatidylinositol 3-phosphate; WD-40 repeat protein; relocalizes from vacuole to cytoplasm upon DNA replication stress; has 4 mammalian homologs WIPI1, WIPI2, WIPI3 and WIPI4/WDR45; mutations in human WDR45 ca…	ns	2	2	0.277573	0.12063	0.156943	0.0176559	0.0831483
yar015wΔ	YAR015W	ADE1	N-succinyl-5-aminoimidazole-4-carboxamide ribotide synthetase; required for 'de novo' purine nucleotide biosynthesis; red pigment accumulates in mutant cells deprived of adenine; protein abundance increases in response to DNA replication stress	ns	2	2	-0.00629966	-0.162881	0.156581	0.0152666	0.0823028
ypl183cΔ	YPL183C	RTT10	WD40 domain-containing protein involved in endosomal recycling; forms a complex with Rrt2p that functions in the retromer-mediated pathway for recycling internalized cell-surface proteins; interacts with Trm7p for 2'-O-methylation of N34 of substrate tRNAs; has a role in regulation of Ty1 transposition; human ortholog is WDR6	ns	2	2	0.107035	-0.0349781	0.142013	0.013629	0.0745854
yel031wΔ	YEL031W	SPF1	P-type ATPase, ion transporter of the ER membrane; required to maintain normal lipid composition of intracellular compartments and proper targeting of mitochondrial outer membrane tail-anchored proteins; involved in ER function and Ca2+ homeostasis; required for regulating Hmg2p degradation; confers sensitivity to a killer toxin (SMKT) produced by Pichia farinosa KK1	ns	2	2	0.0401359	-0.174147	0.214283	0.0134167	0.110604
yjr073cΔ	YJR073C	OPI3	Methylene-fatty-acyl-phospholipid synthase; catalyzes the last two steps in phosphatidylcholine biosynthesis; also known as phospholipid methyltransferase	ns	2	2	0.181024	0.0392555	0.141768	0.0100071	0.0734774
yor359wΔ	YOR359W	VTS1	Flap-structured DNA-binding and RNA-binding protein; stimulates deadenylation-dependent mRNA degradation mediated by the CCR4-NOT deadenylase complex; member of the Smaug (Smg) family of post-transcriptional regulators which bind RNA through a conserved sterile alpha motif (SAM) domain that interacts with Smg recognition element (SREs) containing transcripts; stimulates Dna2p endonuclease activity	ns	2	2	0.127401	-0.0107318	0.138133	0.00974906	0.0715929
yhr159wΔ	YHR159W	TDA11	Putative protein of unknown function; green fluorescent protein (GFP)-fusion protein localizes to the cytoplasm; potential Cdc28p substrate; null mutant is sensitive to expression of the top1-T722A allele	ns	2	2	0.0586123	-0.100603	0.159215	0.00963428	0.0820914
ydr541cΔ	YDR541C	NA	Aldehyde reductase; substrates include both aromatic and aliphatic aldehydes; uses NADPH as cofactor; SWAT-GFP and mCherry fusion proteins localize to the endoplasmic reticulum and vacuole respectively	ns	2	2	0.0423329	-0.129045	0.171378	0.00810714	0.087765
ygr281wΔ	YGR281W	YOR1	Plasma membrane ATP-binding cassette (ABC) transporter; multidrug transporter mediates export of many different organic anions including oligomycin; homolog of human cystic fibrosis transmembrane receptor (CFTR)	ns	2	2	0.0102348	-0.139389	0.149624	0.00711648	0.0766343
yor035cΔ	YOR035C	SHE4	Protein containing a UCS (UNC-45/CRO1/SHE4) domain; binds to myosin motor domains to regulate myosin function; involved in endocytosis, polarization of the actin cytoskeleton, and asymmetric mRNA localization	ns	2	2	0.113098	-0.0217619	0.13486	0.00647602	0.0690888
yor375cΔ	YOR375C	GDH1	NADP(+)-dependent glutamate dehydrogenase; synthesizes glutamate from ammonia and alpha-ketoglutarate; rate of alpha-ketoglutarate utilization differs from Gdh3p; expression regulated by nitrogen and carbon sources; GDH1 has a paralog, GDH3, that arose from the whole genome duplication	ns	2	2	0.110072	-0.0229278	0.133	0.00461633	0.0676746
ycr061wΔ	YCR061W	NA	Protein of unknown function; green fluorescent protein (GFP)-fusion protein localizes to the cytoplasm in a punctate pattern; induced by treatment with 8-methoxypsoralen and UVA irradiation	ns	2	2	0.0317855	-0.0901815	0.121967	0.00321855	0.0617989
ydl226cΔ	YDL226C	GCS1	ADP-ribosylation factor GTPase activating protein (ARF GAP); involved in ER-Golgi transport; required for prospore membrane formation; regulates phospholipase Spo14p; shares functional similarity with Glo3p; GCS1 has a paralog, SPS18, that arose from the whole genome duplication	ns	2	2	0.0428572	-0.0783459	0.121203	0.00245467	0.0612215
yor006cΔ	YOR006C	TSR3	Protein required for 20S pre-rRNA processing; involved in processing of the 20S pre-rRNA at site D to generate mature 18S rRNA; green fluorescent protein (GFP)-fusion protein localizes to both the cytoplasm and the nucleus; relative distribution to the nucleus increases upon DNA replication stress	ns	2	2	-0.012527	-0.140221	0.127694	0.00188503	0.0643218
yal002wΔ	YAL002W	VPS8	Membrane-binding component of the CORVET complex; involved in endosomal vesicle tethering and fusion in the endosome to vacuole protein targeting pathway; interacts with Vps21p; contains RING finger motif	ns	2	2	0.0314792	0.10816	-0.0766808	0	-0.030697
yal004wΔ	YAL004W	NA	Dubious open reading frame; unlikely to encode a functional protein, based on available experimental and comparative sequence data; completely overlaps verified gene SSA1/YAL005C	ns	2	2	-0.0656681	0.028935	-0.094603	0	-0.0356898
yal005cΔ	YAL005C	SSA1	ATPase involved in protein folding and NLS-directed nuclear transport; member of HSP70 family; required for ubiquitin-dependent degradation of short-lived proteins; forms chaperone complex with Ydj1p; localized to nucleus, cytoplasm, cell wall; 98% identical to paralog Ssa2p with different functional specificity in propagation of yeast [URE3] prions, vacuolar-mediated degradations of gluconeogene…	ns	2	2	-0.0190474	-0.0329914	0.013944	0	0.00156025
yal007cΔ	YAL007C	ERP2	Member of the p24 family involved in ER to Golgi transport; similar to Emp24p and Erv25p; role in misfolded protein quality control; forms a heterotrimeric complex with Erp1p, Emp24p, and Erv25p; localized to COPII-coated vesicles; ERP2 has a paralog, ERP4, that arose from the whole genome duplication	ns	2	2	0.0420133	0.0556584	-0.0136451	0	-0.00134505
yal008wΔ	YAL008W	FUN14	Integral mitochondrial outer membrane (MOM) protein; dosage suppressor of an MDM10 null that reduces ERMES-related phenotypes, such as alterations in mitochondrial morphology, protein complex assembly, and lipid profile; dosage suppressor of MDM12, MDM34, and MMM1 null mutant growth defects; novel mechanism of MOM import involving Tom70p, the TOM complex, and the TIM23 complex, requiring mitochon…	ns	2	2	-0.0182869	0.00654564	-0.0248326	0	-0.00500048
yal010cΔ	YAL010C	MDM10	Subunit of both the ERMES and the SAM complex; component of ERMES complex which acts as a molecular tether between the mitochondria and the ER, necessary for efficient phospholipid exchange between organelles and for mitophagy; SAM/TOB complex component that functions in the assembly of outer membrane beta-barrel proteins; involved in mitochondrial inheritance and morphology; ERMES complex is oft…	ns	2	2	-0.00569744	0.0116359	-0.0173334	0	-0.00261737
yal011wΔ	YAL011W	SWC3	Protein of unknown function; component of the SWR1 complex, which exchanges histone variant H2AZ (Htz1p) for chromatin-bound histone H2A; required for formation of nuclear-associated array of smooth endoplasmic reticulum known as karmellae	ns	2	2	-0.106042	-0.0451477	-0.0608946	0	-0.0195434
yal013wΔ	YAL013W	DEP1	Component of the Rpd3L histone deacetylase complex; required for diauxic shift-induced histone H2B deposition onto rDNA genes; transcriptional modulator involved in regulation of structural phospholipid biosynthesis genes and metabolically unrelated genes, as well as maintenance of telomeres, mating efficiency, and sporulation	ns	2	2	0.0115552	-0.110063	0.121619	0	0.0598956
yal014cΔ	YAL014C	SYN8	Endosomal SNARE related to mammalian syntaxin 8	ns	2	2	0.00153773	0.0138554	-0.0123176	0	-0.000962458
yal015cΔ	YAL015C	NTG1	DNA N-glycosylase and apurinic/apyrimidinic (AP) lyase; involved in base excision repair; acts in both nucleus and mitochondrion; creates a double-strand break at mtDNA origins that stimulates replication in response to oxidative stress; required for maintaining mitochondrial genome integrity; NTG1 has a paralog, NTG2, that arose from the whole genome duplication	ns	2	2	0.0126154	0.0208799	-0.00826449	0	-0.000370862
yal017wΔ	YAL017W	PSK1	PAS domain-containing serine/threonine protein kinase; coordinately regulates protein synthesis and carbohydrate metabolism and storage in response to a unknown metabolite that reflects nutritional status; PSK1 has a paralog, PSK2, that arose from the whole genome duplication	ns	2	2	-0.0199269	-0.00610703	-0.0138198	0	-0.00141248
yal018cΔ	YAL018C	LDS1	Protein Involved in spore wall assembly; localizes to lipid droplets found on or outside of the prospore membrane; shares similarity with Lds2p and Rrt8p, and a strain mutant for all 3 genes exhibits reduced dityrosine fluorescence relative to the single mutants	ns	2	2	0.0193671	0.0287594	-0.0093923	0	-0.000401219
yal019wΔ	YAL019W	FUN30	Snf2p family member with ATP-dependent chromatin remodeling activity; has a role in silencing at the mating type locus, telomeres and centromeres; enriched at centromeres and is required for correct chromatin structure around centromeres, as well as at the boundary element of the silent HMR; recruited to DNA double-strand breaks (DSBs) where it promotes 5' strand resection of DSBs; potential Cdc2…	ns	2	2	-0.0390086	-0.0463625	0.00735388	0	0.000246448
yal020cΔ	YAL020C	ATS1	Protein required for modification of wobble nucleosides in tRNA; acts with Elongator complex, Kti11p, and Kti12p; has a potential role in regulatory interactions between microtubules and the cell cycle; forms a stable heterodimer with Kti11p	ns	2	2	-0.0263008	-0.147155	0.120854	0	0.0545131
yal022cΔ	YAL022C	FUN26	High affinity, broad selectivity, nucleoside/nucleobase transporter; vacuolar membrane localized transporter which may regulate the balance of nicotinamide riboside (NmR) levels between the cytosol and vacuole, contributing to salvage of NmR for use in cytosolic NAD+ synthesis; equilibrative nucleoside transporter (ENT) family member	ns	2	2	0.0120632	0.0337959	-0.0217327	0	-0.00397872
yal023cΔ	YAL023C	PMT2	Protein O-mannosyltransferase of the ER membrane; transfers mannose residues from dolichyl phosphate-D-mannose to protein serine/threonine residues; involved in ER quality control; acts in a complex with Pmt1p, can instead interact with Pmt5p; antifungal drug target; PMT2 has a paralog, PMT3, that arose from the whole genome duplication	ns	2	2	0.0684207	0.0906771	-0.0222564	0	-0.00289191
yal024cΔ	YAL024C	LTE1	Protein similar to GDP/GTP exchange factors; without detectable GEF activity; required for asymmetric localization of Bfa1p at daughter-directed spindle pole bodies and for mitotic exit at low temperatures	ns	2	2	0.0255111	0.00854046	0.0169706	0	0.00158118
yal026cΔ	YAL026C	DRS2	Trans-golgi network aminophospholipid translocase (flippase); maintains membrane lipid asymmetry in post-Golgi secretory vesicles; contributes to clathrin-coated vesicle formation, endocytosis, protein trafficking between the Golgi and endosomal system and the cellular response to mating pheromone; autoinhibited by its C-terminal tail; localizes to the trans-Golgi network; mutations in human homo…	ns	2	2	0.0168162	-0.175167	0.191983	0	0.0657227
yal027wΔ	YAL027W	SAW1	5'- and 3'-flap DNA binding protein; recruits Rad1p-Rad10p to single-strand annealing intermediates with 3' non-homologous tails for removal during double-strand break repair; complexes with Rad1p-Rad10p and stimulates its endonuclease activity; green fluorescent protein (GFP)-fusion protein localizes to the nucleus	ns	2	2	0.034501	0.0230413	0.0114597	0	0.00107328
yal028wΔ	YAL028W	FRT2	Tail-anchored ER membrane protein of unknown function; interacts with homolog Frt1p; promotes growth in conditions of high Na+, alkaline pH, or cell wall stress, possibly via a role in posttranslational translocation; potential Cdc28p substrate; FRT2 has a paralog, FRT1, that arose from the whole genome duplication	ns	2	2	-0.0250991	-0.0233195	-0.0017796	0	-1.83546e-05
yal029cΔ	YAL029C	MYO4	Type V myosin motor involved in actin-based transport of cargos; required for mRNA transport, including ASH1 mRNA, and facilitating the growth and movement of ER tubules into the growing bud along with She3p; MYO4 has a paralog, MYO2, that arose from the whole genome duplication	ns	2	2	0.00608618	0.00699007	-0.000903887	0	-5.22309e-06
yal030wΔ	YAL030W	SNC1	Vesicle membrane receptor protein (v-SNARE); involved in the fusion between Golgi-derived secretory vesicles with the plasma membrane; proposed to be involved in endocytosis; member of the synaptobrevin/VAMP family of R-type v-SNARE proteins; SNC1 has a paralog, SNC2, that arose from the whole genome duplication	ns	2	2	-0.0622729	-0.00720378	-0.0550691	0	-0.0168362
yal031cΔ	YAL031C	GIP4	Cytoplasmic protein that regulates protein phosphatase 1 Glc7p; protein overexpression relocalizes Glc7p from the nucleus and prevents chromosome segregation; potential Cdc28p substrate	ns	2	2	0.0232477	0.0389321	-0.0156844	0	-0.00218355
yal034cΔ	YAL034C	FUN19	Non-essential protein of unknown function; expression induced in response to heat stress; FUN19 has a paralog, YOR338W, that arose from the whole genome duplication	ns	2	2	-0.00906286	-0.0459475	0.0368846	0	0.0086892
yal036cΔ	YAL036C	RBG1	Member of the DRG family of GTP-binding proteins; associates with translating ribosomes; interacts with Tma46p, Ygr250cp, Gir2p and Yap1p via two-hybrid	ns	2	2	0.011016	0.0315538	-0.0205377	0	-0.00331801
yal037wΔ	YAL037W	NA	Putative protein of unknown function; YAL037W has a paralog, YOR342C, that arose from the whole genome duplication	ns	2	2	0.0334544	0.0340404	-0.000586029	0	-3.52011e-06
yal040cΔ	YAL040C	CLN3	G1 cyclin involved in cell cycle progression; activates Cdc28p kinase to promote G1 to S phase transition; plays a role in regulating transcription of other G1 cyclins, CLN1 and CLN2; regulated by phosphorylation and proteolysis; acetyl-CoA induces CLN3 transcription in response to nutrient repletion to promote cell-cycle entry; cell cycle arrest phenotype of the cln1 cln2 cln3 triple null mutant…	ns	2	2	-0.0312496	-0.033107	0.00185742	0	3.00104e-05
yal042wΔ	YAL042W	ERV46	Protein localized to COPII-coated vesicles; forms a complex with Erv41p; involved in the membrane fusion stage of transport	ns	2	2	-0.0228869	-0.00581855	-0.0170684	0	-0.00250109
yal043c-aΔ	YAL043C-A	NULL	NULL	ns	2	2	-0.00803384	-0.0148672	0.00683336	0	0.000439497
yal045cΔ	YAL045C	NA	Dubious open reading frame; unlikely to encode a functional protein, based on available experimental and comparative sequence data; almost completely overlaps YAL044W-A	ns	2	2	-0.00541427	-0.00972628	0.004312	0	0.000145831
yal046cΔ	YAL046C	BOL3	Protein involved in Fe-S cluster transfer to mitochondrial clients; protects [4Fe-4S] clusters from damage due to oxidative stress by acting along with Nfu1p at a late step in the transfer of [4Fe-4S] clusters from the ISA complex to mitochondrial client proteins like lipoate synthase and succinate dehydrogenase; sequence similarity to human BOLA family member, BOLA3, mutations of which are assoc…	ns	2	2	0.00393102	-0.00394803	0.00787905	0	0.000581205
yal048cΔ	YAL048C	GEM1	Outer mitochondrial membrane GTPase, subunit of the ERMES complex; potential regulatory subunit of the ERMES complex that links the ER to mitochondria and may promote inter-organellar calcium and phospholipid exchange as well as coordinating mitochondrial DNA replication and growth; cells lacking Gem1p contain collapsed, globular, or grape-like mitochondria; ortholog of metazoan Miro GTPases	ns	2	2	-0.0542352	-0.109432	0.0551965	0	0.0147432
yal049cΔ	YAL049C	AIM2	Cytoplasmic protein involved in mitochondrial function or organization; null mutant displays reduced frequency of mitochondrial genome loss; potential Hsp82p interactor	ns	2	2	-0.00722871	0.0216427	-0.0288714	0	-0.0065984
yal051wΔ	YAL051W	OAF1	Oleate-activated transcription factor; subunit of a heterodimeric complex with Pip2p, which binds to oleate-response elements (ORE) in the promoter of genes involved in beta-oxidation of fatty acids, peroxisome organization and biogenesis, activating transcription in the presence of oleate; regulates chromatin silencing at telomeres; involved in diauxic shift; OAF1 has a paralog, PIP2, that arose…	ns	2	2	0.010214	0.0222546	-0.0120406	0	-0.00110008
yal053wΔ	YAL053W	FLC2	Putative calcium channel involved in calcium release under hypotonic stress; required for uptake of FAD into endoplasmic reticulum; involved in cell wall maintenance; FLC2 has a paralog, YOR365C, that arose from the whole genome duplication	ns	2	2	0.00560156	-0.0197684	0.0253699	0	0.00450372
yal054cΔ	YAL054C	ACS1	Acetyl-coA synthetase isoform; along with Acs2p, acetyl-coA synthetase isoform is the nuclear source of acetyl-coA for histone acetylation; expressed during growth on nonfermentable carbon sources and under aerobic conditions	ns	2	2	-0.0116073	0.00593853	-0.0175458	0	-0.00131775
yal055wΔ	YAL055W	PEX22	Putative peroxisomal membrane protein; required for import of peroxisomal proteins; functionally complements a Pichia pastoris pex22 mutation	ns	2	2	0.0015113	-0.0192603	0.0207716	0	0.00330316
yal056wΔ	YAL056W	GPB2	Multistep regulator of cAMP-PKA signaling; inhibits PKA downstream of Gpa2p and Cyr1p, thereby increasing cAMP dependency; inhibits Ras activity through direct interactions with Ira1p/2p; regulated by G-alpha protein Gpa2p; GPB2 has a paralog, GPB1, that arose from the whole genome duplication	ns	2	2	0.0485395	0.034013	0.0145264	0	0.00140164
yal058c-aΔ	YAL058C-A	NULL	NULL	ns	2	2	0.000990148	-0.0407527	0.0417429	0	0.0116597
yal058wΔ	YAL058W	CNE1	Calnexin; integral membrane ER chaperone involved in folding and quality control of glycoproteins; chaperone activity is inhibited by Mpd1p, with which Cne1p interacts; 24% identical to mammalian calnexin; Ca+ binding not yet shown in yeast	ns	2	2	-0.00125176	-0.0463223	0.0450705	0	0.0103896
yal059wΔ	YAL059W	ECM1	Pre-ribosomal factor involved in 60S ribosomal protein subunit export; associates with the pre-60S particle; shuttles between the nucleus and cytoplasm	ns	2	2	0.0150746	0.0306825	-0.015608	0	-0.00193162
yal060wΔ	YAL060W	BDH1	NAD-dependent (R,R)-butanediol dehydrogenase; catalyzes oxidation of (R,R)-2,3-butanediol to (3R)-acetoin, oxidation of meso-butanediol to (3S)-acetoin, and reduction of acetoin; enhances use of 2,3-butanediol as an aerobic carbon source	ns	2	2	0.0435056	0.0533379	-0.00983225	0	-0.000468361
yal061wΔ	YAL061W	BDH2	Putative medium-chain alcohol dehydrogenase with similarity to BDH1; transcription induced by constitutively active PDR1 and PDR3	ns	2	2	0.0274802	0.0502827	-0.0228025	0	-0.00352317
yal062wΔ	YAL062W	GDH3	NADP(+)-dependent glutamate dehydrogenase; synthesizes glutamate from ammonia and alpha-ketoglutarate; rate of alpha-ketoglutarate utilization differs from Gdh1p; expression regulated by nitrogen and carbon sources; GDH3 has a paralog, GDH1, that arose from the whole genome duplication	ns	2	2	0.00979454	0.075031	-0.0652364	0	-0.0223971
yal064c-aΔ	YAL064C-A	TDA8	Putative protein of unknown function; null mutant is sensitive to expression of the top1-T722A allele; not an essential gene	ns	2	2	0.00561638	0.0601089	-0.0544925	0	-0.0145014
yal065cΔ	YAL065C	NA	Putative protein of unknown function; shows sequence similarity to FLO1 and other flocculins	ns	2	2	0.00790844	0.0685687	-0.0606603	0	-0.0154559
yal066wΔ	YAL066W	NA	Dubious open reading frame; unlikely to encode a functional protein, based on available experimental and comparative sequence data	ns	2	2	0.0315662	0.0124178	0.0191484	0	0.00315749
yal067cΔ	YAL067C	SEO1	Putative permease; member of the allantoate transporter subfamily of the major facilitator superfamily; mutation confers resistance to ethionine sulfoxide	ns	2	2	0.0174621	0.0322451	-0.014783	0	-0.00156122
yal068cΔ	YAL068C	PAU8	Protein of unknown function; member of the seripauperin multigene family encoded mainly in subtelomeric regions	ns	2	2	-0.00336107	-0.0473221	0.043961	0	0.0106907
yar002c-aΔ	YAR002C-A	ERP1	Member of the p24 family involved in ER to Golgi transport; role in misfolded protein quality control; forms heterotrimeric complex with Erp2p, Emp24p, and Erv25p; localized to COPII-coated vesicles; ERP1 has a paralog, ERP6, that arose from the whole genome duplication	ns	2	2	0.00431913	0.00443791	-0.000118779	0	-1.45306e-07
yar002wΔ	YAR002W	NUP60	FG-nucleoporin component of central core of the nuclear pore complex; contributes directly to nucleocytoplasmic transport and maintenance of the nuclear pore complex (NPC) permeability barrier and is involved in gene tethering at the nuclear periphery; relocalizes to the cytosol in response to hypoxia; both NUP1 and NUP60 are homologous to human NUP153	ns	2	2	-0.081143	-0.000157328	-0.0809857	0	-0.0318319
yar003wΔ	YAR003W	SWD1	Subunit of the COMPASS (Set1C) complex; COMPASS methylates histone H3 on lysine 4 and is required in transcriptional silencing near telomeres; WD40 beta propeller superfamily member with similarity to mammalian Rbbp7	ns	2	2	-0.0158209	-0.137682	0.121862	0	0.0529931
yar014cΔ	YAR014C	BUD14	Protein involved in bud-site selection; Bud14p-Glc7p complex is a cortical regulator of dynein; forms a complex with Kel1p and Kel2p that regulates Bnr1p (formin) to affect actin cable assembly, cytokinesis, and polarized growth; diploid mutants display a random budding pattern instead of the wild-type bipolar pattern; relative distribution to the nucleus increases upon DNA replication stress	ns	2	2	-0.0470306	-0.0713927	0.0243621	0	0.00311947
yar018cΔ	YAR018C	KIN3	Nonessential serine/threonine protein kinase; possible role in DNA damage response; influences tolerance to high levels of ethanol	ns	2	2	-0.0649423	-0.0580599	-0.00688234	0	-0.000312129
yar020cΔ	YAR020C	PAU7	Member of the seripauperin multigene family; active during alcoholic fermentation, regulated by anaerobiosis, inhibited by oxygen, repressed by heme	ns	2	2	-0.00571106	-0.00480105	-0.000910015	0	-8.25466e-06
yar023cΔ	YAR023C	NA	Putative integral membrane protein; member of DUP240 gene family	ns	2	2	0.00888376	0.0218497	-0.0129659	0	-0.00152913
yar027wΔ	YAR027W	UIP3	Putative integral membrane protein of unknown function; interacts with Ulp1p at the nuclear periphery; member of DUP240 gene family	ns	2	2	-0.0414585	0.00528697	-0.0467454	0	-0.0140484
yar028wΔ	YAR028W	NA	Putative integral membrane protein; member of DUP240 gene family; GFP-fusion protein is induced in response to the DNA-damaging agent MMS	ns	2	2	-0.00260213	0.0416768	-0.0442789	0	-0.00661242
yar029wΔ	YAR029W	NA	Member of DUP240 gene family but contains no transmembrane domains; green fluorescent protein (GFP)-fusion protein localizes to the cytoplasm in a punctate pattern	ns	2	2	0.046494	-0.00331857	0.0498126	0	0.0122449
yar030cΔ	YAR030C	NA	Dubious open reading frame; unlikely to encode a functional protein, based on available experimental and comparative sequence data; partially overlaps the uncharacterized ORF YAR029W and the verified gene PRM9	ns	2	2	0.0266955	-0.0135465	0.0402419	0	0.0109723
yar031wΔ	YAR031W	PRM9	Pheromone-regulated protein; contains 3 predicted transmembrane segments and an FF sequence, a motif involved in COPII binding; member of DUP240 gene family; PRM9 has a paralog, PRM8, that arose from a segmental duplication	ns	2	2	0.0235566	-0.00536389	0.0289205	0	0.00654183
yar035wΔ	YAR035W	YAT1	Outer mitochondrial carnitine acetyltransferase; minor ethanol-inducible enzyme involved in transport of activated acyl groups from the cytoplasm into the mitochondrial matrix; phosphorylated	ns	2	2	0.00245713	-0.00356744	0.00602457	0	0.000345812
yar037wΔ	YAR037W	NULL	NULL	ns	2	2	0.0107041	0.00168131	0.0090228	0	0.000372827
yar040cΔ	YAR040C	NULL	NULL	ns	2	2	0.00308448	0.000446018	0.00263846	0	4.6119e-05
yar042wΔ	YAR042W	SWH1	Protein similar to mammalian oxysterol-binding protein; contains ankyrin repeats and FFAT motif; interacts with ER anchor Scs2p at the nucleus-vacuole junction; regulated by sterol binding; SWH1 has a paralog, OSH2, that arose from the whole genome duplication	ns	2	2	0.106025	0.100896	0.00512915	0	0.000176037
yar043cΔ	YAR043C	NULL	NULL	ns	2	2	0.075515	0.00410219	0.0714128	0	0.0264731
yar044wΔ	YAR044W	NULL	NULL	ns	2	2	0.0126599	0.0525969	-0.039937	0	-0.00968312
yar047cΔ	YAR047C	NA	Dubious open reading frame; unlikely to encode a functional protein, based on available experimental and comparative sequence data	ns	2	2	-0.0578335	-0.00280172	-0.0550318	0	-0.0130598
yar050wΔ	YAR050W	FLO1	Lectin-like protein involved in flocculation; cell wall protein that binds mannose chains on the surface of other cells, confers floc-forming ability that is chymotrypsin sensitive and heat resistant; important for co-flocculation with other yeasts, mediating interaction with specific species; FLO1 has a paralog, FLO5, that arose from a segmental duplication	ns	2	2	-0.0979242	-0.0392822	-0.058642	0	-0.0139368
ybl001cΔ	YBL001C	ECM15	Non-essential protein of unknown function; likely exists as tetramer, may be regulated by the binding of small-molecule ligands (possibly sulfate ions), may have a role in yeast cell-wall biogenesis	ns	2	2	-0.0510429	-0.00447821	-0.0465646	0	-0.0126341
ybl003cΔ	YBL003C	HTA2	Histone H2A; core histone protein required for chromatin assembly and chromosome function; one of two nearly identical (see also HTA1) subtypes; DNA damage-dependent phosphorylation by Mec1p facilitates DNA repair; acetylated by Nat4p	ns	2	2	0.021444	0.0394859	-0.0180419	0	-0.00173721
ybl005wΔ	YBL005W	PDR3	Transcriptional activator of the pleiotropic drug resistance network; regulates expression of ATP-binding cassette (ABC) transporters through binding to cis-acting PDRE sites (PDR responsive elements); has a role in response to drugs and organic solvents; post-translationally up-regulated in cells lacking functional mitochondrial genome; involved in diauxic shift; relative distribution to nucleus…	ns	2	2	-0.00555008	0.0107756	-0.0163257	0	-0.00234245
ybl007cΔ	YBL007C	SLA1	Cytoskeletal protein binding protein; required for assembly of the cortical actin cytoskeleton; interacts with proteins regulating actin dynamics and proteins required for endocytosis; found in the nucleus and cell cortex; has 3 SH3 domains	ns	2	2	-0.0069281	-0.00556709	-0.00136101	0	-1.76484e-05
ybl008wΔ	YBL008W	HIR1	Subunit of the HIR complex; HIR is a nucleosome assembly complex involved in regulation of histone gene transcription; contributes to nucleosome formation, heterochromatic gene silencing, and formation of functional kinetochores	ns	2	2	-0.0795561	-0.0435058	-0.0360503	0	-0.00806692
ybl009wΔ	YBL009W	ALK2	Protein kinase; along with its paralog, ALK1, required for proper spindle positioning and nuclear segregation following mitotic arrest, proper organization of cell polarity factors in mitosis, proper localization of formins and polarity factors, and survival in cells that activate spindle assembly checkpoint; phosphorylated in response to DNA damage; ALK2 has a paralog, ALK1, that arose from the …	ns	2	2	0.0330298	0.0413791	-0.00834928	0	-0.000331815
ybl010cΔ	YBL010C	NA	Putative protein of unknown function; green fluorescent protein (GFP)-fusion protein colocalizes with clathrin-coated vesicles	ns	2	2	0.016045	0.0952532	-0.0792082	0	-0.0300049
ybl011wΔ	YBL011W	SCT1	Glycerol 3-phosphate/dihydroxyacetone phosphate sn-1 acyltransferase; dual substrate-specific acyltransferase of the glycerolipid biosynthesis pathway; prefers 16-carbon fatty acids; similar to Gpt2p; gene is constitutively transcribed	ns	2	2	-0.0340372	-0.0780217	0.0439845	0	0.0118535
ybl013wΔ	YBL013W	FMT1	Methionyl-tRNA formyltransferase; catalyzes the formylation of initiator Met-tRNA in mitochondria; potential Cdc28p substrate	ns	2	2	-0.0550576	-0.0385353	-0.0165223	0	-0.00126571
ybl015wΔ	YBL015W	ACH1	Protein with CoA transferase activity; particularly for CoASH transfer from succinyl-CoA to acetate; has minor acetyl-CoA-hydrolase activity; phosphorylated; required for acetate utilization and for diploid pseudohyphal growth	ns	2	2	0.137369	0.00401148	0.133358	0	0.0520179
ybl016wΔ	YBL016W	FUS3	Mitogen-activated serine/threonine protein kinase involved in mating; phosphoactivated by Ste7p; substrates include Ste12p, Far1p, Bni1p, Sst2p; inhibits invasive growth during mating by phosphorylating Tec1p, promoting its; inhibits recruitment of Ste5p, Cdc42p-mediated asymmetry and mating morphogenesis	ns	2	2	-0.00073509	-0.0184993	0.0177642	0	0.00217264
ybl017cΔ	YBL017C	PEP1	Type I transmembrane sorting receptor for multiple vacuolar hydrolases; cycles between the late-Golgi and prevacuolar endosome-like compartments	ns	2	2	-0.0500186	0.0243009	-0.0743196	0	-0.0249558
ybl019wΔ	YBL019W	APN2	Class II abasic (AP) endonuclease involved in repair of DNA damage; homolog of human HAP1 and E. coli exoIII	ns	2	2	0.0270319	0.0218961	0.0051358	0	0.00018808
ybl021cΔ	YBL021C	HAP3	Subunit of the Hap2p/3p/4p/5p CCAAT-binding complex; complex is heme-activated and glucose-repressed; complex is a transcriptional activator and global regulator of respiratory gene expression; contains sequences contributing to both complex assembly and DNA binding	ns	2	2	0.0861915	-0.064444	0.150635	0	0.073321
ybl024wΔ	YBL024W	NCL1	S-adenosyl-L-methionine-dependent tRNA: m5C-methyltransferase; methylates cytosine to m5C at several positions in tRNAs and intron-containing pre-tRNAs; increases proportion of tRNALeu(CAA) with m5C at wobble position in response to hydrogen peroxide, causing selective translation of mRNA from genes enriched in TTG codon; loss of NCL1 confers hypersensitivity to oxidative stress; similar to Nop2p…	ns	2	2	0.00964982	0.0357141	-0.0260643	0	-0.00479891
ybl025wΔ	YBL025W	RRN10	Protein involved in promoting high level transcription of rDNA; subunit of UAF (upstream activation factor) for RNA polymerase I	ns	2	2	-0.0241885	0.0202457	-0.0444342	0	-0.013915
ybl028cΔ	YBL028C	NA	Protein of unknown function that may interact with ribosomes; green fluorescent protein (GFP)-fusion protein localizes to the nucleolus; predicted to be involved in ribosome biogenesis	ns	2	2	-0.0122636	0.0159699	-0.0282335	0	-0.00634208
ybl029wΔ	YBL029W	NA	Non-essential protein of unknown function	ns	2	2	0.108952	0.0235989	0.0853534	0	0.0340438
ybl031wΔ	YBL031W	SHE1	Mitotic spindle protein; interacts with components of the Dam1 (DASH) complex, its effector Sli15p, and microtubule-associated protein Bim1p; also localizes to nuclear microtubules and to the bud neck in a ring-shaped structure; inhibits dynein function	ns	2	2	-0.0765509	-0.084879	0.00832812	0	0.000452728
ybl032wΔ	YBL032W	HEK2	RNA binding protein involved in asymmetric localization of ASH1 mRNA; represses translation of ASH1 mRNA, an effect reversed by Yck1p-dependent phosphoryation; regulates telomere position effect and length; similarity to hnRNP-K	ns	2	2	0.00602896	-0.0453835	0.0514124	0	0.00938789
ybl036cΔ	YBL036C	NA	Putative non-specific single-domain racemase; based on structural similarity; binds pyridoxal 5'-phosphate; expression of GFP-fusion protein induced in response to the DNA-damaging agent MMS	ns	2	2	0.00291075	0.0260046	-0.0230939	0	-0.0044418
ybl037wΔ	YBL037W	APL3	Alpha-adaptin; large subunit of the clathrin associated protein complex (AP-2); involved in vesicle mediated transport	ns	2	2	-0.0322964	-0.0373945	0.0050981	0	0.000172061
ybl039cΔ	YBL039C	URA7	Major CTP synthase isozyme (see also URA8); catalyzes the ATP-dependent transfer of the amide nitrogen from glutamine to UTP, forming CTP, the final step in de novo biosynthesis of pyrimidines; involved in phospholipid biosynthesis; capable of forming cytoplasmic filaments termed cytoophidium, especially during conditions of glucose depletion; URA7 has a paralog, URA8, that arose from the whole g…	ns	2	2	-0.19007	-0.0715957	-0.118475	0	-0.044606
ybl043wΔ	YBL043W	ECM13	Non-essential protein of unknown function; induced by treatment with 8-methoxypsoralen and UVA irradiation; ECM13 has a paralog, YJR115W, that arose from the whole genome duplication	ns	2	2	0.0080671	0.0201076	-0.0120405	0	-0.00132983
ybl046wΔ	YBL046W	PSY4	Regulatory subunit of protein phosphatase PP4; presence of Psy4p in the PP4 complex (along with catalytic subunit Pph3p and Psy2p) is required for dephosphorylation of the histone variant H2AX, but not for dephosphorylation of Rad53p, during recovery from the DNA damage checkpoint; localization is cell-cycle dependent and regulated by Cdc28p phosphorylation; required for cisplatin resistance; hom…	ns	2	2	0.0247319	0.0328769	-0.00814503	0	-0.000582026
ybl047cΔ	YBL047C	EDE1	Scaffold protein involved in the formation of early endocytic sites; putative regulator of cytokinesis; homo-oligomerization is required for localization to and organization of endocytic sites; has a network of interactions with other endocytic proteins; binds membranes in a ubiquitin-dependent manner; may also bind ubiquitinated membrane-associated proteins; interacts with Cmk2 and functions ups…	ns	2	2	-0.02854	-0.0132839	-0.0152561	0	-0.00202976
ybl048wΔ	YBL048W	RRT1	Protein of unknown function; identified in a screen for mutants with increased levels of rDNA transcription; dubious open reading frame unlikely to encode a protein, based on experimental and comparative sequence data	ns	2	2	-0.0158545	-0.0401465	0.0242921	0	0.00351705
ybl049wΔ	YBL049W	MOH1	Protein of unknown function, essential for stationary phase survival; not required for growth on nonfermentable carbon sources; possibly linked with vacuolar transport	ns	2	2	0.0569811	0.00268215	0.0542989	0	0.0159973
ybl051cΔ	YBL051C	PIN4	Protein involved in G2/M phase progression and response to DNA damage; interacts with Rad53p; contains an RNA recognition motif, a nuclear localization signal, and several SQ/TQ cluster domains; hyperphosphorylated in response to DNA damage	ns	2	2	0.0205274	-0.0932317	0.113759	0	0.055659
ybl052cΔ	YBL052C	SAS3	Histone acetyltransferase catalytic subunit of NuA3 complex; acetylates histone H3, involved in transcriptional silencing; homolog of the mammalian MOZ proto-oncogene; mutant has aneuploidy tolerance; sas3gcn5 double mutation is lethal	ns	2	2	0.035708	0.0405378	-0.0048298	0	-0.000146739
ybl053wΔ	YBL053W	NA	Dubious open reading frame; unlikely to encode a functional protein, based on available experimental and comparative sequence data	ns	2	2	0.00107696	0.013388	-0.012311	0	-0.00138682
ybl054wΔ	YBL054W	TOD6	PAC motif binding protein involved in rRNA and ribosome biogenesis; subunit of the RPD3L histone deacetylase complex; Myb-like HTH transcription factor; hypophosphorylated by rapamycin treatment in a Sch9p-dependent manner; activated in stochastic pulses of nuclear localization	ns	2	2	-0.00105466	-0.00643773	0.00538307	0	0.000250118
ybl055cΔ	YBL055C	NA	3'-->5' exonuclease and endonuclease with a possible role in apoptosis; has similarity to mammalian and C. elegans apoptotic nucleases	ns	2	2	0.0073792	0.0346561	-0.0272769	0	-0.00598801
ybl056wΔ	YBL056W	PTC3	Type 2C protein phosphatase (PP2C); dephosphorylates Hog1p (see also Ptc2p) to limit maximal kinase activity induced by osmotic stress; dephosphorylates T169 phosphorylated Cdc28p (see also Ptc2p); role in DNA damage checkpoint inactivation; PTC3 has a paralog, PTC2, that arose from the whole genome duplication	ns	2	2	-0.000477469	0.0614087	-0.0618861	0	-0.0204648
ybl057cΔ	YBL057C	PTH2	One of two mitochondrially-localized peptidyl-tRNA hydrolases; negatively regulates the ubiquitin-proteasome pathway via interactions with ubiquitin-like ubiquitin-associated proteins; dispensable for cell growth; see also PTH1	ns	2	2	-0.0059786	0.0107008	-0.0166794	0	-0.00218657
ybl059wΔ	YBL059W	NA	Putative protein of unknown function; the authentic, non-tagged protein is detected in highly purified mitochondria in high-throughput studies; YBL059W has a paralog, YER093C-A, that arose from the whole genome duplication	ns	2	2	-0.0276852	-0.124188	0.096503	0	0.0383654
ybl060wΔ	YBL060W	YEL1	Guanine nucleotide exchange factor specific for Arf3p; localized to the bud neck and tip; required for localization of Arf3p to the bud neck and tip	ns	2	2	0.0156079	0.00843959	0.00716829	0	0.000493395
ybl061cΔ	YBL061C	SKT5	Activator of Chs3p (chitin synthase III) during vegetative growth; recruits Chs3p to the bud neck via interaction with Bni4p; SKT5 has a paralog, SHC1, that arose from the whole genome duplication	ns	2	2	0.00392918	-0.0251472	0.0290763	0	0.00660448
ybl062wΔ	YBL062W	NA	Dubious open reading frame; unlikely to encode a functional protein, based on available experimental and comparative sequence data	ns	2	2	0.0114903	-0.00704824	0.0185385	0	0.00214342
ybl063wΔ	YBL063W	KIP1	Kinesin-related motor protein; required for mitotic spindle assembly, chromosome segregation, and 2 micron plasmid partitioning; functionally redundant with Cin8p for chromosomal but not plasmid functions	ns	2	2	0.0287001	0.0244933	0.00420683	0	0.000133541
ybl064cΔ	YBL064C	PRX1	Mitochondrial peroxiredoxin with thioredoxin peroxidase activity; has a role in reduction of hydroperoxides; reactivation requires Trr2p and glutathione; induced during respiratory growth and oxidative stress; phosphorylated; protein abundance increases in response to DNA replication stress	ns	2	2	0.0497245	0.0199448	0.0297797	0	0.00549254
ybl065wΔ	YBL065W	NA	Dubious open reading frame; unlikely to encode a functional protein, based on available experimental and comparative sequence data; partially overlaps verified ORF SEF1/YBL066C; YBL065W is a non-essential gene	ns	2	2	0.0403002	-0.0126078	0.052908	0	0.0163548
ybl066cΔ	YBL066C	SEF1	Putative transcription factor; has homolog in Kluyveromyces lactis	ns	2	2	-0.0248772	-0.0523143	0.0274371	0	0.00513274
ybl067cΔ	YBL067C	UBP13	Ubiquitin-specific protease that cleaves Ub-protein fusions; UBP13 has a paralog, UBP9, that arose from the whole genome duplication	ns	2	2	-0.0227304	-0.0098126	-0.0129178	0	-0.00145745
ybl068wΔ	YBL068W	PRS4	5-phospho-ribosyl-1(alpha)-pyrophosphate synthetase, synthesizes PRPP; which is required for nucleotide, histidine, and tryptophan biosynthesis; one of five related enzymes, which are active as heteromultimeric complexes; PRS4 has a paralog, PRS2, that arose from the whole genome duplication; a missense mutation in the conserved residue R196 of its human homolog PRPS1 is pathogenic	ns	2	2	-0.0223679	0.0024881	-0.024856	0	-0.00395069
ybl069wΔ	YBL069W	AST1	Lipid raft associated protein; interacts with the plasma membrane ATPase Pma1p and has a role in its targeting to the plasma membrane by influencing its incorporation into lipid rafts; sometimes classified in the medium-chain dehydrogenase/reductases (MDRs) superfamily; AST1 has a paralog, AST2, that arose from the whole genome duplication	ns	2	2	0.0170203	0.0700784	-0.0530581	0	-0.0147531
ybl070cΔ	YBL070C	NA	Dubious open reading frame; unlikely to encode a functional protein, based on available experimental and comparative sequence data	ns	2	2	-0.0137555	-0.00485996	-0.00889552	0	-0.000730604
ybl071cΔ	YBL071C	NA	Putative protein of unknown function; conserved among S. cerevisiae strains; YBL071C is not an essential gene	ns	2	2	-0.00174193	-0.0761997	0.0744578	0	0.0286235
ybl072cΔ	YBL072C	RPS8A	Protein component of the small (40S) ribosomal subunit; homologous to mammalian ribosomal protein S8, no bacterial homolog; RPS8A has a paralog, RPS8B, that arose from the whole genome duplication	ns	2	2	-0.0718785	-0.0760606	0.00418209	0	0.00011734
ybl075cΔ	YBL075C	SSA3	ATPase involved in protein folding and the response to stress; plays a role in SRP-dependent cotranslational protein-membrane targeting and translocation; member of the heat shock protein 70 (HSP70) family; localized to the cytoplasm; SSA3 has a paralog, SSA4, that arose from the whole genome duplication	ns	2	2	-0.0385306	-0.00513021	-0.0334004	0	-0.00788509
ybl078cΔ	YBL078C	ATG8	Component of autophagosomes and Cvt vesicles; regulator of Atg1p, targets it to autophagosomes; binds the Atg1p-Atg13p complex, triggering its vacuolar degradation; unique ubiquitin-like protein whose conjugation target is lipid phosphatidylethanolamine (PE); Atg8p-PE is anchored to membranes, is involved in phagophore expansion, and may mediate membrane fusion during autophagosome formation; dec…	ns	2	2	0.00975405	-0.0254567	0.0352107	0	0.00527836
ybl079wΔ	YBL079W	NUP170	Subunit of inner ring of nuclear pore complex (NPC); contributes to NPC assembly and nucleocytoplasmic transport; interacts with genomic regions that contain ribosomal protein and subtelomeric genes, where it functions in nucleosome positioning and as a repressor of transcription; both Nup170p and NUP157p are similar to human Nup155p; NUP170 has a paralog, NUP157, that arose from the whole genome…	ns	2	2	-0.0967891	-0.0246536	-0.0721355	0	-0.0263883
ybl081wΔ	YBL081W	NA	Non-essential protein of unknown function; null mutation results in a decrease in plasma membrane electron transport	ns	2	2	-0.00487584	-0.0112604	0.00638451	0	0.00037048
ybl082cΔ	YBL082C	ALG3	Dolichol-P-Man dependent alpha(1-3) mannosyltransferase; involved in synthesis of dolichol-linked oligosaccharide donor for N-linked glycosylation of proteins; G353A missense mutation in human ortholog ALG3 implicated in carbohydrate deficient glycoprotein syndrome type IV, which is characterized by microcephaly, severe epilepsy, minimal psychomotor development, partial deficiency of sialic acids…	ns	2	2	0.0491084	0.0162347	0.0328737	0	0.00533192
ybl083cΔ	YBL083C	NA	Dubious open reading frame; unlikely to encode a functional protein, based on available experimental and comparative sequence data; overlaps verified ORF ALG3	ns	2	2	0.0365286	0.0806821	-0.0441535	0	-0.00847364
ybl085wΔ	YBL085W	BOI1	Protein implicated in polar growth; functionally redundant with Boi2p; interacts with bud-emergence protein Bem1p; contains an SH3 (src homology 3) domain and a PH (pleckstrin homology) domain; relocalizes from bud neck to cytoplasm upon DNA replication stress; BOI1 has a paralog, BOI2, that arose from the whole genome duplication	ns	2	2	-0.00340721	0.0044104	-0.00781761	0	-0.000503711
ybl086cΔ	YBL086C	NA	Protein of unknown function; green fluorescent protein (GFP)-fusion protein localizes to the cell periphery	ns	2	2	0.0503351	0.0417215	0.00861359	0	0.000359667
ybl087cΔ	YBL087C	RPL23A	Ribosomal 60S subunit protein L23A; homologous to mammalian ribosomal protein L23 and bacterial L14; RPL23A has a paralog, RPL23B, that arose from the whole genome duplication	ns	2	2	-0.104587	-0.17353	0.0689426	0	0.0198302
ybl088cΔ	YBL088C	TEL1	Protein kinase primarily involved in telomere length regulation; contributes to cell cycle checkpoint control in response to DNA damage; acts with Red1p and Mec1p to promote interhomolog recombination by phosphorylation of Hop1; functionally redundant with Mec1p; regulates P-body formation induced by replication stress; homolog of human ataxia-telangiectasia mutated (ATM) gene	ns	2	2	0.0552563	0.106118	-0.0508614	0	-0.0136166
ybl089wΔ	YBL089W	AVT5	Putative transporter; member of a family of seven S. cerevisiae genes (AVT1-7) related to vesicular GABA-glycine transporters; AVT5 has a paralog, AVT6, that arose from the whole genome duplication	ns	2	2	0.0600273	0.00449326	0.0555341	0	0.0112645
ybl091cΔ	YBL091C	MAP2	Methionine aminopeptidase; catalyzes the cotranslational removal of N-terminal methionine from nascent polypeptides; function is partially redundant with that of Map1p	ns	2	2	-0.0603588	-0.0424695	-0.0178892	0	-0.00223881
ybl091c-aΔ	YBL091C-A	SCS22	Protein involved in regulation of phospholipid metabolism; one of 6 proteins (Ist2p, Scs2p, Scs22p, Tcb1p, Tcb2p, Tcb3p) that connect the ER and plasma membrane (PM); regulates PM PI4P levels by controlling access of the Sac1p phosphatase to its substrate, PI4P; human VAP homolog; similar to D. melanogaster inturned protein; SWAT-GFP and mCherry fusion proteins localize to the cytosol; SCS22 has …	ns	2	2	-0.00269511	-0.0180973	0.0154022	0	0.00206617
ybl094cΔ	YBL094C	NA	Dubious open reading frame; unlikely to encode a functional protein, based on available experimental and comparative sequence data; partially overlaps uncharacterized ORF YBL095W	ns	2	2	0.118523	0.0274444	0.0910783	0	0.0204338
ybl095wΔ	YBL095W	MRX3	Protein that associates with mitochondrial ribosome; likely functions in cristae junction formation; the authentic, non-tagged protein is detected in highly purified mitochondria in high-throughput studies	ns	2	2	0.0850596	0.0172723	0.0677873	0	0.0147063
ybl096cΔ	YBL096C	NA	Non-essential protein of unknown function	ns	2	2	0.0491085	0.00965955	0.039449	0	0.00732836
ybl098wΔ	YBL098W	BNA4	Kynurenine 3-monooxygenase; required for the de novo biosynthesis of NAD from tryptophan via kynurenine; expression regulated by Hst1p; putative therapeutic target for Huntington disease	ns	2	2	0.0310662	0.00408362	0.0269826	0	0.00499337
ybl101cΔ	YBL101C	ECM21	Protein involved in regulating endocytosis of plasma membrane proteins; identified as a substrate for ubiquitination by Rsp5p and deubiquitination by Ubp2p; promoter contains several Gcn4p binding elements; ECM21 has a paralog, CSR2, that arose from the whole genome duplication	ns	2	2	-0.0071772	-0.0187537	0.0115765	0	0.00120746
ybl102wΔ	YBL102W	SFT2	Tetra-spanning membrane protein found mostly in the late Golgi; non-essential; can suppress some sed5 alleles; may be part of the transport machinery, but precise function is unknown; similar to mammalian syntaxin 5	ns	2	2	-0.0417217	-0.0212322	-0.0204895	0	-0.00350135
ybl103cΔ	YBL103C	RTG3	bHLH/Zip transcription factor for retrograde (RTG) and TOR pathways; forms a complex with another bHLH/Zip protein, Rtg1p, to activate the pathways; target of Hog1p	ns	4	4	-0.451603	-0.196838	-0.254765	0	-0.0674226
ybl104cΔ	YBL104C	SEA4	Subunit of SEACAT, a subcomplex of the SEA complex; Sea4p, along with Rtc1p and Mtc5p, redundantly inhibit the TORC1 inhibitory role of the Iml1p/SEACIT (Iml1p-Npr2p-Npr3p) subcomplex, a GAP for GTPase Gtr1p (EGOC subunit) in response to amino acid limitation, thereby resulting in activation of TORC1 signaling; SEA is a coatomer-related complex that associates dynamically with the vacuole; contai…	ns	2	2	-0.0624006	-0.0191932	-0.0432074	0	-0.00544742
ybl106cΔ	YBL106C	SRO77	Protein with roles in exocytosis and cation homeostasis; functions in docking and fusion of post-Golgi vesicles with plasma membrane; regulates cell proliferation and colony development via the Rho1-Tor1 pathway; interacts with SNARE protein Sec9p; homolog of Drosophila lethal giant larvae tumor suppressor; SRO77 has a paralog, SRO7, that arose from the whole genome duplication	ns	2	2	-0.0215181	0.0254101	-0.0469281	0	-0.0152527
ybl107cΔ	YBL107C	MIX23	Mitochondrial intermembrane space protein of unknown function; imported via the MIA import machinery; contains an unusual twin cysteine motif (CX13C CX14C)	ns	2	2	0.0294181	0.0436378	-0.0142197	0	-0.00181841
ybr001cΔ	YBR001C	NTH2	Putative neutral trehalase, required for thermotolerance; may mediate resistance to other cellular stresses; NTH2 has a paralog, NTH1, that arose from the whole genome duplication	ns	2	2	-0.0447334	0.000989523	-0.0457229	0	-0.00706312
ybr005wΔ	YBR005W	RCR1	Protein of the ER membrane involved in cell wall chitin deposition; may function in the endosomal-vacuolar trafficking pathway, helping determine whether plasma membrane proteins are degraded or routed to the plasma membrane; RCR1 has a paralog, RCR2, that arose from the whole genome duplication	ns	2	2	-0.0904236	-0.0785918	-0.0118318	0	-0.000354076
ybr006wΔ	YBR006W	UGA2	Succinate semialdehyde dehydrogenase; involved in the utilization of gamma-aminobutyrate (GABA) as a nitrogen source; part of the 4-aminobutyrate and glutamate degradation pathways; localized to the cytoplasm	ns	2	2	-0.0565148	-0.0508843	-0.00563052	0	-0.000210648
ybr007cΔ	YBR007C	DSF2	Deletion suppressor of mpt5 mutation; relocalizes from bud neck to cytoplasm upon DNA replication stress	ns	2	2	0.0124981	0.081366	-0.0688679	0	-0.0241857
ybr008cΔ	YBR008C	FLR1	Plasma membrane transporter of the major facilitator superfamily; member of the 12-spanner drug:H(+) antiporter DHA1 family; involved in efflux of fluconazole, diazaborine, benomyl, methotrexate, and other drugs; expression induced in cells treated with the mycotoxin patulin; relocalizes from nucleus to plasma membrane upon DNA replication stress	ns	2	2	-0.0208659	0.00547963	-0.0263455	0	-0.00560646
ybr009cΔ	YBR009C	HHF1	Histone H4; core histone protein required for chromatin assembly and chromosome function; one of two identical histone proteins (see also HHF2); contributes to telomeric silencing; N-terminal domain involved in maintaining genomic integrity	ns	2	2	0.0280476	-0.0231229	0.0511704	0	0.0172653
ybr010wΔ	YBR010W	HHT1	Histone H3; core histone protein required for chromatin assembly, part of heterochromatin-mediated telomeric and HM silencing; one of two identical histone H3 proteins (see HHT2); regulated by acetylation, methylation, and phosphorylation; H3K14 acetylation plays an important role in the unfolding of strongly positioned nucleosomes during repair of UV damage	ns	2	2	-0.00105632	0.0304859	-0.0315422	0	-0.0077126
ybr012cΔ	YBR012C	NA	Dubious open reading frame; unlikely to encode a functional protein, based on available experimental and comparative sequence data; expression induced by iron-regulated transcriptional activator Aft2p	ns	2	2	0.03018	0.0479713	-0.0177914	0	-0.00132303
ybr013cΔ	YBR013C	NA	Putative protein of unknown function; haploid deletion mutant exhibits synthetic phenotype with alpha-synuclein; SWAT-GFP fusion protein localizes to the endoplasmic reticulum while mCherry fusion protein localizes to both the endoplasmic reticulum and vacuole	ns	2	2	-0.0197126	-0.0115014	-0.00821119	0	-0.000626475
ybr014cΔ	YBR014C	GRX7	Cis-golgi localized monothiol glutaredoxin; more similar in activity to dithiol than other monothiol glutaredoxins; involved in the oxidative stress response; does not bind metal ions; GRX7 has a paralog, GRX6, that arose from the whole genome duplication	ns	2	2	0.000539969	0.0605131	-0.0599731	0	-0.0182021
ybr015cΔ	YBR015C	MNN2	Alpha-1,2-mannosyltransferase; responsible for addition of the first alpha-1,2-linked mannose to form the branches on the mannan backbone of oligosaccharides, localizes to an early Golgi compartment	ns	2	2	0.0301602	-0.00573154	0.0358917	0	0.00955476
ybr016wΔ	YBR016W	NA	Tail-anchored plasma membrane protein with a conserved CYSTM module; predicted to be palmitoylated; has similarity to hydrophilins, which are involved in the adaptive response to hyperosmotic conditions; YBR016W has a paralog, YDL012C, that arose from the whole genome duplication	ns	2	2	0.0609177	-0.0540318	0.11495	0	0.0292454
ybr018cΔ	YBR018C	GAL7	Galactose-1-phosphate uridyl transferase; synthesizes glucose-1-phosphate and UDP-galactose from UDP-D-glucose and alpha-D-galactose-1-phosphate in the second step of galactose catabolism; human homolog UGP2 can complement yeast null mutant	ns	2	2	0.019309	0.0256805	-0.00637154	0	-0.000380365
ybr019cΔ	YBR019C	GAL10	UDP-glucose-4-epimerase; catalyzes interconversion of UDP-galactose and UDP-D-glucose in galactose metabolism; also catalyzes conversion of alpha-D-glucose or alpha-D-galactose to their beta-anomers; human homolog GALE implicated in galactosemia, can complement yeast null mutant	ns	2	2	-0.0299928	0.045426	-0.0754187	0	-0.0329024
ybr020wΔ	YBR020W	GAL1	Galactokinase; phosphorylates alpha-D-galactose to alpha-D-galactose-1-phosphate in the first step of galactose catabolism; expression regulated by Gal4p; human homolog GALK2 complements yeast null mutant; GAL1 has a paralog, GAL3, that arose from the whole genome duplication	ns	4	4	-0.000107339	0.0388802	-0.0389875	0	-0.00919909
ybr022wΔ	YBR022W	POA1	Phosphatase that is highly specific for ADP-ribose 1''-phosphate; a tRNA splicing metabolite; may have a role in regulation of tRNA splicing	ns	2	2	0.0534622	0.0259836	0.0274786	0	0.00446378
ybr023cΔ	YBR023C	CHS3	Chitin synthase III; catalyzes the transfer of N-acetylglucosamine (GlcNAc) to chitin; required for synthesis of the majority of cell wall chitin, the chitin ring during bud emergence, and spore wall chitosan; contains overlapping di-leucine and di-acidic signals that mediate, respectively, intracellular trafficking by AP-1 and trafficking to plasma membrane by exomer complex; requires AP-3 compl…	ns	2	2	0.0122817	-0.0229461	0.0352278	0	0.00454377
ybr024wΔ	YBR024W	SCO2	Protein anchored to mitochondrial inner membrane; may have a redundant function with Sco1p in delivery of copper to cytochrome c oxidase; interacts with Cox2p; SCO2 has a paralog, SCO1, that arose from the whole genome duplication	ns	2	2	0.0151615	-0.0226521	0.0378137	0	0.00640464
ybr025cΔ	YBR025C	OLA1	P-loop ATPase with similarity to human OLA1 and bacterial YchF; identified as specifically interacting with the proteasome; null mutant displays increased translation rate and increased readthrough of premature stop codons; protein abundance increases in response to hydrogen peroxide and to DNA replication stress	ns	2	2	-0.118141	-0.163693	0.0455517	0	0.00853045
ybr026cΔ	YBR026C	ETR1	2-enoyl thioester reductase; member of the medium chain dehydrogenase/reductase family; localized to mitochondria, where it has a probable role in fatty acid synthesis; human MECR functionally complements the respiratory growth defect of the null mutant	ns	2	2	-0.0984405	-0.135551	0.0371102	0	0.00730352
ybr027cΔ	YBR027C	NA	Putative protein of unknown function; conserved among S. cerevisiae strains; YBR027C is not an essential gene	ns	2	2	-0.00487076	0.00840446	-0.0132752	0	-0.000918624
ybr028cΔ	YBR028C	YPK3	AGC kinase; phosphorylated by cAMP-dependent protein kinase (PKA) in a TORC1-dependent manner; directly phosphorylated by TORC1; phosphorylates ribosomal protein Rps6a/b (S6), in a TORC-dependent manner; undergoes autophosphorylation	ns	2	2	-0.00677108	-0.0587936	0.0520225	0	0.00920421
ybr030wΔ	YBR030W	RKM3	Ribosomal lysine methyltransferase; specific for monomethylation of Rpl42ap and Rpl42bp (lysine 40); nuclear SET domain containing protein; relocalizes to the cytosol in response to hypoxia	ns	2	2	-0.0410654	-0.0299889	-0.0110765	0	-0.00111042
ybr031wΔ	YBR031W	RPL4A	Ribosomal 60S subunit protein L4A; N-terminally acetylated; homologous to mammalian ribosomal protein L4 and bacterial L4; RPL4A has a paralog, RPL4B, that arose from the whole genome duplication	ns	2	2	-0.0663163	-0.0395551	-0.0267612	0	-0.00471729
ybr032wΔ	YBR032W	NA	Putative protein of unknown function; conserved among S. cerevisiae strains; YBR032W is not an essential gene	ns	2	2	0.00489682	0.00840614	-0.00350931	0	-9.53237e-05
ybr033wΔ	YBR033W	EDS1	Putative zinc cluster protein, predicted to be a transcription factor; not an essential gene; EDS1 has a paralog, RGT1, that arose from the whole genome duplication	ns	2	2	0.0503298	0.0313123	0.0190176	0	0.00223156
ybr034cΔ	YBR034C	HMT1	Nuclear SAM-dependent mono- and asymmetric methyltransferase; modifies hnRNPs, including Npl3p and Hrp1p, affecting their activity and nuclear export; methylates U1 snRNP protein Snp1p, ribosomal protein Rps2p, and histones H3 and H4; interacts genetically with genes encoding components of Rpd3(L) and this interaction is important for Rpd3 recruitment to the subtelomeric region	ns	2	2	-0.0386194	-0.0448775	0.00625806	0	0.000370617
ybr036cΔ	YBR036C	CSG2	Endoplasmic reticulum membrane protein; required for mannosylation of inositolphosphorylceramide and for growth at high calcium concentrations; protein abundance increases in response to DNA replication stress	ns	2	2	-0.12828	-0.136112	0.00783242	0	0.000376191
ybr040wΔ	YBR040W	FIG1	Integral membrane protein required for efficient mating; may participate in or regulate the low affinity Ca2+ influx system, which affects intracellular signaling and cell-cell fusion during mating	ns	2	2	0.0190058	0.0230937	-0.00408797	0	-0.000122882
ybr041wΔ	YBR041W	FAT1	Very long chain fatty acyl-CoA synthetase and fatty acid transporter; activates imported fatty acids with a preference for very long lengths (C20-C26); has a separate function in the transport of long chain fatty acids	ns	2	2	0.0866513	0.077546	0.00910527	0	0.00052427
ybr042cΔ	YBR042C	CST26	Acyltransferase; enzyme mainly responsible for the introduction of saturated very long chain fatty acids into neo-synthesized molecules of phosphatidylinositol; required for incorporation of stearic acid into phosphatidylinositol; affects chromosome stability when overexpressed; CST26 has a paralog, YDR018C, that arose from the whole genome duplication	ns	2	2	0.0286342	-0.0130546	0.0416888	0	0.0123591
ybr043cΔ	YBR043C	QDR3	Multidrug transporter of the major facilitator superfamily; member of the 12-spanner drug:H(+) antiporter DHA1 family; has a role in polyamine homeostasis; involved in spore wall asembly; sequence similarity to DTR1 and QDR1, and the triple mutant dtr1 qdr1 qdr3 exhibits reduced dityrosine fluorescence relative to the single mutants; expression is upregulated under polyamine stress; required for …	ns	2	2	-0.00315018	-0.00712549	0.00397531	0	0.000105613
ybr044cΔ	YBR044C	TCM62	Protein involved in assembly of the succinate dehydrogenase complex; mitochondrial; putative chaperone	ns	2	2	0.0549231	-0.0168698	0.0717928	0	0.0264349
ybr045cΔ	YBR045C	GIP1	Meiosis-specific regulatory subunit of the Glc7p protein phosphatase; regulates spore wall formation and septin organization, required for expression of some late meiotic genes and for normal localization of Glc7p	ns	2	2	0.000924804	-0.0189184	0.0198433	0	0.00262909
ybr046cΔ	YBR046C	ZTA1	NADPH-dependent quinone reductase; GFP-tagged protein localizes to the cytoplasm and nucleus; has similarity to E. coli quinone oxidoreductase and to human zeta-crystallin	ns	2	2	-0.0159428	-0.0185867	0.00264398	0	5.9115e-05
ybr047wΔ	YBR047W	FMP23	Putative protein of unknown function; proposed to be involved in iron or copper homeostasis; the authentic, non-tagged protein is detected in highly purified mitochondria in high-throughput studies	ns	2	2	0.0409041	0.0133703	0.0275338	0	0.00534989
ybr048wΔ	YBR048W	RPS11B	Protein component of the small (40S) ribosomal subunit; homologous to mammalian ribosomal protein S11 and bacterial S17; RPS11B has a paralog, RPS11A, that arose from the whole genome duplication	ns	2	2	-0.206067	-0.275373	0.0693059	0	0.019235
ybr050cΔ	YBR050C	REG2	Regulatory subunit of the Glc7p type-1 protein phosphatase; involved with Reg1p, Glc7p, and Snf1p in regulation of glucose-repressible genes, also involved in glucose-induced proteolysis of maltose permease; REG2 has a paralog, REG1, that arose from the whole genome duplication	ns	2	2	-0.000460365	0.00219611	-0.00265648	0	-7.04896e-05
ybr051wΔ	YBR051W	NA	Dubious open reading frame; unlikely to encode a functional protein, based on available experimental and comparative sequence data; partially overlaps the REG2/YBR050C regulatory subunit of the Glc7p type-1 protein phosphatase	ns	2	2	-0.00329298	-0.0215018	0.0182088	0	0.00279621
ybr052cΔ	YBR052C	RFS1	Protein of unknown function; member of a flavodoxin-like fold protein family that includes Pst2p and Ycp4p; green fluorescent protein (GFP)-fusion protein localizes to the cytoplasm in a punctate pattern; RFS1 has a paralog, PST2, that arose from the whole genome duplication	ns	2	2	0.022997	0.00535467	0.0176423	0	0.00225857
ybr053cΔ	YBR053C	NA	Putative protein of unknown function; induced by cell wall perturbation	ns	2	2	0.0161272	-0.0106451	0.0267722	0	0.00425753
ybr054wΔ	YBR054W	YRO2	Protein with a putative role in response to acid stress; null mutant is sensitive to acetic acid; transcription is regulated by Haa1p and induced in the presence of acetic acid; protein observed in plasma membrane foci in the presence of acetic acid; the authentic, non-tagged protein is detected in a phosphorylated state in highly purified mitochondria in high-throughput studies	ns	2	2	0.0552539	0.0311912	0.0240626	0	0.00398519
ybr056wΔ	YBR056W	NA	Putative glycoside hydrolase of the mitochondrial intermembrane space	ns	2	2	0.0123577	0.000132308	0.0122254	0	0.00129379
ybr057cΔ	YBR057C	MUM2	Protein essential for meiotic DNA replication and sporulation; cytoplasmic protein; subunit of the MIS complex which controls mRNA methylation during during the induction of sporulation; also interacts with Orc2p, which is a component of the origin recognition complex	ns	2	2	-0.0122054	0.0187946	-0.031	0	-0.0069926
ybr058cΔ	YBR058C	UBP14	Ubiquitin-specific protease; specifically disassembles unanchored ubiquitin chains; involved in fructose-1,6-bisphosphatase (Fbp1p) degradation; similar to human isopeptidase T	ns	2	2	-0.078826	-0.0325891	-0.0462369	0	-0.0096119
ybr059cΔ	YBR059C	AKL1	Ser-Thr protein kinase; member (with Ark1p and Prk1p) of the Ark kinase family; involved in endocytosis and actin cytoskeleton organization	ns	2	2	-0.000145036	-0.0126026	0.0124575	0	0.0010363
ybr062cΔ	YBR062C	NA	Protein of unknown function that interacts with Msb2p; may play a role in activation of the filamentous growth pathway	ns	2	2	0.014862	0.0498641	-0.0350021	0	-0.00779034
ybr063cΔ	YBR063C	NA	Putative protein of unknown function; YBR063C is not an essential gene	ns	2	2	-0.0175828	-0.0117432	-0.00583961	0	-0.000146775
ybr064wΔ	YBR064W	NA	Dubious open reading frame; unlikely to encode a functional protein, based on available experimental and comparative sequence data; partially overlaps the uncharacterized ORF YBR063C	ns	2	2	0.0145205	0.00931807	0.00520241	0	0.00026488
ybr065cΔ	YBR065C	ECM2	Pre-mRNA splicing factor; facilitates the cooperative formation of U2/U6 helix II in association with stem II in the spliceosome, function may be regulated by Slu7p	ns	2	2	0.024646	0.0419567	-0.0173108	0	-0.00262202
ybr066cΔ	YBR066C	NRG2	Transcriptional repressor; mediates glucose repression and negatively regulates filamentous growth; activated in stochastic pulses of nuclear localization in response to low glucose	ns	2	2	-0.0204353	0.0153106	-0.0357459	0	-0.00959272
ybr067cΔ	YBR067C	TIP1	Major cell wall mannoprotein with possible lipase activity; transcription is induced by heat- and cold-shock; member of the Srp1p/Tip1p family of serine-alanine-rich proteins	ns	2	2	-0.0119179	-0.00320183	-0.00871609	0	-0.000470706
ybr068cΔ	YBR068C	BAP2	High-affinity leucine permease; functions as a branched-chain amino acid permease involved in uptake of leucine, isoleucine and valine; contains 12 predicted transmembrane domains; BAP2 has a paralog, BAP3, that arose from the whole genome duplication	ns	2	2	-0.0386458	-0.00728323	-0.0313626	0	-0.00702726
ybr069cΔ	YBR069C	TAT1	Amino acid transporter for valine, leucine, isoleucine, and tyrosine; low-affinity tryptophan and histidine transporter; overexpression confers FK506 and FTY720 resistance; protein abundance increases in response to DNA replication stress	ns	2	2	-0.221868	-0.130905	-0.0909632	0	-0.0306894
ybr071wΔ	YBR071W	NA	Protein of unknown function found in the cytoplasm and bud neck; mRNA expression may be regulated by the cell cycle and/or cell wall stress; overexpression of YBR071W affects endocytic protein trafficking	ns	2	2	0.0218906	0.0110527	0.0108379	0	0.00108948
ybr072wΔ	YBR072W	HSP26	Small heat shock protein (sHSP) with chaperone activity; forms hollow, sphere-shaped oligomers that suppress unfolded proteins aggregation; long-lived protein that is preferentially retained in mother cells and forms cytoplasmic foci; oligomer activation requires heat-induced conformational change; also has mRNA binding activity	ns	2	2	0.00404335	-0.0293269	0.0333702	0	0.00781723
ybr073wΔ	YBR073W	RDH54	DNA-dependent ATPase; DNA recombination/repair translocase, supercoils DNA and promotes DNA strand opening; stimulates strand exchange by modifying dsDNA topology; involved in recombinational repair of DNA double-strand breaks (DSBs) during mitosis and meiosis; phosphorylated in Mec1p-, Rad53p-dependent way in response to one DSB; contributes to remodelling of nucleosomes; proposed to be involved…	ns	2	2	-0.0105862	-0.0144702	0.00388395	0	0.000146037
ybr074wΔ	YBR074W	PFF1	Multi-spanning vacuolar membrane protease; glycosylated transmembrane protein bearing homology to the M28 family of metalloproteases; has a lumenal-facing protease domain; proposed role in vacuole physiology	ns	2	2	-0.0284249	0.0101709	-0.0385959	0	-0.0109491
ybr075wΔ	YBR075W	NULL	NULL	ns	4	4	0.0197295	0.0386208	-0.0188913	0	-0.00297861
ybr076wΔ	YBR076W	ECM8	Non-essential protein of unknown function	ns	2	2	-0.000857448	0.0296942	-0.0305516	0	-0.00645606
ybr077cΔ	YBR077C	SLM4	Component of the EGO and GSE complexes; essential for integrity and function of EGO; EGO is involved in the regulation of microautophagy and GSE is required for proper sorting of amino acid permease Gap1p; gene exhibits synthetic genetic interaction with MSS4	ns	2	2	-0.0614905	-0.0640786	0.00258809	0	4.29644e-05
ybr078wΔ	YBR078W	ECM33	GPI-anchored protein of unknown function; possible role in apical bud growth; GPI-anchoring on the plasma membrane crucial to function; phosphorylated in mitochondria; similar to Sps2p; ECM33 has a paralog, PST1, that arose from the whole genome duplication	ns	2	2	0.173521	0.148318	0.0252038	0	0.00396362
ybr082cΔ	YBR082C	UBC4	Ubiquitin-conjugating enzyme (E2); key E2 partner with Ubc1p for the anaphase-promoting complex (APC); mediates degradation of abnormal or excess proteins, including calmodulin and histone H3; regulates levels of DNA Polymerase-{alpha} to promote efficient and accurate DNA replication; interacts with many SCF ubiquitin protein ligases; component of the cellular stress response; UBC4 has a paralog…	ns	4	4	0.0170679	0.00430641	0.0127615	0	0.00148406
ybr083wΔ	YBR083W	TEC1	Transcription factor targeting filamentation genes and Ty1 expression; Ste12p activation of most filamentation gene promoters depends on Tec1p and Tec1p transcriptional activity is dependent on its association with Ste12p; binds to TCS elements upstream of filamentation genes, which are regulated by Tec1p/Ste12p/Dig1p complex; competes with Dig2p for binding to Ste12p/Dig1p; positive regulator of…	ns	2	2	0.00899253	0.0296629	-0.0206704	0	-0.00363178
ybr084c-aΔ	YBR084C-A	RPL19A	Ribosomal 60S subunit protein L19A; rpl19a and rpl19b single null mutations result in slow growth, while the double null mutation is lethal; homologous to mammalian ribosomal protein L19, no bacterial homolog; RPL19A has a paralog, RPL19B, that arose from the whole genome duplication	ns	2	2	0.069983	-0.0815002	0.151483	0	0.0728194
ybr084wΔ	YBR084W	MIS1	Mitochondrial C1-tetrahydrofolate synthase; involved in interconversion between different oxidation states of tetrahydrofolate (THF); provides activities of formyl-THF synthetase, methenyl-THF cyclohydrolase, and methylene-THF dehydrogenase	ns	2	2	0.0104131	0.0599376	-0.0495245	0	-0.0140713
ybr086cΔ	YBR086C	IST2	Cortical ER protein involved in ER-plasma membrane tethering; one of 6 proteins (Ist2p, Scs2p, Scs22p, Tcb1p, Tcb2p, Tcb3p) that connect ER to the plasma membrane (PM) and regulate PM phosphatidylinositol-4-phosphate (PI4P) levels by controlling access of Sac1p phosphatase to its substrate PI4P in the PM; localizes to the mother cell in small-budded cells and to the bud in medium- and large-budde…	ns	2	2	0.00767537	0.00467692	0.00299845	0	6.86828e-05
ybr090cΔ	YBR090C	NA	Putative protein of unknown function; green fluorescent protein (GFP)-fusion protein localizes to the cytoplasm and nucleus	ns	2	2	-0.0034503	0.00970628	-0.0131566	0	-0.000968713
ybr090c-aΔ	YBR090C-A	NULL	NULL	ns	2	2	0.0051665	0.0433983	-0.0382318	0	-0.00685952
ybr092cΔ	YBR092C	PHO3	Constitutively expressed acid phosphatase similar to Pho5p; brought to the cell surface by transport vesicles; hydrolyzes thiamin phosphates in the periplasmic space, increasing cellular thiamin uptake; expression is repressed by thiamin	ns	2	2	-0.0174332	-0.0154158	-0.00201738	0	-3.5392e-05
ybr093cΔ	YBR093C	PHO5	Repressible acid phosphatase; 1 of 3 repressible acid phosphatases that also mediates extracellular nucleotide-derived phosphate hydrolysis; secretory pathway derived cell surface glycoprotein; induced by phosphate starvation and coordinately regulated by PHO4 and PHO2	ns	2	2	0.0110967	-0.0188128	0.0299095	0	0.00568364
ybr094wΔ	YBR094W	PBY1	Putative tubulin tyrosine ligase associated with P-bodies; may have a role in mRNA metabolism; yeast knockout collection strain identified as a pby1 null mutant is actually wild-type for PBY1 and deleted for mms4	ns	2	2	-0.0387809	-0.0407489	0.00196803	0	2.12037e-05
ybr095cΔ	YBR095C	RXT2	Component of the histone deacetylase Rpd3L complex; possibly involved in cell fusion and invasive growth; relocalizes to the cytosol in response to hypoxia	ns	4	4	-0.0276663	-0.0381835	0.0105172	0	0.00042895
ybr098wΔ	YBR098W	MMS4	Subunit of structure-specific Mms4p-Mus81p endonuclease; cleaves branched DNA; involved in recombination, DNA repair, and joint molecule formation/resolution during meiotic recombination; phosphorylation of the non-catalytic subunit Mms4p by Cdc28p and Cdc5p during mitotic cell cycle activates the function of Mms4p-Mus81p	ns	2	2	-0.0102928	-0.00576924	-0.00452361	0	-0.000196881
ybr099cΔ	YBR099C	NA	Dubious open reading frame; unlikely to encode a functional protein, based on available experimental and comparative sequence data; completely overlaps the verified gene MMS4	ns	2	2	-0.0052193	0.0340341	-0.0392534	0	-0.00926762
ybr100wΔ	YBR100W	NULL	NULL	ns	2	2	0.00380421	0.0248378	-0.0210336	0	-0.00374896
ybr101cΔ	YBR101C	FES1	Hsp70 (Ssa1p) nucleotide exchange factor; required for the release of misfolded proteins from the Hsp70 system to the Ub-proteasome machinery for destruction; cytosolic homolog of Sil1p, which is the nucleotide exchange factor for BiP (Kar2p) in the endoplasmic reticulum; protein abundance increases in response to DNA replication stress	ns	2	2	-0.241696	-0.436445	0.194748	0	0.037226
ybr103wΔ	YBR103W	SIF2	WD40 repeat-containing subunit of Set3C histone deacetylase complex; complex represses early/middle sporulation genes; antagonizes telomeric silencing; binds specifically to the Sir4p N-terminus	ns	2	2	-0.103147	-0.0194183	-0.0837292	0	-0.0329796
ybr104wΔ	YBR104W	YMC2	Putative mitochondrial inner membrane transporter; proposed role in oleate metabolism and glutamate biosynthesis; member of the mitochondrial carrier (MCF) family; YMC2 has a paralog, YMC1, that arose from the whole genome duplication	ns	2	2	-0.0515243	-0.0391848	-0.0123395	0	-0.00103829
ybr105cΔ	YBR105C	VID24	GID Complex regulatory subunit; binds GID Complex in response to glucose through interactions with complex member Vid28p; regulates fructose-1,6-bisphosphatase (FBPase) targeting to the vacuole; promotes proteasome-dependent catabolite degradation of FBPase; peripheral membrane protein located at Vid (vacuole import and degradation) vesicles	ns	2	2	-0.0266375	-0.00209562	-0.0245419	0	-0.00225476
ybr106wΔ	YBR106W	PHO88	Protein involved in SRP-independent targeting of substrates to the ER; component of an alternative ER targeting pathway that has partial functional redundancy with the GET pathway; preference for substrates with downstream transmembrane domains; interacts with Snd1p, Env10p/Snd2p, and Sec61p-translocon subunits; can compensate for loss of SRP; role in phosphate transport, interacting with pho88, …	ns	2	2	-0.128599	-0.182579	0.0539791	0	0.0129658
ybr107cΔ	YBR107C	IML3	Outer kinetochore protein and component of the Ctf19 complex; involved in the establishment of pericentromeric cohesion during mitosis; prevents non-disjunction of sister chromatids during meiosis II; forms a stable complex with Chl4p; required for localization of Sgo1p to pericentric sites during meiosis I; orthologous to human centromere constitutive-associated network (CCAN) subunit CENP-L and…	ns	2	2	-0.00318827	-0.0133239	0.0101357	0	0.000937777
ybr108wΔ	YBR108W	AIM3	Protein that inhibits barbed-end actin filament elongation; interacts with Rvs167p; null mutant is viable and displays elevated frequency of mitochondrial genome loss	ns	2	2	0.0214083	0.042519	-0.0211107	0	-0.00377403
ybr111cΔ	YBR111C	YSA1	Nudix hydrolase family member with ADP-ribose pyrophosphatase activity; shown to metabolize O-acetyl-ADP-ribose to AMP and acetylated ribose 5'-phosphate	ns	2	2	0.012588	0.0294102	-0.0168222	0	-0.00203665
ybr113wΔ	YBR113W	NA	Dubious open reading frame; unlikely to encode a functional protein, based on available experimental and comparative sequence data; partially overlaps the verified gene CYC8	ns	2	2	-0.00163424	0.0285052	-0.0301395	0	-0.00585296
ybr114wΔ	YBR114W	RAD16	Nucleotide excision repair (NER) protein; binds damaged DNA during NER; binds DNA in an ATP-dependent manner (with Rad7p) during NER; required for NER of non-transcribed chromatin; subunit of Nucleotide Excision Repair Factor 4 (NEF4) and the Elongin-Cullin-Socs (ECS) ligase complex	ns	2	2	0.0136469	0.0668422	-0.0531953	0	-0.0158997
ybr116cΔ	YBR116C	NA	Dubious open reading frame; unlikely to encode a functional protein, based on available experimental and comparative sequence data; partially overlaps the verified gene TKL2	ns	2	2	-0.00299214	0.028637	-0.0316291	0	-0.00774994
ybr118wΔ	YBR118W	TEF2	Translational elongation factor EF-1 alpha; in the GTP-bound active form, binds to and delivers aminoacylated tRNA to the A-site of ribosomes for elongation of nascent polypeptides; associates with vacuolar Rho1p GTPase; TEF2-RFP levels increase during replicative aging; may also have a role in tRNA re-export from the nucleus; TEF2 has a paralog, TEF1, that arose from the whole genome duplication	ns	2	2	-0.140415	-0.0713979	-0.0690168	0	-0.0218825
ybr119wΔ	YBR119W	MUD1	U1 snRNP A protein; homolog of human U1-A; involved in nuclear mRNA splicing	ns	2	2	-0.0720291	0.00906306	-0.0810922	0	-0.0172546
ybr121cΔ	YBR121C	GRS1	Cytoplasmic and mitochondrial glycyl-tRNA synthase; ligates glycine to the cognate anticodon-bearing tRNA; transcription termination factor that may interact with the 3'-end of pre-mRNA to promote 3'-end formation; GRS1 has a paralog, GRS2, that arose from the whole genome duplication; human homolog GARS implicated in Charcot-Marie-Tooth disease, can complement yeast null mutant	ns	2	2	0.130951	0.00632437	0.124627	0	0.0295627
ybr125cΔ	YBR125C	PTC4	Cytoplasmic type 2C protein phosphatase (PP2C); identified as a high-copy number suppressor of cnb1 mpk1 synthetic lethality; overexpression decreases high-osmolarity induced Hog1p phosphorylation and kinase activity	ns	2	2	-0.0641412	0.00775595	-0.0718971	0	-0.0265093
ybr126cΔ	YBR126C	TPS1	Synthase subunit of trehalose-6-P synthase/phosphatase complex; synthesizes the storage carbohydrate trehalose, which is critically important for survival of long-term desiccation; also found in a monomeric form; expression is induced by the stress response and repressed by the Ras-cAMP pathway; protein abundance increases in response to DNA replication stress and in response to prolonged exposur…	ns	2	2	0.0317103	-0.0442726	0.0759829	0	0.0330068
ybr128cΔ	YBR128C	ATG14	Autophagy-specific subunit of phosphatidylinositol 3-kinase complex I; Atg14p targets complex I to the phagophore assembly site (PAS); required for localizing additional ATG proteins to the PAS; required for overflow degradation of misfolded proteins when ERAD is saturated; homolog of human Barkor; other members are Vps34, Vps15, and Vps30p	ns	2	2	-0.00210949	-0.000193245	-0.00191625	0	-3.62386e-05
ybr129cΔ	YBR129C	OPY1	Protein of unknown function; overproduction blocks cell cycle arrest in the presence of mating pheromone; the authentic, non-tagged protein is detected in highly purified mitochondria in high-throughput studies	ns	2	2	0.0334688	0.0662407	-0.0327719	0	-0.00681682
ybr130cΔ	YBR130C	SHE3	Protein adaptor between Myo4p and the She2p-mRNA complex; part of the mRNA localization machinery that restricts accumulation of certain proteins to the bud; also required for cortical ER inheritance	ns	2	2	-0.00453943	-0.00394971	-0.000589725	0	-2.49769e-06
ybr131wΔ	YBR131W	CCZ1	Subunit of a heterodimeric guanine nucleotide exchange factor (GEF); subunit of the Mon1-Ccz1 GEF complex, which stimulates nucleotide exchange and activation of Ypt7p, a Rab family GTPase involved in membrane tethering and fusion events at the late endosome and vacuole; GEF activity is stimulated by membrane association and anionic phospholipids; involved in localizing Ypt7p to the vacuolar memb…	ns	2	2	-0.121976	-0.16986	0.0478839	0	0.00752296
ybr132cΔ	YBR132C	AGP2	Plasma membrane regulator of polyamine and carnitine transport; has similarity to transporters but lacks transport activity; may act as a sensor that transduces environmental signals; has a positive or negative regulatory effect on transcription of many transporter genes	ns	2	2	0.0195124	0.0215732	-0.00206089	0	-3.96982e-05
ybr134wΔ	YBR134W	NA	Dubious open reading frame; unlikely to encode a functional protein, based on available experimental and comparative sequence data	ns	2	2	0.0398027	0.076177	-0.0363744	0	-0.0066337
ybr137wΔ	YBR137W	NA	Protein with a role in ER delivery of tail-anchored membrane proteins; interacts with Sgt2p; binds to the TRC complex, which inserts proteins into the ER membrane; interacts with Msn5p karyopherin; YBR137W is not an essential gene	ns	2	2	-0.0375364	-0.016835	-0.0207014	0	-0.00213141
ybr138cΔ	YBR138C	NA	Cytoplasmic protein of unknown function; APCC(Cdh1) substrate; potentially phosphorylated by Cdc28p; YBR138C is not an essential gene	ns	2	2	-0.0124302	-0.0720792	0.059649	0	0.0160295
ybr139wΔ	YBR139W	NA	Putative serine type carboxypeptidase; role in phytochelatin synthesis; green fluorescent protein (GFP)-fusion protein localizes to the vacuole; expression induced by nitrogen limitation in a GLN3, GAT1-independent manner	ns	2	2	-0.0248834	0.0065525	-0.0314359	0	-0.00766702
ybr141cΔ	YBR141C	BMT2	Nucleolar S-adenosylmethionine-dependent rRNA methyltransferase; methylates adenine (m1A) of the large subunit (LSU) rRNA at position 2142; belongs to Rossmann fold superfamily; green fluorescent protein (GFP)-fusion protein localizes to the nucleolus; YBR141C is not an essential gene	ns	2	2	-0.0337258	-0.0199663	-0.0137595	0	-0.00100933
ybr144cΔ	YBR144C	NA	Dubious open reading frame; unlikely to encode a functional protein, based on available experimental and comparative sequence data; YBR144C is not an essential gene	ns	2	2	-0.0143636	-0.0243349	0.00997135	0	0.00090898
ybr145wΔ	YBR145W	ADH5	Alcohol dehydrogenase isoenzyme V; involved in ethanol production; ADH5 has a paralog, ADH1, that arose from the whole genome duplication	ns	2	2	0.00707933	0.0210549	-0.0139756	0	-0.00176038
ybr146wΔ	YBR146W	MRPS9	Mitochondrial ribosomal protein of the small subunit	ns	2	2	-0.0240395	0.000572751	-0.0246123	0	-0.00489468
ybr147wΔ	YBR147W	RTC2	Putative vacuolar membrane transporter for cationic amino acids; likely contributes to amino acid homeostasis by exporting cationic amino acids from the vacuole; positive regulation by Lys14p suggests that lysine may be the primary substrate; member of the PQ-loop family, with seven transmembrane domains; similar to mammalian PQLC2 vacuolar transporter; RTC2 has a paralog, YPQ1, that arose from t…	ns	2	2	-0.0185407	0.00814733	-0.026688	0	-0.00542615
ybr148wΔ	YBR148W	YSW1	Protein required for normal prospore membrane formation; interacts with Gip1p, which is the meiosis-specific regulatory subunit of the Glc7p protein phosphatase; expressed specifically in spores and localizes to the prospore membrane; YSW1 has a paralog, SPO21, that arose from the whole genome duplication	ns	2	2	0.0484602	0.0474659	0.000994358	0	1.00923e-05
ybr149wΔ	YBR149W	ARA1	NADP+ dependent arabinose dehydrogenase; involved in carbohydrate metabolism; purified as homodimer; naturally occurs with a N-terminus degradation product	ns	2	2	-0.0185234	-0.0226843	0.00416091	0	0.000154768
ybr150cΔ	YBR150C	TBS1	Protein of unknown function; the authentic, non-tagged protein is detected in highly purified mitochondria in high-throughput studies; TBS1 has a paralog, HAL9, that arose from the whole genome duplication	ns	2	2	-0.0170811	-0.0337502	0.0166691	0	0.00222246
ybr151wΔ	YBR151W	APD1	Protein of unknown function; required for normal localization of actin patches and for normal tolerance of sodium ions and hydrogen peroxide; localizes to both cytoplasm and nucleus	ns	2	2	0.0275387	0.0472615	-0.0197228	0	-0.00277142
ybr156cΔ	YBR156C	SLI15	Subunit of the conserved chromosomal passenger complex (CPC); complex regulates kinetochore-microtubule attachments, activation of the spindle tension checkpoint, and mitotic spindle disassembly; other complex members are Ipl1p, Bir1p, and Nbl1p	ns	2	2	0.0459916	0.0557455	-0.00975392	0	-0.000655418
ybr157cΔ	YBR157C	ICS2	Protein of unknown function; null mutation does not confer any obvious defects in growth, spore germination, viability, or carbohydrate utilization	ns	2	2	0.0135339	0.0274741	-0.0139402	0	-0.00175203
ybr158wΔ	YBR158W	AMN1	Protein required for daughter cell separation; multiple mitotic checkpoints, and chromosome stability; contains 12 degenerate leucine-rich repeat motifs; expression is induced by the Mitotic Exit Network (MEN)	ns	2	2	-0.0181448	-0.0406411	0.0224963	0	0.00306105
ybr159wΔ	YBR159W	IFA38	Microsomal beta-keto-reductase; contains oleate response element (ORE) sequence in the promoter region; mutants exhibit reduced VLCFA synthesis, accumulate high levels of dihydrosphingosine, phytosphingosine and medium-chain ceramides	ns	2	2	0.0840082	-1.26217e-05	0.0840208	0	0.0340701
ybr161wΔ	YBR161W	CSH1	Mannosylinositol phosphorylceramide (MIPC) synthase catalytic subunit; forms a complex with regulatory subunit Csg2p; function in sphingolipid biosynthesis is overlapping with that of Sur1p; CSH1 has a paralog, SUR1, that arose from the whole genome duplication	ns	2	2	0.0176921	0.0256702	-0.00797806	0	-0.000585405
ybr162cΔ	YBR162C	TOS1	Covalently-bound cell wall protein of unknown function; identified as a cell cycle regulated SBF target gene; deletion mutants are highly resistant to treatment with beta-1,3-glucanase; has sequence similarity to YJL171C	ns	2	2	-0.0253975	0.0128727	-0.0382701	0	-0.0100467
ybr162w-aΔ	YBR162W-A	YSY6	Protein of unknown function; expression suppresses a secretory pathway mutation in E. coli; has similarity to the mammalian RAMP4 protein involved in secretion	ns	2	2	0.0116552	-0.00110332	0.0127585	0	0.00118985
ybr164cΔ	YBR164C	ARL1	Soluble GTPase with a role in regulation of membrane traffic; regulates potassium influx; role in membrane organization at trans-Golgi network; required for delivery of Atg9p to the phagophore assembly site during autophagy under high temperature stress; required with Ypt6p for starvation-induced autophagy; required for the CVT pathway under non-starvation conditions; G protein of the Ras superfa…	ns	2	2	-0.0343638	0.028249	-0.0626128	0	-0.0244917
ybr165wΔ	YBR165W	UBS1	Ubiquitin-conjugating enzyme suppressor that regulates Cdc34p; functions as a general positive regulator of Cdc34p activity; nuclear protein that may represent a link between nucleocytoplasmic transport and ubiquitin ligase activity	ns	4	4	-0.054213	-0.0183083	-0.0359047	0	-0.00526258
ybr166cΔ	YBR166C	TYR1	Prephenate dehydrogenase involved in tyrosine biosynthesis; expression is dependent on phenylalanine levels	ns	2	2	-0.0457852	-0.0105401	-0.0352451	0	-0.00620749
ybr168wΔ	YBR168W	PEX32	Peroxisomal integral membrane protein; involved in negative regulation of peroxisome size; partially functionally redundant with Pex31p; genetic interactions suggest action at a step downstream of steps mediated by Pex28p and Pex29p	ns	2	2	-0.00153654	-0.0666955	0.0651589	0	0.020731
ybr169cΔ	YBR169C	SSE2	Member of Hsp110 subclass of the heat shock protein 70 (HSP70) family; serves as nucleotide exchange factor to load ATP onto the SSA class of cytosolic Hsp70s; may be involved in protein folding; localized to the cytoplasm; SSE2 has a paralog, SSE1, that arose from the whole genome duplication	ns	2	2	0.0553869	0.0241915	0.0311954	0	0.00414542
ybr170cΔ	YBR170C	NPL4	Substrate-recruiting cofactor of the Cdc48p-Npl4p-Ufd1p segregase; assists Cdc48p in the dislocation of misfolded, polyubiquitinated ERAD substrates that are subsequently delivered to the proteasome for degradation; also involved in the regulated destruction of resident ER membrane proteins, such as HMG-CoA reductase (Hmg1/2p) and cytoplasmic proteins (Fbp1p); role in mobilizing membrane bound tr…	ns	2	2	0.00159143	-0.036272	0.0378635	0	0.00845875
ybr171wΔ	YBR171W	SEC66	Non-essential subunit of Sec63 complex; with Sec61 complex, Kar2p/BiP and Lhs1p forms a channel competent for SRP-dependent and post-translational SRP-independent protein targeting and import into the ER; other members are Sec63p, Sec62p, and Sec72p	ns	2	2	0.0740141	0.0232433	0.0507708	0	0.0149866
ybr172cΔ	YBR172C	SMY2	GYF domain protein; involved in COPII vesicle formation; interacts with the Sec23p/Sec24p subcomplex; overexpression suppresses the temperature sensitivity of a myo2 mutant; similar to S. pombe Mpd2; SMY2 has a paralog, SYH1, that arose from the whole genome duplication	ns	2	2	0.00896706	0.00815671	0.000810356	0	4.43331e-06
ybr174cΔ	YBR174C	NA	Dubious open reading frame; unlikely to encode a functional protein, based on available experimental and comparative sequence data; partially overlaps the verified ORF YBR175W; null mutant is viable and sporulation defective	ns	2	2	-0.0317383	-0.128137	0.096399	0	0.0382396
ybr175wΔ	YBR175W	SWD3	Essential subunit of the COMPASS (Set1C) complex; COMPASS methylates histone H3 on lysine 4 and is required in transcriptional silencing near telomeres; WD40 beta propeller superfamily member and ortholog of mammalian WDR5	ns	2	2	-0.0344741	-0.165347	0.130873	0	0.0520432
ybr176wΔ	YBR176W	ECM31	Ketopantoate hydroxymethyltransferase; required for pantothenic acid biosynthesis, converts 2-oxoisovalerate into 2-dehydropantoate	ns	2	2	-0.00672701	-0.00918458	0.00245757	0	5.19071e-05
ybr177cΔ	YBR177C	EHT1	Acyl-coenzymeA:ethanol O-acyltransferase; plays a minor role in medium-chain fatty acid ethyl ester biosynthesis; possesses short-chain esterase activity; localizes to lipid particles and the mitochondrial outer membrane; EHT1 has a paralog, EEB1, that arose from the whole genome duplication	ns	2	2	0.0582259	0.0118901	0.0463358	0	0.0103287
ybr178wΔ	YBR178W	NA	Dubious open reading frame; unlikely to encode a functional protein, based on available experimental and comparative sequence data; partially overlaps the verified gene YBR177C	ns	2	2	0.00545528	0.041844	-0.0363887	0	-0.00903261
ybr180wΔ	YBR180W	DTR1	Putative dityrosine transporter of the major facilitator superfamily; member of the 12-spanner drug:H(+) antiporter DHA1 family; required for spore wall synthesis; sequence similarity to QDR1 and QDR3, and the triple mutant dtr1 qdr1 qdr3 exhibits reduced dityrosine fluorescence relative to the single mutants; expressed during sporulation	ns	2	2	-0.0307781	0.0274789	-0.058257	0	-0.0179582
ybr181cΔ	YBR181C	RPS6B	Protein component of the small (40S) ribosomal subunit; homologous to mammalian ribosomal protein S6, no bacterial homolog; phosphorylated on S233 by Ypk3p in a TORC1-dependent manner, and on S232 in a TORC1/2-dependent manner by Ypk1/2/3p; RPS6B has a paralog, RPS6A, that arose from the whole genome duplication	ns	2	2	-0.16745	-0.203578	0.036128	0	0.00645805
ybr182cΔ	YBR182C	SMP1	MADS-box transcription factor involved in osmotic stress response; SMP1 has a paralog, RLM1, that arose from the whole genome duplication	ns	2	2	0.0181949	-0.0141349	0.0323298	0	0.00519781
ybr183wΔ	YBR183W	YPC1	Alkaline ceramidase; also has reverse (CoA-independent) ceramide synthase activity; catalyzes both breakdown and synthesis of phytoceramide; overexpression confers fumonisin B1 resistance; YPC1 has a paralog, YDC1, that arose from the whole genome duplication	ns	2	2	0.0114713	0.00611318	0.00535811	0	0.000222388
ybr184wΔ	YBR184W	NA	Putative protein of unknown function; YBR184W is not an essential gene	ns	2	2	0.000940748	-0.0362047	0.0371454	0	0.00904639
ybr185cΔ	YBR185C	MBA1	Membrane-associated mitochondrial ribosome receptor; forms a complex with Mdm38p that may facilitate recruitment of mRNA-specific translational activators to ribosomes; possible role in protein export from the matrix to inner membrane	ns	2	2	-0.00846134	-0.0465284	0.0380671	0	0.0105405
ybr186wΔ	YBR186W	PCH2	Hexameric ring ATPase that remodels chromosome axis protein Hop1p; nucleolar component of the pachytene checkpoint, which prevents chromosome segregation when recombination and chromosome synapsis are defective; also represses meiotic interhomolog recombination in rDNA; required for meiotic double-stranded break formation	ns	2	2	0.00394993	0.0250547	-0.0211048	0	-0.00377209
ybr187wΔ	YBR187W	GDT1	Calcium transporter localized to the cis- and medial-Golgi apparatus; required for protein glycosylation; GFP-fusion protein localizes to the vacuole; TMEM165, a human gene which causes Congenital Disorders of Glycosylation is orthologous and functionally complements the null allele; expression pattern and physical interactions suggest a possible role in ribosome biogenesis; expression reduced in…	ns	2	2	-0.0786452	0.0123421	-0.0909873	0	-0.03867
ybr188cΔ	YBR188C	NTC20	Member of the NineTeen Complex (NTC); this complex contains Prp19p and stabilizes U6 snRNA in catalytic forms of the spliceosome containing U2, U5, and U6 snRNAs	ns	2	2	-0.000956207	0.00399084	-0.00494705	0	-0.00023899
ybr189wΔ	YBR189W	RPS9B	Protein component of the small (40S) ribosomal subunit; homologous to mammalian ribosomal protein S9 and bacterial S4; RPS9B has a paralog, RPS9A, that arose from the whole genome duplication	ns	2	2	-0.269575	-0.418046	0.148471	0	0.0470167
ybr194wΔ	YBR194W	AIM4	Protein proposed to be associated with the nuclear pore complex; null mutant is viable, displays elevated frequency of mitochondrial genome loss and is sensitive to freeze-thaw stress	ns	2	2	0.0242908	0.059201	-0.0349102	0	-0.00718015
ybr195cΔ	YBR195C	MSI1	Subunit of chromatin assembly factor I (CAF-1); chromatin assembly by CAF-1 affects multiple processes including silencing at telomeres, mating type loci, and rDNA; maintenance of kinetochore structure; deactivation of DNA damage checkpoint after DNA repair; chromatin dynamics during transcription; and repression of divergent noncoding transcription; Msi1p localizes to nucleus and cytoplasm and i…	ns	2	2	-0.0019482	-0.0661616	0.0642134	0	0.0224778
ybr197cΔ	YBR197C	NA	Protein of unknown function; green fluorescent protein (GFP)-fusion protein localizes to the cytoplasm and nucleus; YBR197C is not an essential gene; relative distribution to the nucleus increases upon DNA replication stress; YBR197C has a paralog, YPL077C, that arose from the whole genome duplication	ns	2	2	0.00483653	0.0120232	-0.00718662	0	-0.000495836
ybr199wΔ	YBR199W	KTR4	Glycosyltransferase involved in protein glycosylation; transfers GDP-mannose to methyl-alpha-mannoside in vitro; member of the KRE2/MNT1 mannosyltransferase family of type II membrane proteins with a short cytoplasmic N-terminus, a membrane-spanning region and a highly conserved catalytic lumenal domain	ns	2	2	-0.0264789	-0.0564768	0.0299979	0	0.00602501
ybr200wΔ	YBR200W	BEM1	Protein containing SH3-domains; involved in establishing cell polarity and morphogenesis; functions as a scaffold protein for complexes that include Cdc24p, Ste5p, Ste20p, and Rsr1p	ns	2	2	-0.208806	-0.265399	0.0565936	0	0.0101324
ybr201wΔ	YBR201W	DER1	ER membrane protein that promotes export of misfolded polypeptides; required for ER-associated protein degradation of misfolded or unassembled proteins; initiates export of aberrant polypeptides from ER lumen by threading them into ER membrane and routing them to Hrd1p for ubiquitination; function normally requires N-terminal acetylation by NatB; N- and C- termini protrude into cytoplasm; similar…	ns	2	2	0.014392	0.0292882	-0.0148963	0	-0.00159698
ybr203wΔ	YBR203W	COS111	Protein required for antifungal drug ciclopirox olamine resistance; not related to the subtelomerically-encoded COS family; the authentic, non-tagged protein is detected in highly purified mitochondria in high-throughput studies	ns	2	2	-0.00342515	0.0116679	-0.0150931	0	-0.00153076
ybr204cΔ	YBR204C	LDH1	Serine hydrolase; exhibits active esterase plus weak triacylglycerol lipase activities; proposed role in lipid homeostasis, regulating phospholipid and non-polar lipid levels and required for mobilization of LD-stored lipids; localizes to the lipid droplet (LD) surface; contains a classical serine containing catalytic triad (GxSxG motif)	ns	2	2	0.0258756	0.033416	-0.00754039	0	-0.000338351
ybr205wΔ	YBR205W	KTR3	Putative alpha-1,2-mannosyltransferase; involved in O- and N-linked protein glycosylation; member of the KRE2/MNT1 mannosyltransferase family; Svp26p mediates uptake of Ktr3p into COPII vesicles; relocalizes from nucleus to vacuole upon DNA replication stress	ns	2	2	0.0038642	-0.0239489	0.0278131	0	0.00582185
ybr206wΔ	YBR206W	NA	Dubious open reading frame; unlikely to encode a functional protein, based on available experimental and comparative sequence data; partially overlaps the verified gene KTR3	ns	2	2	0.0171917	0.0387786	-0.0215869	0	-0.0029489
ybr207wΔ	YBR207W	FTH1	Putative high affinity iron transporter; involved in transport of intravacuolar stores of iron; forms complex with Fet5p; expression is regulated by iron; proposed to play indirect role in endocytosis; protein abundance increases in response to DNA replication stress	ns	2	2	0.0437491	0.0654103	-0.0216613	0	-0.00145738
ybr208cΔ	YBR208C	DUR1,2	Urea amidolyase; contains both urea carboxylase and allophanate hydrolase activities, degrades urea to CO2 and NH3; expression sensitive to nitrogen catabolite repression and induced by allophanate, an intermediate in allantoin degradation; protein abundance increases in response to DNA replication stress	ns	2	2	0.0022867	0.0664557	-0.064169	0	-0.0211536
ybr209wΔ	YBR209W	NA	Dubious open reading frame; unlikely to encode a functional protein, based on available experimental and comparative sequence data; YBR209W is not an essential gene	ns	2	2	0.0614416	0.0292854	0.0321563	0	0.00417298
ybr210wΔ	YBR210W	ERV15	Protein involved in export of proteins from the endoplasmic reticulum; ERV15 has a paralog, ERV14, that arose from the whole genome duplication	ns	2	2	0.0235963	0.0192362	0.00436009	0	0.000117792
ybr212wΔ	YBR212W	NGR1	RNA binding protein that negatively regulates growth rate; interacts with the 3' UTR of the mitochondrial porin (POR1) mRNA and enhances its degradation; overexpression impairs mitochondrial function; interacts with Dhh1p to mediate POR1 mRNA decay; expressed in stationary phase	ns	2	2	-0.0338442	-0.0216918	-0.0121524	0	-0.00132371
ybr213wΔ	YBR213W	MET8	Bifunctional dehydrogenase and ferrochelatase; involved in the biosynthesis of siroheme, a prosthetic group used by sulfite reductase; required for sulfate assimilation and methionine biosynthesis	ns	2	2	-0.110995	-0.107836	-0.00315967	0	-3.69627e-05
ybr214wΔ	YBR214W	SDS24	Protein involved in cell separation during budding; one of two S. cerevisiae homologs (Sds23p and Sds24p) of the S. pombe Sds23 protein, which is implicated in APC/cyclosome regulation; may play an indirect role in fluid-phase endocytosis; protein abundance increases in response to DNA replication stress; SDS24 has a paralog, SDS23, that arose from the whole genome duplication	ns	2	2	0.076118	0.0794013	-0.0032833	0	-6.66621e-05
ybr215wΔ	YBR215W	HPC2	Subunit of the HIR complex; HIR is a nucleosome assembly complex involved in regulation of histone gene transcription; mutants display synthetic defects with subunits of FACT, a complex that allows passage of RNA Pol II through nucleosomes	ns	2	2	-0.00940508	-0.0297711	0.020366	0	0.00346284
ybr216cΔ	YBR216C	YBP1	Protein involved in cellular response to oxidative stress; required for oxidation of specific cysteine residues of transcription factor Yap1p, resulting in nuclear localization of Yap1p in response to stress; YBP1 has a paralog, YBP2, that arose from the whole genome duplication	ns	2	2	0.0537118	-0.0172516	0.0709634	0	0.025938
ybr217wΔ	YBR217W	ATG12	Ubiquitin-like modifier involved in autophagy and the Cvt pathway; conserved; conjugated to Atg5p to form a complex involved in Atg8p lipidation; Atg5p-Atg12p conjugate enhances E2 activity of Atg3p by rearranging its catalytic site, also forms a complex with Atg16p; the Atg5-Atg12/Atg16 complex binds to membranes and is essential for autophagosome formation	ns	2	2	0.0104122	-0.0112989	0.0217111	0	0.00293326
ybr218cΔ	YBR218C	PYC2	Pyruvate carboxylase isoform; cytoplasmic enzyme that converts pyruvate to oxaloacetate; differentially regulated than isoform Pyc1p; mutations in the human homolog are associated with lactic acidosis; PYC2 has a paralog, PYC1, that arose from the whole genome duplication	ns	2	2	0.058704	0.03134	0.027364	0	0.00503923
ybr219cΔ	YBR219C	NA	Putative protein of unknown function; YBR219C is not an essential gene	ns	2	2	-0.00957869	0.0223249	-0.0319036	0	-0.00786828
ybr220cΔ	YBR220C	NA	Putative protein of unknown function; YBR220C is not an essential gene	ns	2	2	0.00676925	0.0847722	-0.0780029	0	-0.0247513
ybr221cΔ	YBR221C	PDB1	E1 beta subunit of the pyruvate dehydrogenase (PDH) complex; PDH is an evolutionarily conserved multi-protein complex found in mitochondria	ns	2	2	-0.16917	-0.18872	0.0195497	0	0.00193561
ybr222cΔ	YBR222C	PCS60	Oxalyl-CoA synthetase; capable of catalyzing conversion of oxalate to oxalyl-CoA; catalyzes first step in pathway of oxalate degradation that functions to protect yeast from inhibitory effects of oxalate; peroxisomal protein that binds mRNA; localizes to both peroxisomal peripheral membrane and matrix, expression is highly inducible by oleic acid; similar to E. coli long chain acyl-CoA synthetase	ns	2	2	-0.0158777	-0.039333	0.0234553	0	0.00346457
ybr223cΔ	YBR223C	TDP1	Tyrosyl-DNA phosphodiesterase I; hydrolyzes 3' and 5'-phosphotyrosyl bonds; involved in the repair of DNA lesions created by topo I and topo II; mutations in the human homolog, TDP1, result in the a neurodegenerative disease, spinocerebellar ataxia with axonal neuropathy (SCAN1); yeast cells and human rhabdomyosarcoma lines that overexpress TDP1 both exhibit elevated dosage chromosomal instabilit…	ns	2	2	-0.0733416	-0.0518025	-0.0215391	0	-0.00271714
ybr224wΔ	YBR224W	NA	Dubious open reading frame; unlikely to encode a functional protein, based on available experimental and comparative sequence data; partially overlaps the verified gene TDP1	ns	2	2	-0.137639	-0.0821475	-0.0554915	0	-0.011347
ybr225wΔ	YBR225W	NA	Putative protein of unknown function; non-essential gene identified in a screen for mutants affected in mannosylphophorylation of cell wall components	ns	2	2	-0.0286842	0.0315607	-0.0602449	0	-0.012278
ybr226cΔ	YBR226C	NA	Dubious open reading frame; unlikely to encode a functional protein, based on available experimental and comparative sequence data; partially overlaps the uncharacterized ORF YBR225W	ns	2	2	-0.0155791	-0.035993	0.0204139	0	0.00312528
ybr227cΔ	YBR227C	MCX1	Non-proteolytic ATPase of the AAA family; stimulates incorporation of the pyridoxal phosphate cofactor into Hem1p (5-aminolevulinic acid synthase); localized to the mitochondrial matrix; ortholog of vertebrate CLPX, which promotes erythropoiesis	ns	2	2	0.0198488	0.0453897	-0.0255409	0	-0.00337377
ybr228wΔ	YBR228W	SLX1	Endonuclease involved in DNA recombination and repair; subunit of a complex, with Slx4p, that hydrolyzes 5' branches from duplex DNA in response to stalled or converging replication forks; function overlaps with that of Sgs1p-Top3p	ns	2	2	0.0353613	0.0672888	-0.0319276	0	-0.00587647
ybr229cΔ	YBR229C	ROT2	Glucosidase II catalytic subunit; required to trim the final glucose in N-linked glycans; required for normal cell wall synthesis; mutations in rot2 suppress tor2 mutations, and are synthetically lethal with rot1 mutations	ns	2	2	0.0793505	0.0958604	-0.0165099	0	-0.00157333
ybr230cΔ	YBR230C	OM14	Mitochondrial outer membrane receptor for cytosolic ribosomes; integral protein of the outer membrane that interacts with the nascent chain-associated complex (NAC) bound to ribosomes, contributing to co-translational mitochondrial import; interacts with porin (Por1p) and Om45p; abundance is decreased in cells grown in glucose relative to other carbon sources	ns	2	2	0.00469713	0.00489034	-0.000193209	0	-3.22922e-07
ybr231cΔ	YBR231C	SWC5	Component of the SWR1 complex; complex exchanges histone variant H2AZ (Htz1p) for chromatin-bound histone H2A; protein abundance increases in response to DNA replication stress; relocalizes to the cytosol in response to hypoxia	ns	2	2	-0.150084	-0.0730704	-0.0770139	0	-0.0254741
ybr232cΔ	YBR232C	NA	Dubious open reading frame; unlikely to encode a functional protein, based on available experimental and comparative sequence data	ns	2	2	-0.0151825	0.0104327	-0.0256153	0	-0.0053314
ybr233wΔ	YBR233W	PBP2	RNA binding protein; has similarity to mammalian heterogeneous nuclear RNP K protein, involved in the regulation of telomere position effect and telomere length; relative distribution to the nucleus increases upon DNA replication stress	ns	2	2	-0.01089	-0.000145826	-0.0107442	0	-0.000717331
ybr235wΔ	YBR235W	VHC1	Vacuolar membrane cation-chloride cotransporter (CCC); likely mediates K+ and Cl- cotransport into the vacuole; has a role in potassium homeostasis and salt tolerance; localizes to sites of contact between the vacuole and mitochondria (vCLAMPs); similar to mammalian electroneutral Na(+)-(K+)-C1- cotransporter family	ns	2	2	-0.00643617	-0.0168372	0.010401	0	0.000775477
ybr238cΔ	YBR238C	NA	Mitochondrial membrane protein; not required for respiratory growth but causes a synthetic respiratory defect in combination with rmd9 mutations; transcriptionally up-regulated by TOR; deletion increases life span; YBR238C has a paralog, RMD9, that arose from the whole genome duplication	ns	2	2	-0.0662115	-0.0214397	-0.0447718	0	-0.0116393
ybr239cΔ	YBR239C	ERT1	Transcriptional regulator; involved in regulation of gluconeogenesis and fermentable carbon utilization; GFP-fusion protein localizes to cytoplasm, nucleus; null mutation affects periodicity of transcriptional and metabolic oscillation; plays role in restricting Ty1 transposition; member of the zinc cluster family of proteins, similar to Rds2p	ns	2	2	0.0263228	0.0325572	-0.00623442	0	-0.00031952
ybr240cΔ	YBR240C	THI2	Transcriptional activator of thiamine biosynthetic genes; interacts with regulatory factor Thi3p to control expression of thiamine biosynthetic genes with respect to thiamine availability; acts together with Pdc2p to respond to thiaminediphosphate demand, possibly as related to carbon source availability; zinc finger protein of the Zn(II)2Cys6 type	ns	2	2	0.00334397	0.0239705	-0.0206265	0	-0.00250001
ybr241cΔ	YBR241C	NA	Putative transporter, member of the sugar porter family; green fluorescent protein (GFP)-fusion protein localizes to the vacuolar membrane; YBR241C is not an essential gene; YBR241C has a paralog, VPS73, that arose from the whole genome duplication	ns	2	2	0.000757653	0.0138393	-0.0130816	0	-0.0015549
ybr242wΔ	YBR242W	NA	Putative protein of unknown function; green fluorescent protein (GFP)-fusion protein localizes to the cytoplasm and nucleus; YBR242W is not an essential gene; YBR242W has a paralog, YGL101W, that arose from the whole genome duplication	ns	2	2	-0.0138283	0.020188	-0.0340163	0	-0.00768461
ybr244wΔ	YBR244W	GPX2	Phospholipid hydroperoxide glutathione peroxidase; protects cells from phospholipid hydroperoxides and nonphospholipid peroxides during oxidative stress; induced by glucose starvation; protein abundance increases in response to DNA replication stress	ns	2	2	0.00189439	0.0282037	-0.0263093	0	-0.00561447
ybr245cΔ	YBR245C	ISW1	ATPase subunit of imitation-switch (ISWI) class chromatin remodelers; with Ioc3p forms Isw1a complex involved in repression of transcription initiation; with Ioc2p and Ioc4p forms Isw1b complex involved in regulation of transcription elongation; Isw1b recruited to ORFs by H3K36 methylation and acts with Chd1p to prevent trans-histone exchange over coding regions; Isw1p import into nucleus depends…	ns	2	2	-0.0108251	0.0267705	-0.0375955	0	-0.00884942
ybr246wΔ	YBR246W	RRT2	Methylesterase performing penultimate step of diphthamide biosynthesis; hydrolyzes methylated diphthine to produce diphthine and allows Dph6-catalyzed amidation reaction to occur; deletion leads to resistance to sordarin and accumulation of methylatediphthine; WD40 domain-containing protein; involved in endosomal recycling; forms complex with Rtt10p that functions in retromer-mediated pathway for…	ns	2	2	-0.114628	-0.0609272	-0.0537008	0	-0.0115998
ybr249cΔ	YBR249C	ARO4	3-deoxy-D-arabino-heptulosonate-7-phosphate (DAHP) synthase; catalyzes the first step in aromatic amino acid biosynthesis and is feedback-inhibited by tyrosine or high concentrations of phenylalanine or tryptophan; relative distribution to the nucleus increases upon DNA replication stress	ns	2	2	2.66401e-06	0.00683223	-0.00682957	0	-0.000228399
ybr250wΔ	YBR250W	SPO23	Protein of unknown function; associates with meiosis-specific protein Spo1p	ns	2	2	-0.0132911	0.0116705	-0.0249615	0	-0.00281109
ybr255wΔ	YBR255W	MTC4	Protein of unknown function; required for normal growth rate at 15 degrees C; green fluorescent protein (GFP)-fusion protein localizes to the cytoplasm in a punctate pattern; mtc4 is synthetically sick with cdc13-1	ns	2	2	-0.237118	-0.097508	-0.13961	0	-0.062535
ybr258cΔ	YBR258C	SHG1	Subunit of the COMPASS (Set1C) complex; COMPASS methylates histone H3 on lysine 4 and is required in transcriptional silencing near telomeres	ns	2	2	0.00182935	0.0300557	-0.0282264	0	-0.00636351
ybr259wΔ	YBR259W	NA	Protein of unknown function; YBR259W is not an essential gene; forms cytoplasmic foci upon DNA replication stress	ns	2	2	0.00026988	0.0132898	-0.0130199	0	-0.00154112
ybr260cΔ	YBR260C	RGD1	GTPase-activating protein (RhoGAP) for Rho3p and Rho4p; possibly involved in control of actin cytoskeleton organization	ns	2	2	0.0073999	0.0258089	-0.018409	0	-0.00293705
ybr261cΔ	YBR261C	TAE1	AdoMet-dependent proline methyltransferase; catalyzes the dimethylation of ribosomal proteins Rpl12 and Rps25 at N-terminal proline residues; has a role in protein synthesis; fusion protein localizes to the cytoplasm	ns	2	2	-0.0149229	-0.0166646	0.00174168	0	2.6858e-05
ybr262cΔ	YBR262C	MIC12	Component of the MICOS complex; MICOS (formerly MINOS or MitOS) is a mitochondrial inner membrane complex that extends into the intermembrane space and has a role in the maintenance of crista junctions, inner membrane architecture, and formation of contact sites to the outer membrane; forms a subcomplex with Mic10p and Mic27p whose assembly and stability requires cardiolipin	ns	2	2	-0.00576263	-0.0232396	0.017477	0	0.00261312
ybr263wΔ	YBR263W	SHM1	Mitochondrial serine hydroxymethyltransferase; converts serine to glycine plus 5,10 methylenetetrahydrofolate; involved in generating precursors for purine, pyrimidine, amino acid, and lipid biosynthesis; reverse reaction generates serine	ns	2	2	0.0231104	-0.0122242	0.0353345	0	0.00929885
ybr264cΔ	YBR264C	YPT10	Rab family GTP-binding protein; contains the PEST signal sequence specific for proteolytic enzymes; may be involved in vesicular transport; overexpression leads to accumulation of Golgi-like cisternae with budding vesicles	ns	2	2	0.00279508	0.00691119	-0.00411611	0	-9.68587e-05
ybr269cΔ	YBR269C	SDH8	Protein required for assembly of succinate dehydrogenase; interacts with flavinylated Sdh1p and may function as a chaperone for free Sdh1p, protecting its FAD cofactor from redox reactions before assembly of the complex; soluble protein of the mitochondrial matrix; respiratory defect of null mutant is functionally complemented by Drosophila and human orthologs	ns	2	2	0.0144071	-0.000170128	0.0145772	0	0.00123109
ybr270cΔ	YBR270C	BIT2	Subunit of TORC2 membrane-associated complex; involved in regulation of actin cytoskeletal dynamics during polarized growth and cell wall integrity; interacts with Slm1p and Slm2p, homologous PH domain-containing TORC2 substrates; BIT2 has a paralog, BIT61, that arose from the whole genome duplication	ns	2	2	0.0156578	0.025932	-0.0102742	0	-0.00098035
ybr271wΔ	YBR271W	EFM2	S-adenosylmethionine-dependent methyltransferase; seven-beta-strand lysine methyltransferase which dimethylates translation elongation factor EF2 (Eft1p and Eft2p) at lysine 613 and methylates EF3 (Yef3p) at lysine 187; green fluorescent protein (GFP)-fusion protein localizes to the cytoplasm; involved in regulation of translational termination; predicted involvement in ribosome biogenesis	ns	2	2	0.0162047	-0.01142	0.0276247	0	0.00602987
ybr272cΔ	YBR272C	HSM3	Evolutionarily conserved 19S regulatory particle assembly-chaperone; involved in the assembly of the base subcomplex of the 19S proteasomal regulatory particle (RP); involved in DNA mismatch repair during slow growth; weak similarity to Msh1p; structural study suggests Hsm3p is a scaffold protein for Rpt1p-Rpt2p complex formation; ortholog of human 19S subunit S5b	ns	2	2	-0.0036368	-0.0179654	0.0143286	0	0.001062
ybr273cΔ	YBR273C	UBX7	UBX (ubiquitin regulatory X) domain-containing protein; interacts with Cdc48p; UBX7 has a paralog, UBX6, that arose from the whole genome duplication	ns	2	2	0.0187819	0.0297338	-0.0109519	0	-0.000801474
ybr274wΔ	YBR274W	CHK1	Serine/threonine kinase and DNA damage checkpoint effector; mediates cell cycle arrest via phosphorylation of Pds1p; phosphorylated by checkpoint signal transducer Mec1p; homolog of S. pombe and mammalian Chk1 checkpoint kinase	ns	2	2	0.00533206	0.00269071	0.00264135	0	7.00353e-05
ybr275cΔ	YBR275C	RIF1	Protein that binds to the Rap1p C-terminus; acts synergistically with Rif2p to help control telomere length and establish telomeric silencing; involved in control of DNA replication; contributes to resection of DNA double strand breaks (DSBs); deletion results in telomere elongation	ns	2	2	-0.0287356	-0.00287792	-0.0258577	0	-0.00183082
ybr276cΔ	YBR276C	PPS1	Protein phosphatase; has specificity for serine, threonine, and tyrosine residues; has a role in the DNA synthesis phase of the cell cycle	ns	2	2	0.108131	0.125586	-0.0174548	0	-0.00069973
ybr277cΔ	YBR277C	NA	Dubious open reading frame; unlikely to encode a functional protein, based on available experimental and comparative sequence data; partially overlaps the verified gene YBR278W	ns	2	2	-0.0111587	-0.0405164	0.0293577	0	0.00669311
ybr278wΔ	YBR278W	DPB3	Third-largest subunit of DNA polymerase II (DNA polymerase epsilon); required to maintain fidelity of chromosomal replication and also for inheritance of telomeric silencing; stabilizes the interaction of Pol epsilon with primer-template DNA, positively affecting the processivity of the polymerase and exonuclease activities of Pol epsilon; mRNA abundance peaks at the G1/S boundary of the cell cyc…	ns	2	2	0.0201032	-0.0122552	0.0323584	0	0.00616756
ybr280cΔ	YBR280C	SAF1	F-Box protein involved in proteasome-dependent degradation of Aah1p; involved in proteasome-dependent degradation of Aah1p during entry of cells into quiescence; interacts with Skp1	ns	2	2	0.00227525	0.013469	-0.0111937	0	-0.00103793
ybr281cΔ	YBR281C	DUG2	Component of glutamine amidotransferase (GATase II); forms a complex with Dug3p to degrade glutathione (GSH) and other peptides containing a gamma-glu-X bond in an alternative pathway to GSH degradation by gamma-glutamyl transpeptidase (Ecm38p)	ns	2	2	0.015015	0.0272136	-0.0121986	0	-0.001096
ybr283cΔ	YBR283C	SSH1	Subunit of the Ssh1 translocon complex; Sec61p homolog involved in co-translational pathway of protein translocation; not essential	ns	2	2	0.0481784	-0.0414378	0.0896162	0	0.0340263
ybr284wΔ	YBR284W	NA	Putative metallo-dependent hydrolase superfamily protein; similar to AMP deaminases but lacks key catalytic residues and does not rescue purine nucleotide metabolic defect of quadruple aah1 ade8 amd1 his1 mutant; null mutant exhibits longer telomeres, altered Ty mobility, decreased resistance to rapamycin and wortmannin; induced in response to hydrostatic pressure; not an essential gene; YBR284W …	ns	2	2	-0.0173954	-0.0189641	0.00156863	0	2.43668e-05
ybr285wΔ	YBR285W	NA	Putative protein of unknown function; YBR285W is not an essential gene	ns	2	2	0.0431456	0.0334471	0.00969853	0	0.000669673
ybr286wΔ	YBR286W	APE3	Vacuolar aminopeptidase Y; processed to mature form by Prb1p	ns	2	2	-0.0320706	-0.0285264	-0.0035442	0	-0.000108756
ybr287wΔ	YBR287W	NA	Protein of unknown function; green fluorescent protein (GFP)-fusion protein localizes to the ER; YBR287W is not an essential gene	ns	2	2	-0.0955108	-0.117076	0.0215653	0	0.00268795
ybr288cΔ	YBR288C	APM3	Mu3-like subunit of the clathrin associated protein complex (AP-3); functions in transport of alkaline phosphatase to the vacuole via the alternate pathway	ns	2	2	-0.0613003	-0.0744897	0.0131894	0	0.000949266
ybr291cΔ	YBR291C	CTP1	Mitochondrial inner membrane citrate transporter; member of the mitochondrial carrier family	ns	2	2	0.0375308	0.00264426	0.0348866	0	0.00922986
ybr292cΔ	YBR292C	NA	Dubious open reading frame; unlikely to encode a functional protein, based on available experimental and comparative sequence data; YBR292C is not an essential gene	ns	2	2	0.0144447	0.0113755	0.00306923	0	7.59592e-05
ybr293wΔ	YBR293W	VBA2	Permease of basic amino acids in the vacuolar membrane	ns	2	2	0.00967051	0.0543352	-0.0446647	0	-0.0117734
ybr294wΔ	YBR294W	SUL1	High affinity sulfate permease of the SulP anion transporter family; sulfate uptake is mediated by specific sulfate transporters Sul1p and Sul2p, which control the concentration of endogenous activated sulfate intermediates	ns	2	2	0.0347091	0.0719855	-0.0372764	0	-0.00857443
ybr295wΔ	YBR295W	PCA1	Cadmium transporting P-type ATPase; may also have a role in copper and iron homeostasis; stabilized by Cd binding, which prevents ubiquitination; S288C and other lab strains contain a G970R mutation which eliminates Cd transport function	ns	2	2	0.0284136	-0.0150843	0.0434979	0	0.0127102
ybr296cΔ	YBR296C	PHO89	Plasma membrane Na+/Pi cotransporter; active in early growth phase; similar to phosphate transporters of Neurospora crassa; transcription regulated by inorganic phosphate concentrations and Pho4p; mutations in related human transporter genes hPit1 and hPit2 are associated with hyperphosphatemia-induced calcification of vascular tissue and familial idiopathic basal ganglia calcification	ns	2	2	0.0151215	-0.00601237	0.0211339	0	0.00371995
ybr297wΔ	YBR297W	MAL33	MAL-activator protein; part of complex locus MAL3; nonfunctional in genomic reference strain S288C	ns	2	2	0.0210186	-0.0563188	0.0773374	0	0.0171988
ybr298cΔ	YBR298C	MAL31	Maltose permease; high-affinity maltose transporter (alpha-glucoside transporter); encoded in the MAL3 complex locus; member of the 12 transmembrane domain superfamily of sugar transporters; functional in genomic reference strain S288C	ns	2	2	0.00289288	-0.0548252	0.0577181	0	0.0188783
ybr299wΔ	YBR299W	MAL32	Maltase (alpha-D-glucosidase); inducible protein involved in maltose catabolism; encoded in the MAL3 complex locus; functional in genomic reference strain S288C; hydrolyzes the disaccharides maltose, turanose, maltotriose, and sucrose	ns	2	2	-0.0254908	0.0127539	-0.0382447	0	-0.00602304
ybr300cΔ	YBR300C	NA	Dubious open reading frame; unlikely to encode a functional protein, based on available experimental and comparative sequence data; partially overlaps the verified gene YBR301W; YBR300C is not an essential gene	ns	2	2	0.0141781	0.0110815	0.00309666	0	7.44082e-05
ybr301wΔ	YBR301W	PAU24	Cell wall mannoprotein; has similarity to Tir1p, Tir2p, Tir3p, and Tir4p; member of the seripauperin multigene family encoded mainly in subtelomeric regions; expressed under anaerobic conditions, completely repressed during aerobic growth	ns	2	2	0.0476046	0.0219763	0.0256284	0	0.00512362
ycl001wΔ	YCL001W	RER1	Protein involved in retention of membrane proteins; including Sec12p, in the ER; localized to Golgi; functions as a retrieval receptor in returning membrane proteins to the ER	ns	2	2	0.0154043	0.0302349	-0.0148306	0	-0.00196721
ycl001w-aΔ	YCL001W-A	NA	Putative protein of unknown function; YCL001W-A gene has similarity to DOM34 and is present in a region duplicated between chromosomes XIV and III	ns	2	2	0.0452361	0.0515328	-0.00629667	0	-0.000262524
ycl002cΔ	YCL002C	NA	Putative protein of unknown function; YCL002C is not an essential gene	ns	2	2	-0.0162905	0.0415886	-0.0578791	0	-0.0215662
ycl006cΔ	YCL006C	NULL	NULL	ns	2	2	-0.0263103	0.0291201	-0.0554304	0	-0.0127073
ycl009cΔ	YCL009C	ILV6	Regulatory subunit of acetolactate synthase; acetolactate synthase catalyzes the first step of branched-chain amino acid biosynthesis; enhances activity of the Ilv2p catalytic subunit, localizes to mitochondria	ns	2	2	-0.0659173	-0.0693059	0.00338861	0	7.745e-05
ycl010cΔ	YCL010C	SGF29	Component of the HAT/Core module of the SAGA, SLIK, and ADA complexes; HAT/Core module also contains Gcn5p, Ngg1p, and Ada2p; binds methylated histone H3K4; involved in transcriptional regulation through SAGA and TBP recruitment to target promoters and H3 acetylation	ns	2	2	-0.00799161	-0.115815	0.107823	0	0.0497612
ycl011cΔ	YCL011C	GBP2	Poly(A+) RNA-binding protein; key surveillance factor for the selective export of spliced mRNAs from the nucleus to the cytoplasm; preference for intron-containing genes; similar to Npl3p; also binds single-stranded telomeric repeat sequence in vitro; relocalizes to the cytosol in response to hypoxia; GBP2 has a paralog, HRB1, that arose from the whole genome duplication	ns	2	2	0.0755937	0.0441847	0.031409	0	0.00561972
ycl012wΔ	YCL012W	NULL	NULL	ns	2	2	0.0620616	0.0404529	0.0216086	0	0.00158359
ycl013wΔ	YCL013W	NULL	NULL	ns	2	2	0.059586	0.0436085	0.0159775	0	0.000758473
ycl014wΔ	YCL014W	BUD3	Guanine nucleotide exchange factor (GEF) for Cdc42p; activates Cdc42p in early G1, accounting for the first stage of biphasic activation, with Cdc24p accounting for the second stage in late G1; involved in the Cdc42p-mediated assembly of the axial landmark that dictates the site for the next round of budding, resulting in the axial budding pattern observed in haploids; localizes with septins to t…	ns	2	2	0.0258561	0.0319276	-0.00607145	0	-0.000208858
ycl016cΔ	YCL016C	DCC1	Subunit of a complex with Ctf8p and Ctf18p; shares some components with Replication Factor C; required for sister chromatid cohesion and telomere length maintenance	ns	2	2	-0.0930138	-0.168178	0.0751639	0	0.0233339
ycl022cΔ	YCL022C	NA	Dubious open reading frame; unlikely to encode a functional protein, based on available experimental and comparative sequence data; completely overlaps verified gene KCC4/YCL024W	ns	2	2	0.0146437	0.0572503	-0.0426066	0	-0.00930569
ycl023cΔ	YCL023C	NA	Dubious open reading frame; unlikely to encode a functional protein, based on available experimental and comparative sequence data; partially overlaps verified ORF KCC4	ns	2	2	0.0193856	0.00980461	0.009581	0	0.000666942
ycl024wΔ	YCL024W	KCC4	Protein kinase of the bud neck involved in the septin checkpoint; associates with septin proteins, negatively regulates Swe1p by phosphorylation, shows structural homology to bud neck kinases Gin4p and Hsl1p; KCC4 has a paralog, GIN4, that arose from the whole genome duplication	ns	2	2	-0.0372546	-0.0303809	-0.00687369	0	-0.000298698
ycl026cΔ	YCL026C	NULL	NULL	ns	2	2	0.00743581	-0.0368041	0.0442399	0	0.00538356
ycl026c-aΔ	YCL026C-A	FRM2	Type II nitroreductase, using NADH as reductant; mutants are defective in fatty acid mediated repression of genes involved in fatty acid biosynthesis indicative of a role in lipid signaling; involved in the oxidative stress response; transcription induction by cadmium and selenite indicates a possible role in the metal stress response; expression induced in cells treated with the mycotoxin patulin	ns	2	2	-0.0160286	-0.00850633	-0.0075223	0	-0.000249382
ycl027wΔ	YCL027W	FUS1	Membrane protein localized to the shmoo tip; required for cell fusion; expression regulated by mating pheromone; proposed to coordinate signaling, fusion, and polarization events required for fusion; potential Cdc28p substrate	ns	2	2	-0.0158107	0.0274448	-0.0432555	0	-0.013297
ycl028wΔ	YCL028W	RNQ1	[PIN(+)] prion; an infectious protein conformation that is generally an ordered protein aggregate	ns	2	2	0.0440264	0.0300131	0.0140134	0	0.00165848
ycl029cΔ	YCL029C	BIK1	Microtubule-associated protein; component of the interface between microtubules and kinetochore, involved in sister chromatid separation; essential in polyploid cells but not in haploid or diploid cells; ortholog of mammalian CLIP-170	ns	2	2	-0.00439425	0.0278751	-0.0322694	0	-0.00317424
ycl032wΔ	YCL032W	STE50	Adaptor protein for various signaling pathways; involved in mating response, invasive/filamentous growth, osmotolerance; acts as an adaptor that links G protein-associated Cdc42p-Ste20p complex to the effector Ste11p to modulate signal transduction	ns	2	2	0.103381	0.0477818	0.055599	0	0.0144049
ycl033cΔ	YCL033C	MXR2	Methionine-R-sulfoxide reductase; involved in the response to oxidative stress; protects iron-sulfur clusters from oxidative inactivation along with MXR1; involved in the regulation of lifespan	ns	2	2	0.0268416	0.0250427	0.00179894	0	2.18293e-05
ycl034wΔ	YCL034W	LSB5	Protein involved in membrane-trafficking events at plasma membrane; interacts with actin regulators Sla1p and Las17p, ubiquitin, Arf3p to couple actin dynamics to membrane trafficking processes; similar structure to GGA family of proteins with N-terminal VHS domain and GAT domain; binds Las17p, which is homolog of human Wiskott-Aldrich Syndrome protein involved in actin patch assembly, actin poly…	ns	2	2	0.0129209	-0.0301533	0.0430743	0	0.0130655
ycl035cΔ	YCL035C	GRX1	Glutathione-dependent disulfide oxidoreductase; hydroperoxide and superoxide-radical responsive, heat-stable, with active site cysteine pair; protects cells from oxidative damage; GRX1 has a paralog, GRX2, that arose from the whole genome duplication; protein abundance increases in response to DNA replication stress	ns	2	2	-0.0213723	-0.0063238	-0.0150486	0	-0.00170479
ycl036wΔ	YCL036W	GFD2	Protein of unknown function; identified as a high-copy suppressor of a dbp5 mutation; GFD2 has a paralog, YDR514C, that arose from the whole genome duplication	ns	2	2	0.0352093	-0.0344836	0.0696929	0	0.0288041
ycl037cΔ	YCL037C	SRO9	Cytoplasmic RNA-binding protein; shuttles between nucleus and cytoplasm and is exported from the nucleus in an mRNA export-dependent manner; associates with translating ribosomes; involved in heme regulation of Hap1p as a component of the HMC complex, also involved in the organization of actin filaments; contains a La motif; SRO9 has a paralog, SLF1, that arose from the whole genome duplication	ns	2	2	0.141125	0.0243361	0.116789	0	0.0547424
ycl038cΔ	YCL038C	ATG22	Vacuolar integral membrane protein required for efflux of amino acids; required for efflux of amino acids during autophagic body breakdown in the vacuole; null mutation causes a gradual loss of viability during starvation	ns	2	2	-0.0346236	-0.0400662	0.00544265	0	0.000140864
ycl039wΔ	YCL039W	GID7	Subunit of GID Complex that binds directly to central component Vid30p; GID complex is involved in proteasome-dependent catabolite inactivation of fructose-1,6-bisphosphatase; Gid7p contains six WD40 repeats; computational analysis suggests that Gid7p and Moh1p have similar functions	ns	2	2	0.0108807	-0.00263981	0.0135205	0	0.00162561
ycl040wΔ	YCL040W	GLK1	Glucokinase; catalyzes the phosphorylation of glucose at C6 in the first irreversible step of glucose metabolism; one of three glucose phosphorylating enzymes; expression regulated by non-fermentable carbon sources; GLK1 has a paralog, EMI2, that arose from the whole genome duplication	ns	2	2	-0.0103544	0.0299718	-0.0403261	0	-0.0118027
ycl042wΔ	YCL042W	NA	Putative protein of unknown function; epitope-tagged protein localizes to the cytoplasm	ns	2	2	0.020579	0.0123539	0.00822508	0	0.000553877
ycl044cΔ	YCL044C	MGR1	Subunit of the mitochondrial (mt) i-AAA protease supercomplex; i-AAA degrades misfolded mitochondrial proteins; forms a subcomplex with Mgr3p that binds to substrates to facilitate proteolysis; required for growth of cells lacking mtDNA	ns	2	2	0.019769	-0.0804753	0.100244	0	0.0409924
ycl045cΔ	YCL045C	EMC1	Member of conserved endoplasmic reticulum membrane complex; involved in efficient folding of proteins in the ER; null mutant displays induction of the unfolded protein response; interacts with Gal80p; homologous to worm H17B01.4/EMC-1, fly CG2943, and human KIAA0090	ns	2	2	-0.0124929	-0.00834733	-0.0041456	0	-0.000153202
ycl046wΔ	YCL046W	NA	Dubious open reading frame; unlikely to encode a functional protein, based on available experimental and comparative sequence data; partially overlaps the uncharacterized ORF YCL045C	ns	2	2	0.00315385	0.00736511	-0.00421127	0	-0.000175267
ycl047cΔ	YCL047C	POF1	Nicotinamide mononucleotide-specific adenylyltransferase (NMNAT); catalyzes the conversion of nicotinamide mononucleotide (NMN) to nicotinamide adenine dinucleotide (NAD+); role in the nicotinamide riboside (NR) salvage pathway of NAD+ biosynthesis; involved in NR and NAD+ homeostasis; ATPase involved in protein quality control and filamentation pathways; interacts physically with Kss1p and suppr…	ns	2	2	-0.0353703	-0.0352881	-8.21774e-05	0	-2.34891e-08
ycl048wΔ	YCL048W	SPS22	Protein of unknown function; SPS22 has a paralog, SPS2, that arose from the whole genome duplication; redundant with Sps2p for the organization of the beta-glucan layer of the spore wall	ns	2	2	0.0230395	0.00497294	0.0180665	0	0.0028372
ycl049cΔ	YCL049C	NA	Protein of unknown function; localizes to membrane fraction; YCL049C is not an essential gene	ns	2	2	-0.016663	-0.0162551	-0.000407926	0	-1.57903e-06
ycl050cΔ	YCL050C	APA1	AP4A phosphorylase; bifunctional diadenosine 5',5'''-P1,P4-tetraphosphate phosphorylase and ADP sulfurylase involved in catabolism of bis(5'-nucleosidyl) tetraphosphates; catalyzes phosphorolysis of dinucleoside oligophosphates, cleaving substrates' alpha/beta-anhydride bond and introducing Pi into the beta-position of the corresponding NDP formed; protein abundance increases under DNA replicatio…	ns	2	2	0.0511348	0.0258271	0.0253076	0	0.00437078
ycl051wΔ	YCL051W	LRE1	Protein involved in control of cell wall structure and stress response; direct inhibitor of the nuclear Dbf2 related (NDR) kinase Cbk1p-Mob2p; overproduction confers resistance to cell-wall degrading enzymes; exhibits genetic interactions with genes involved in the cell wall integrity pathway; LRE1 has a paralog, HLR1, that arose from the whole genome duplication	ns	2	2	0.0460322	0.0293094	0.0167228	0	0.00216319
ycl055wΔ	YCL055W	KAR4	Transcription factor required for response to pheromones; also required during meiosis; exists in two forms, a slower-migrating form more abundant during vegetative growth and a faster-migrating form induced by pheromone	ns	2	2	0.0146983	0.00484258	0.00985567	0	0.000909227
ycl056cΔ	YCL056C	PEX34	Protein that regulates peroxisome populations; peroxisomal integral membrane protein; interacts with Pex11p, Pex25p, and Pex27p to control both constitutive peroxisome division and peroxisome morphology and abundance during peroxisome proliferation	ns	2	2	0.0334809	0.0183582	0.0151226	0	0.00204012
ycl057wΔ	YCL057W	PRD1	Zinc metalloendopeptidase; found in the cytoplasm and intermembrane space of mitochondria; with Cym1p, involved in degradation of mitochondrial proteins and of presequence peptides cleaved from imported proteins; protein abundance increases in response to DNA replication stress	ns	2	2	0.00450643	0.00271016	0.00179627	0	3.26669e-05
ycl060cΔ	YCL060C	NULL	NULL	ns	2	2	-0.0267868	0.0297763	-0.0565631	0	-0.0197142
ycl061cΔ	YCL061C	MRC1	S-phase checkpoint protein required for DNA replication; couples DNA helicase and polymerase; interacts with and stabilizes Pol2p at stalled replication forks during stress, where it forms a pausing complex with Tof1p and is phosphorylated by Mec1p; defines a novel S-phase checkpoint with Hog1p that coordinates DNA replication and transcription upon osmostress; protects uncapped telomeres; Dia2p-…	ns	2	2	-0.0224317	-0.0415447	0.019113	0	0.0030821
ycl062wΔ	YCL062W	NULL	NULL	ns	2	2	-0.0703984	-0.101055	0.0306564	0	0.00516076
ycl063wΔ	YCL063W	VAC17	Phosphoprotein involved in vacuole inheritance; degraded in late M phase of the cell cycle; acts as a vacuole-specific receptor for myosin Myo2p; involved in regulation of asymmetric inheritance of aggregated/misfolded proteins and age reset	ns	2	2	-0.0305625	-0.0423239	0.0117614	0	0.000961382
ycl064cΔ	YCL064C	CHA1	Catabolic L-serine (L-threonine) deaminase; catalyzes the degradation of both L-serine and L-threonine; required to use serine or threonine as the sole nitrogen source, transcriptionally induced by serine and threonine	ns	2	2	0.0217533	0.0553412	-0.0335879	0	-0.00701016
ycl069wΔ	YCL069W	VBA3	Permease of basic amino acids in the vacuolar membrane; VBA3 has a paralog, VBA5, that arose from a segmental duplication	ns	2	2	0.0587392	0.0508492	0.00789006	0	0.000396716
ycl074wΔ	YCL074W	NA	Pseudogene: encodes fragment of Ty Pol protein	ns	2	2	0.00917711	0.0181438	-0.00896666	0	-0.000635323
ycl075wΔ	YCL075W	NA	Pseudogene: encodes fragment of Ty Pol protein	ns	2	2	-0.0369219	-0.0380416	0.0011197	0	1.24708e-05
ycl076wΔ	YCL076W	NA	Dubious open reading frame; unlikely to encode a functional protein, based on available experimental and comparative sequence data	ns	2	2	0.0200005	-0.0081191	0.0281196	0	0.00622353
ycr001wΔ	YCR001W	NA	Putative protein of unknown function; conserved among S. cerevisiae strains; YCR001W is not an essential gene	ns	2	2	-0.0256004	-0.0138303	-0.0117701	0	-0.000783931
ycr005cΔ	YCR005C	CIT2	Citrate synthase, peroxisomal isozyme involved in glyoxylate cycle; catalyzes condensation of acetyl coenzyme A and oxaloacetate to form citrate; expression is controlled by Rtg1p and Rtg2p transcription factors; SCF-Ucc1 regulates level of Cit2p to maintain citrate homeostasis; oxaloacetate-dependent positive feedback loop inhibits Cit2p ubiquitination; CIT2 has a paralog, CIT1, that arose from …	ns	2	2	-0.0087505	0.0204343	-0.0291848	0	-0.00672572
ycr006cΔ	YCR006C	NA	Putative protein of unknown function; conserved among S. cerevisiae strains; YCR006C is not an essential gene	ns	2	2	0.0152794	0.0265523	-0.0112729	0	-0.00117395
ycr007cΔ	YCR007C	NA	Putative integral membrane protein; member of DUP240 gene family; SWAT-GFP and mCherry fusion proteins localize to the cell periphery and vacuole; YCR007C is not an essential gene	ns	2	2	0.0309991	0.0411861	-0.010187	0	-0.000504809
ycr008wΔ	YCR008W	SAT4	Ser/Thr protein kinase involved in salt tolerance; funtions in regulation of Trk1p-Trk2p potassium transporter; overexpression affects the Fe-S and lipoamide containing proteins in the mitochondrion; required for lipoylation of Lat1p, Kgd2p and Gcv3p; partially redundant with Hal5p; has similarity to Npr1p; localizes to the cytoplasm and mitochondrion	ns	2	2	-0.0903287	-0.033965	-0.0563637	0	-0.0140848
ycr009cΔ	YCR009C	RVS161	Amphiphysin-like lipid raft protein; N-BAR domain protein that interacts with Rvs167p and regulates polarization of the actin cytoskeleton, endocytosis, cell polarity, cell fusion and viability following starvation or osmotic stress	ns	2	2	-0.0268554	-0.125232	0.0983769	0	0.0266556
ycr010cΔ	YCR010C	ADY2	Acetate transporter required for normal sporulation; phosphorylated in mitochondria; ADY2 has a paralog, ATO2, that arose from the whole genome duplication	ns	2	2	0.00382503	-0.0274564	0.0312814	0	0.00751477
ycr011cΔ	YCR011C	ADP1	Putative ATP-dependent permease of the ABC transporter family	ns	2	2	0.0185726	0.0146855	0.00388709	0	0.000149801
ycr014cΔ	YCR014C	POL4	DNA polymerase IV; undergoes pair-wise interactions with Dnl4p-Lif1p and Rad27p to mediate repair of DNA double-strand breaks by non-homologous end joining (NHEJ); homologous to mammalian DNA polymerase beta	ns	2	2	0.0149124	0.0584673	-0.0435549	0	-0.0112694
ycr015cΔ	YCR015C	CTO1	Protein required for cold tolerance; involved in phosphate uptake; YCR015C is not an essential gene	ns	2	2	-0.00514084	0.0334484	-0.0385892	0	-0.00840689
ycr016wΔ	YCR016W	NA	Putative protein of unknown function; green fluorescent protein (GFP)-fusion protein localizes to the nucleolus and nucleus; predicted to be involved in ribosome biogenesis	ns	2	2	-0.0467053	-0.0349191	-0.0117862	0	-0.000803055
ycr017cΔ	YCR017C	CWH43	GPI lipid remodelase; responsible for introducing ceramides into GPI anchors having a C26:0 fatty acid in sn-2 of the glycerol moiety; can also use lyso-GPI protein anchors and various base resistant lipids as substrates; contains 14-16 transmembrane segments and several putative glycosylation and phosphorylation sites; null mutation is synthetically lethal with pkc1 deletion	ns	2	2	-8.65003e-05	0.0376574	-0.0377439	0	-0.00899474
ycr019wΔ	YCR019W	MAK32	Protein necessary for stability of L-A dsRNA-containing particles	ns	2	2	-0.00169649	0.00179078	-0.00348727	0	-8.38348e-05
ycr020cΔ	YCR020C	PET18	Protein of unknown function; has weak similarity to proteins involved in thiamin metabolism; expression is induced in the absence of thiamin	ns	2	2	0.00866047	0.00914463	-0.00048416	0	-1.2557e-06
ycr020c-aΔ	YCR020C-A	MAK31	Non-catalytic subunit of N-terminal acetyltransferase of the NatC type; required for replication of dsRNA virus; member of the Sm protein family	ns	2	2	-0.0402009	0.0185099	-0.0587109	0	-0.0140464
ycr021cΔ	YCR021C	HSP30	Negative regulator of the H(+)-ATPase Pma1p; stress-responsive protein; hydrophobic plasma membrane localized; induced by heat shock, ethanol treatment, weak organic acid, glucose limitation, and entry into stationary phase	ns	2	2	0.00990235	0.0587597	-0.0488574	0	-0.0110933
ycr022cΔ	YCR022C	NA	Putative protein of unknown function; conserved among S. cerevisiae strains; YCR022C is not an essential gene	ns	2	2	0.0174181	0.0444486	-0.0270305	0	-0.00589202
ycr023cΔ	YCR023C	NA	Vacuolar membrane protein of unknown function; member of the multidrug resistance family; YCR023C is not an essential gene	ns	2	2	-0.00567193	-0.00436112	-0.00131081	0	-1.70589e-05
ycr024c-aΔ	YCR024C-A	PMP1	Regulatory subunit for the plasma membrane H(+)-ATPase Pma1p; small single-membrane span proteolipid; forms unique helix and positively charged cytoplasmic domain that is able to specifically segregate phosphatidylserines; PMP1 has a paralog, PMP2, that arose from the whole genome duplication	ns	2	2	-0.0193427	-0.06041	0.0410673	0	0.0105213
ycr025cΔ	YCR025C	NA	Putative protein of unknown function; conserved across S. cerevisiae strains; YCR025C is not an essential gene	ns	2	2	0.00162044	0.0118488	-0.0102284	0	-0.000911071
ycr026cΔ	YCR026C	NPP1	Nucleotide pyrophosphatase/phosphodiesterase; mediates extracellular nucleotide phosphate hydrolysis along with Npp2p and Pho5p; activity and expression enhanced during conditions of phosphate starvation; involved in spore wall assembly; NPP1 has a paralog, NPP2, that arose from the whole genome duplication, and an npp1 npp2 double mutant exhibits reduced dityrosine fluorescence relative to the s…	ns	2	2	0.019652	0.0283302	-0.00867828	0	-0.000712821
ycr028c-aΔ	YCR028C-A	RIM1	ssDNA-binding protein essential for mitochondrial genome maintenance; involved in mitochondrial DNA replication; stimulates utilization by Mip1p DNA polymerase of RNA primers synthesized by Rpo41p	ns	2	2	-0.0478033	-0.20523	0.157427	0	0.0759173
ycr030cΔ	YCR030C	SYP1	Negative regulator of WASP-Arp23 complex; involved in endocytic site formation; directly inhibits Las17p stimulation of Arp23 complex-mediated actin assembly in vitro; may regulate assembly and disassembly of the septin ring; colocalizes and interacts with septin subunits; potential role in actin cytoskeletal organization	ns	2	2	0.0641928	0.00558001	0.0586128	0	0.0103564
ycr031cΔ	YCR031C	RPS14A	Protein component of the small (40S) ribosomal subunit; required for ribosome assembly and 20S pre-rRNA processing; mutations confer cryptopleurine resistance; homologous to mammalian ribosomal protein S14 and bacterial S11; RPS14A has a paralog, RPS14B, that arose from the whole genome duplication	ns	2	2	-0.0798822	-0.128989	0.0491067	0	0.0119953
ycr032wΔ	YCR032W	BPH1	Protein homologous to Chediak-Higashi syndrome and Beige proteins; both of which are implicated in disease syndromes in human and mouse, respectively, due to defective lysosomal trafficking; mutant phenotype and genetic interactions suggest a role in protein sorting	ns	2	2	0.0166835	-0.00821753	0.024901	0	0.0050072
ycr034wΔ	YCR034W	ELO2	Fatty acid elongase, involved in sphingolipid biosynthesis; acts on fatty acids of up to 24 carbons in length; mutations have regulatory effects on 1,3-beta-glucan synthase, vacuolar ATPase, and the secretory pathway; ELO2 has a paralog, ELO1, that arose from the whole genome duplication; lethality of the elo2 elo3 double null mutation is functionally complemented by human ELOVL1 and weakly compl…	ns	2	2	-0.261094	-0.173692	-0.0874018	0	-0.0245054
ycr036wΔ	YCR036W	RBK1	Putative ribokinase	ns	2	2	0.0358878	0.0109753	0.0249125	0	0.00509181
ycr037cΔ	YCR037C	PHO87	Low-affinity inorganic phosphate (Pi) transporter; acts upstream of Pho81p in regulation of the PHO pathway; expression is independent of Pi concentration and Pho4p activity; contains 12 membrane-spanning segments; PHO87 has a paralog, PHO90, that arose from the whole genome duplication	ns	2	2	-0.0376437	-0.0437416	0.00609794	0	0.000198464
ycr043cΔ	YCR043C	NA	Putative protein of unknown function; green fluorescent protein (GFP)-fusion protein localizes to the Golgi apparatus; YCR043C is not an essential gene	ns	2	2	-0.088221	-0.0879957	-0.000225299	0	-2.52754e-07
ycr044cΔ	YCR044C	PER1	Protein of the endoplasmic reticulum; required for GPI-phospholipase A2 activity that remodels the GPI anchor as a prerequisite for association of GPI-anchored proteins with lipid rafts; functionally complemented by human ortholog PERLD1	ns	2	2	0.0101772	-0.0101951	0.0203723	0	0.00292452
ycr045cΔ	YCR045C	RRT12	Probable subtilisin-family protease; role in formation of the dityrosine layer of spore walls; localizes to the spore wall and also the nuclear envelope and ER region in mature spores	ns	2	2	-0.0507488	-0.045581	-0.00516781	0	-0.000205081
ycr048wΔ	YCR048W	ARE1	Acyl-CoA:sterol acyltransferase; endoplasmic reticulum enzyme that contributes the major sterol esterification activity in the absence of oxygen; ARE1 has a paralog, ARE2, that arose from the whole genome duplication	ns	2	2	0.0438451	0.0579802	-0.0141351	0	-0.000640921
ycr049cΔ	YCR049C	NA	Dubious open reading frame; unlikely to encode a functional protein, based on available experimental and comparative sequence data	ns	2	2	0.0404748	0.0461815	-0.00570677	0	-0.000104091
ycr050cΔ	YCR050C	NA	Non-essential protein of unknown function; deletion mutant is synthetically sick or lethal with alpha-synuclein	ns	2	2	0.029242	0.0402788	-0.0110368	0	-0.000831283
ycr051wΔ	YCR051W	NA	Putative protein of unknown function; green fluorescent protein (GFP)-fusion protein localizes to the cytoplasm and nucleus; contains ankyrin (Ank) repeats; YCR051W is not an essential gene	ns	2	2	0.0195916	0.000213947	0.0193776	0	0.00321665
ycr053wΔ	YCR053W	THR4	Threonine synthase; conserved protein that catalyzes formation of threonine from O-phosphohomoserine; expression is regulated by the GCN4-mediated general amino acid control pathway	ns	2	2	-0.228223	-0.362908	0.134684	0	0.0174783
ycr059cΔ	YCR059C	YIH1	Negative regulator of eIF2 kinase Gcn2p; competes with Gcn2p for binding to Gcn1p; may contribute to regulation of translation in response to starvation via regulation of Gcn2p; binds to monomeric actin and to ribosomes and polyribosomes; ortholog of mammalian IMPACT	ns	2	2	0.0196675	0.0354484	-0.0157809	0	-0.00118515
ycr060wΔ	YCR060W	TAH1	Component of conserved R2TP complex (Rvb1-Rvb2-Tah1-Pih1); R2TP complex interacts with Hsp90 (Hsp82p and Hsc82p) to mediate assembly of large protein complexes such as box C/D snoRNPs and RNA polymerase II; contains a single TPR domain with at least two TPR motifs; plays a role in determining prion variants	ns	2	2	0.00624718	0.00297387	0.0032733	0	7.11541e-05
ycr062wΔ	YCR062W	NULL	NULL	ns	2	2	-0.0104283	-0.0337519	0.0233236	0	0.00365627
ycr063wΔ	YCR063W	BUD31	Component of the SF3b subcomplex of the U2 snRNP; increases efficiency of first and second step pre-mRNA splicing; diploid mutants display a random budding pattern instead of the wild-type bipolar pattern; facilitates passage through G1/S Start, but is not required for G2/M transition or exit from mitosis	ns	2	2	-0.0981565	-0.222006	0.12385	0	0.0550003
ycr065wΔ	YCR065W	HCM1	Forkhead transcription factor; drives S-phase activation of genes involved in chromosome segregation, spindle dynamics, budding; also activates genes involved in respiration, use of alternative energy sources (like proline), NAD synthesis, oxidative stress resistance; key factor in early adaptation to nutrient deficiency and diauxic shift; suppressor of calmodulin mutants with specific SPB assemb…	ns	2	2	-0.0317589	-0.0309316	-0.000827244	0	-6.82696e-06
ycr067cΔ	YCR067C	SED4	Integral ER membrane protein that stimulates Sar1p GTPase activity; involved in COPII vesicle budding through disassociation of coat proteins from membranes onto liposomes; binds Sec16p; SED4 has a paralog, SEC12, that arose from the whole genome duplication	ns	2	2	0.00488049	-0.0216639	0.0265444	0	0.00253983
ycr068wΔ	YCR068W	ATG15	Phospholipase; preferentially hydrolyses phosphatidylserine, with minor activity against cardiolipin and phosphatidylethanolamine; required for lysis of autophagic and CVT bodies; targeted to intravacuolar vesicles during autophagy via the multivesicular body (MVB) pathway; required for the maintenance of lipid droplet quantity after the diauxic shift; regulates lipolysis; expression regulated by…	ns	2	2	0.064534	0.0258694	0.0386646	0	0.00844505
ycr069wΔ	YCR069W	CPR4	Peptidyl-prolyl cis-trans isomerase (cyclophilin); catalyzes the cis-trans isomerization of peptide bonds N-terminal to proline residues; has a potential role in the secretory pathway; CPR4 has a paralog, CPR8, that arose from the whole genome duplication	ns	2	2	0.0583526	0.0392922	0.0190604	0	0.00178849
ycr073cΔ	YCR073C	SSK22	MAP kinase kinase kinase of HOG1 mitogen-activated signaling pathway; functionally redundant with Ssk2p; interacts with and is activated by Ssk1p; phosphorylates Pbs2p; SSK22 has a paralog, SSK2, that arose from the whole genome duplication	ns	2	2	0.0611721	0.0555601	0.00561202	0	0.000166817
ycr073w-aΔ	YCR073W-A	SOL2	Protein with a possible role in tRNA export; shows similarity to 6-phosphogluconolactonase non-catalytic domains but does not exhibit this enzymatic activity; homologous to Sol3p and Sol4p; SOL2 has a paralog, SOL1, that arose from the whole genome duplication	ns	2	2	0.0330041	0.0292203	0.00378376	0	8.25687e-05
ycr075cΔ	YCR075C	ERS1	Protein involved in cystine transport; localizes to the vacuole, plasma membrane and endosome; similarity to human cystinosin, a H(+)-driven transporter involved in L-cystine export from lysosomes and implicated in the disease cystinosis; contains seven transmembrane domains; mutation is functionally complemented by human CTNS	ns	2	2	-0.0142266	-0.0292369	0.0150103	0	0.00152742
ycr076cΔ	YCR076C	FUB1	Proteasome-binding protein; interacts physically with multiple subunits of the 20S proteasome and genetically with genes encoding 20S core particle and 19S regulatory particle subunits; exhibits boundary activity which blocks the propagation of heterochromatic silencing; contains a PI31 proteasome regulator domain and sequence similarity with human PSMF1, a proteasome inhibitor; not an essential …	ns	2	2	-0.0188198	-0.0682938	0.049474	0	0.0135982
ycr077cΔ	YCR077C	PAT1	Deadenylation-dependent mRNA-decapping factor; also required for faithful chromosome transmission, maintenance of rDNA locus stability, and protection of mRNA 3'-UTRs from trimming; associated with topoisomerase II; binds to mRNAs under glucose starvation, most often in the 3' UTR; functionally linked to Pab1p; forms cytoplasmic foci upon DNA replication stress; phosphorylation by PKA inhibits P …	ns	2	2	-0.0696633	-0.0256847	-0.0439786	0	-0.0088756
ycr079wΔ	YCR079W	PTC6	Mitochondrial type 2C protein phosphatase (PP2C); has similarity to mammalian PP1Ks; involved in mitophagy; null mutant is sensitive to rapamycin and has decreased phosphorylation of the Pda1 subunit of pyruvate dehydrogenase	ns	2	2	0.122218	-0.00172805	0.123946	0	0.059643
ycr082wΔ	YCR082W	AHC2	Component of the ADA histone acetyltransferase complex; Ahc2p and Ahc1p are unique to the ADA complex and not shared with the related SAGA and SLIK complexes; may tether Ahc1p to the complex	ns	2	2	-0.0076065	0.0159552	-0.0235617	0	-0.00363191
ycr083wΔ	YCR083W	TRX3	Mitochondrial thioredoxin; highly conserved oxidoreductase required to maintain the redox homeostasis of the cell, forms the mitochondrial thioredoxin system with Trr2p, redox state is maintained by both Trr2p and Glr1p	ns	2	2	0.00674594	0.0174418	-0.0106959	0	-0.00106251
ycr085wΔ	YCR085W	NA	Putative protein of unknown function; conserved among S. cerevisiae strains; YCR085W is not an essential gene	ns	2	2	-0.00216295	-0.0113744	0.00921142	0	0.000614982
ycr086wΔ	YCR086W	CSM1	Nucleolar protein that mediates homolog segregation during meiosis I; forms a complex with Lrs4p and then Mam1p at kinetochores; required for condensin recruitment to the replication fork barrier site and rDNA repeat segregation	ns	2	2	-0.17817	-0.0555406	-0.122629	0	-0.036107
ycr087c-aΔ	YCR087C-A	NA	Putative protein of unknown function; green fluorescent protein (GFP)-fusion protein localizes to the nucleolus; YCR087C-A is not an essential gene	ns	2	2	0.00593612	-0.00125515	0.00719127	0	0.000331101
ycr087wΔ	YCR087W	NA	Dubious open reading frame; unlikely to encode a functional protein, based on available experimental and comparative sequence data; partially overlaps uncharacterized gene YCR087C-A; YCR087W is not an essential gene	ns	2	2	0.0230722	0.00559177	0.0174804	0	0.00266971
ycr088wΔ	YCR088W	ABP1	Actin-binding protein of the cortical actin cytoskeleton; important for activation of the Arp2/3 complex that plays a key role actin in cytoskeleton organization; inhibits barbed-end actin filament elongation; phosphorylation within its Proline-Rich Regio, mediated by Cdc28p and Pho85p, protects Abp1p from proteolysis mediated by its own PEST sequences; mammalian homolog of HIP-55 (hematopoietic …	ns	2	2	0.0323682	0.0123496	0.0200186	0	0.00193307
ycr089wΔ	YCR089W	FIG2	Cell wall adhesin, expressed specifically during mating; may be involved in maintenance of cell wall integrity during mating; FIG2 has a paralog, AGA1, that arose from the whole genome duplication	ns	2	2	-0.0213642	-0.0490171	0.0276529	0	0.00202719
ycr090cΔ	YCR090C	NA	Putative protein of unknown function; green fluorescent protein (GFP)-fusion protein localizes to the cytoplasm and nucleus; YCR090C is not an essential gene	ns	2	2	-0.00730607	-0.00840018	0.00109411	0	1.09203e-05
ycr091wΔ	YCR091W	KIN82	Putative serine/threonine protein kinase; implicated in the regulation of phospholipid asymmetry through the activation of phospholipid translocases (flippases); involved in the phosphorylation of upstream inhibitory kinase Ypk1p along with Fpk1p; has a redundant role in the cellular response to mating pheromone; KIN82 has a paralog, FPK1, that arose from the whole genome duplication	ns	2	2	-0.00619892	0.0139413	-0.0201402	0	-0.00344933
ycr092cΔ	YCR092C	MSH3	Mismatch repair protein; forms dimers with Msh2p that mediate repair of insertion or deletion mutations and removal of nonhomologous DNA ends, contains a PCNA (Pol30p) binding motif required for genome stability	ns	2	2	-0.0469613	-0.0453666	-0.00159466	0	-2.30668e-05
ycr095cΔ	YCR095C	OCA4	Cytoplasmic protein required for replication of Brome mosaic virus; S. cerevisiae is a model system for studying replication of positive-strand RNA viruses in their natural hosts	ns	2	2	0.0209883	-0.0380214	0.0590097	0	0.0220469
ycr098cΔ	YCR098C	GIT1	Plasma membrane permease; mediates uptake of glycerophosphoinositol and glycerophosphocholine as sources of the nutrients inositol and phosphate; expression and transport rate are regulated by phosphate and inositol availability	ns	2	2	0.00845332	0.00956217	-0.00110884	0	-1.25354e-05
ycr099cΔ	YCR099C	NA	Putative protein of unknown function	ns	2	2	-0.00409829	0.00882959	-0.0129279	0	-0.00151408
ycr100cΔ	YCR100C	NA	Putative protein of unknown function	ns	2	2	0.0107267	0.00889706	0.00182968	0	3.3882e-05
ycr101cΔ	YCR101C	NA	Putative protein of unknown function; localizes to the membrane fraction; YCR101C is not an essential gene	ns	2	2	-0.00495096	0.0286917	-0.0336427	0	-0.00863343
ycr102cΔ	YCR102C	NA	Putative protein of unknown function; involved in copper metabolism; similar to C. carbonum toxD gene; member of the quinone oxidoreductase family	ns	2	2	0.0472789	0.063168	-0.0158891	0	-0.00154484
ycr102w-aΔ	YCR102W-A	NA	Dubious open reading frame; unlikely to encode a functional protein, based on available experimental and comparative sequence data	ns	2	2	0.0109061	0.0126757	-0.0017696	0	-2.15125e-05
ycr105wΔ	YCR105W	ADH7	NADPH-dependent medium chain alcohol dehydrogenase; has broad substrate specificity; member of the cinnamyl family of alcohol dehydrogenases; may be involved in fusel alcohol synthesis or in aldehyde tolerance	ns	2	2	0.000873555	0.0375554	-0.0366819	0	-0.00659712
ycr106wΔ	YCR106W	RDS1	Putative zinc cluster transcription factor; involved in conferring resistance to cycloheximide	ns	2	2	0.0299902	-0.00018589	0.0301761	0	0.00705294
ycr107wΔ	YCR107W	AAD3	Putative aryl-alcohol dehydrogenase; similar to P. chrysosporium aryl-alcohol dehydrogenase; mutational analysis has not yet revealed a physiological role; AAD3 has a paralog, AAD15, that arose from a segmental duplication; members of the AAD gene family comprise three pairs (AAD3 + AAD15, AAD6/AAD16 + AAD4, AAD10 + AAD14) whose two genes are more related to one another than to other members of t…	ns	2	2	8.61693e-05	0.0276071	-0.0275209	0	-0.00608368
ydl001wΔ	YDL001W	RMD1	Cytoplasmic protein required for sporulation	ns	2	2	-0.0103486	-0.0150269	0.00467829	0	0.000210263
ydl002cΔ	YDL002C	NHP10	Non-essential INO80 chromatin remodeling complex subunit; preferentially binds DNA ends, protecting them from exonucleatic cleavage; deletion affects telomere maintenance via recombination; related to mammalian high mobility group proteins	ns	2	2	0.0624702	-0.064633	0.127103	0	0.0598112
ydl006wΔ	YDL006W	PTC1	Type 2C protein phosphatase (PP2C); dephosphorylates Hog1p, inactivating osmosensing MAPK cascade; involved in Fus3p activation during pheromone response; deletion affects precursor tRNA splicing, mitochondrial inheritance, and sporulation	ns	2	2	-0.166401	-0.0917877	-0.0746131	0	-0.0241597
ydl010wΔ	YDL010W	GRX6	Cis-golgi localized monothiol glutaredoxin, binds Fe-S cluster; more similar in activity to dithiol than other monothiol glutaredoxins; involved in the oxidative stress response; GRX6 has a paralog, GRX7, that arose from the whole genome duplication	ns	2	2	-0.00509102	-0.0242556	0.0191645	0	0.00309739
ydl011cΔ	YDL011C	NA	Dubious open reading frame; unlikely to encode a functional protein, based on available experimental and comparative sequence data; overlaps the uncharacterized ORF YDL010W	ns	2	2	0.0385365	0.0643392	-0.0258027	0	-0.00268845
ydl012cΔ	YDL012C	NA	Tail-anchored plasma membrane protein with a conserved CYSTM module; possibly involved in response to stress; may contribute to non-homologous end-joining (NHEJ) based on ydl012c htz1 double null phenotype; YDL012C has a paralog, YBR016W, that arose from the whole genome duplication	ns	2	2	0.0136122	0.00978064	0.00383154	0	9.39772e-05
ydl013wΔ	YDL013W	SLX5	Subunit of the Slx5-Slx8 SUMO-targeted Ub ligase (STUbL) complex; role in Ub-mediated degradation of histone variant Cse4p preventing mislocalization to euchromatin; role in proteolysis of spindle positioning protein Kar9p, and DNA repair proteins Rad52p and Rad57p; forms SUMO-dependent nuclear foci, including DNA repair centers; contains a RING domain and two SIM motifs; associates with the cent…	ns	2	2	-0.195626	-0.273054	0.0774279	0	0.0248155
ydl018cΔ	YDL018C	ERP3	Protein with similarity to Emp24p and Erv25p; member of the p24 family involved in ER to Golgi transport	ns	2	2	0.0344485	0.0540653	-0.0196169	0	-0.00266504
ydl019cΔ	YDL019C	OSH2	Member of an oxysterol-binding protein family with seven members; in S. cerevisiae, family members have overlapping, redundant functions in sterol metabolism and collectively perform a function essential for viability; contains FFAT motif; interacts with ER anchor Scs2p at patches at the plasma membrane and at the nuclear envelope; regulated by sterol binding; OSH2 has a paralog, SWH1, that arose…	ns	2	2	0.0307112	0.0122693	0.0184419	0	0.00294671
ydl020cΔ	YDL020C	RPN4	Transcription factor that stimulates expression of proteasome genes; Rpn4p levels are in turn regulated by the 26S proteasome in a negative feedback control mechanism; RPN4 is transcriptionally regulated by various stress responses; relative distribution to the nucleus increases upon DNA replication stress	ns	2	2	-0.0302896	-0.101795	0.0715051	0	0.0188185
ydl023cΔ	YDL023C	NA	Dubious open reading frame; unlikely to encode a functional protein, based on available experimental and comparative sequence data; not conserved in other Saccharomyces species; overlaps the verified gene GPD1; deletion confers sensitivity to GSAO; deletion in cyr1 mutant results in loss of stress resistance	ns	2	2	0.0231068	0.0299142	-0.00680748	0	-0.000446523
ydl024cΔ	YDL024C	DIA3	Protein of unknown function; involved in invasive and pseudohyphal growth	ns	2	2	0.000419933	-0.0195066	0.0199265	0	0.00334063
ydl025cΔ	YDL025C	RTK1	Putative protein kinase, potentially phosphorylated by Cdc28p; interacts with ribosome biogenesis factors, Cka2, Gus1 and Arc1; protein abundance increases in response to DNA replication stress	ns	2	2	0.0126397	0.0080412	0.00459847	0	0.000208182
ydl026wΔ	YDL026W	NA	Dubious open reading frame; unlikely to encode a functional protein, based on available experimental and comparative sequence data	ns	2	2	0.00120691	0.0286011	-0.0273942	0	-0.00460773
ydl027cΔ	YDL027C	MRX9	Protein that associates with mitochondrial ribosome; the authentic, non-tagged protein is detected in highly purified mitochondria in high-throughput studies; YDL027C is not an essential gene	ns	2	2	0.00331529	-0.0369928	0.0403081	0	0.00917661
ydl033cΔ	YDL033C	SLM3	tRNA-specific 2-thiouridylase; responsible for 2-thiolation of the wobble base of mitochondrial tRNAs; human homolog TRMU is implicated in myoclonus epilepsy associated with ragged red fibers (MERRF), and can complement yeast null mutant	ns	2	2	-0.00636469	-0.0122034	0.00583873	0	0.000251376
ydl034wΔ	YDL034W	NA	Dubious open reading frame; unlikely to encode a functional protein, based on available experimental and comparative sequence data; partially overlaps with verified gene GPR1/YDL035C; YDL034W is not an essential gene	ns	2	2	0.100874	0.0723948	0.0284793	0	0.00194699
ydl035cΔ	YDL035C	GPR1	Plasma membrane G protein coupled receptor (GPCR); interacts with the heterotrimeric G protein alpha subunit, Gpa2p, and with Plc1p; sensor that integrates nutritional signals with the modulation of cell fate via PKA and cAMP synthesis	ns	2	2	-0.00190464	0.0347119	-0.0366165	0	-0.00617914
ydl036cΔ	YDL036C	PUS9	Mitochondrial tRNA:pseudouridine synthase; catalyzes the formation of pseudouridine at position 32 in mitochondrial tRNAs; contains an N-terminal mitochondrial targeting sequence; PUS9 has a paralog, RIB2, that arose from the whole genome duplication	ns	2	2	-0.0401347	-0.00483292	-0.0353018	0	-0.00925081
ydl037cΔ	YDL037C	BSC1	Protein of unconfirmed function; similar to cell surface flocculin Flo11p; ORF exhibits genomic organization compatible with a translational readthrough-dependent mode of expression; in W303 strain one continuous open reading frame comprising of YDL037C, the intergenic region and YDL039C encodes the gene IMI1	ns	2	2	-0.0105499	0.00120103	-0.0117509	0	-0.00126443
ydl038cΔ	YDL038C	NULL	NULL	ns	2	2	-0.00828316	0.031881	-0.0401642	0	-0.00869518
ydl039cΔ	YDL039C	PRM7	Pheromone-regulated protein; predicted to have one transmembrane segment; promoter contains Gcn4p binding elements; in W303 strain one continuous open reading frame comprising of YDL037C, the intergenic region and YDL039C encodes the IMI1	ns	2	2	0.0205872	0.0864165	-0.0658294	0	-0.0227351
ydl040cΔ	YDL040C	NAT1	Subunit of protein N-terminal acetyltransferase NatA; NatA comprised of Nat1p, Ard1p, and Nat5p; N-terminally acetylates many proteins to influence multiple processes such as cell cycle progression, heat-shock resistance, mating, sporulation, telomeric silencing and early stages of mitophagy; orthologous to human NAA15; expression of both human NAA10 and NAA15 functionally complements ard1 nat1 d…	ns	2	2	0.0019317	0.0293437	-0.027412	0	-0.0060409
ydl046wΔ	YDL046W	NPC2	Sterol transport protein and functional homolog of human NPC2/He1; human NPC2 is a cholesterol-binding protein whose deficiency causes Niemann-Pick type C2 disease involving retention of cholesterol in lysosomes; yeast NPC2 can complement mutations in human NPC2	ns	2	2	-0.00683587	0.00683904	-0.0136749	0	-0.000931483
ydl048cΔ	YDL048C	STP4	Protein containing a Kruppel-type zinc-finger domain; similar to Stp1p, Stp2p; predicted transcription factor; relative distribution to the nucleus increases upon DNA replication stress; STP4 has a paralog, STP3, that arose from the whole genome duplication	ns	2	2	-0.031219	-0.0208504	-0.0103686	0	-0.000825037
ydl050cΔ	YDL050C	NA	Dubious open reading frame; unlikely to encode a functional protein, based on available experimental and comparative sequence data	ns	2	2	0.038579	-0.0527545	0.0913335	0	0.0300863
ydl051wΔ	YDL051W	LHP1	RNA binding protein required for maturation of tRNA and U6 snRNA; acts as a molecular chaperone for RNAs transcribed by polymerase III; homologous to human La (SS-B) autoantigen	ns	2	2	0.0494962	0.0217794	0.0277168	0	0.00500479
ydl052cΔ	YDL052C	SLC1	1-acyl-sn-glycerol-3-phosphate acyltransferase; catalyzes the acylation of lysophosphatidic acid to form phosphatidic acid, a key intermediate in lipid metabolism; enzymatic activity detected in lipid particles and microsomes	ns	2	2	0.0424934	0.0296846	0.0128089	0	0.00111484
ydl053cΔ	YDL053C	PBP4	Pbp1p binding protein; interacts strongly with Pab1p-binding protein 1 (Pbp1p) in the yeast two-hybrid system; also interacts with Lsm12p in a copurification assay; relative distribution to the nucleus increases upon DNA replication stress	ns	2	2	0.00931949	-0.0276108	0.0369303	0	0.0100384
ydl054cΔ	YDL054C	MCH1	Protein with similarity to mammalian monocarboxylate permeases; monocarboxylate permeases are involved in transport of monocarboxylic acids across the plasma membrane but mutant is not deficient in monocarboxylate transport	ns	2	2	-0.0346405	0.00439466	-0.0390352	0	-0.00792769
ydl056wΔ	YDL056W	MBP1	Transcription factor; involved in regulation of cell cycle progression from G1 to S phase, forms a complex with Swi6p that binds to MluI cell cycle box regulatory element in promoters of DNA synthesis genes	ns	2	2	-0.00765359	0.0106218	-0.0182754	0	-0.00251664
ydl059cΔ	YDL059C	RAD59	Protein involved DNA double-strand break repair; repairs breaks in DNA during vegetative growth via recombination and single-strand annealing; anneals complementary single-stranded DNA; forms nuclear foci upon DNA replication stress; required for loading of Rad52p to DSBs; regulates replication fork progression in DNA ligase I-deficient cells; paralog of Rad52p	ns	2	2	0.00876814	0.0087734	-5.25607e-06	0	-2.60982e-10
ydl061cΔ	YDL061C	RPS29B	Protein component of the small (40S) ribosomal subunit; homologous to mammalian ribosomal protein S29 and bacterial S14; RPS29B has a paralog, RPS29A, that arose from the whole genome duplication	ns	2	2	-0.346578	-0.347094	0.000516156	0	8.94043e-07
ydl062wΔ	YDL062W	NA	Dubious open reading frame; unlikely to encode a functional protein, based on available experimental and comparative sequence data; partially overlaps uncharacterized ORF YDL063C; YDL062W is not essential	ns	2	2	-0.00248306	-0.0627603	0.0602773	0	0.0125399
ydl065cΔ	YDL065C	PEX19	Chaperone and import receptor for newly-synthesized class I PMPs; binds peroxisomal membrane proteins (PMPs) in the cytoplasm and delivers them to the peroxisome for subsequent insertion into the peroxisomal membrane; interacts with Myo2p and contributes to peroxisome partitioning	ns	2	2	0.0129405	0.00776275	0.00517773	0	0.000262436
ydl066wΔ	YDL066W	IDP1	Mitochondrial NADP-specific isocitrate dehydrogenase; catalyzes the oxidation of isocitrate to alpha-ketoglutarate; not required for mitochondrial respiration and may function to divert alpha-ketoglutarate to biosynthetic processes	ns	2	2	-0.00229097	0.0191856	-0.0214765	0	-0.00312244
ydl070wΔ	YDL070W	BDF2	Protein involved in transcription initiation; acts at TATA-containing promoters; associates with the basal transcription factor TFIID; contains two bromodomains; corresponds to the C-terminal region of mammalian TAF1; redundant with Bdf1p; protein abundance increases in response to DNA replication stress; BDF2 has a paralog, BDF1, that arose from the whole genome duplication	ns	2	2	0.0207166	0.0754142	-0.0546976	0	-0.015283
ydl071cΔ	YDL071C	NA	Dubious open reading frame; unlikely to encode a functional protein, based on available experimental and comparative sequence data; partially overlaps the verified ORF BDF2/YDL070W	ns	2	2	0.000232242	0.0681602	-0.0679279	0	-0.0224226
ydl076cΔ	YDL076C	RXT3	Component of the Rpd3L histone deacetylase complex; involved in histone deacetylation; protein abundance increases in response to DNA replication stress	ns	2	2	-0.0592448	-0.00785492	-0.0513899	0	-0.00893387
ydl077cΔ	YDL077C	VAM6	Guanine nucleotide exchange factor for the GTPase Gtr1p; subunit of the HOPS endocytic tethering complex; vacuole membrane protein; functions as a Rab GTPase effector, interacting with both GTP- and GDP-bound conformations of Ypt7p; facilitates tethering and promotes membrane fusion events at the late endosome and vacuole; required for both membrane and protein trafficking; component of vacuole-m…	ns	2	2	0.0435494	0.017274	0.0262754	0	0.00236401
ydl078cΔ	YDL078C	MDH3	Peroxisomal malate dehydrogenase; catalyzes interconversion of malate and oxaloacetate; involved in the glyoxylate cycle	ns	2	2	0.0515372	-0.0359496	0.0874868	0	0.0202331
ydl079cΔ	YDL079C	MRK1	Glycogen synthase kinase 3 (GSK-3) homolog; one of four GSK-3 homologs in S. cerevisiae that function to activate Msn2p-dependent transcription of stress responsive genes and that function in protein degradation; MRK1 has a paralog, RIM11, that arose from the whole genome duplication	ns	2	2	-0.129325	-0.051386	-0.0779392	0	-0.0175687
ydl080cΔ	YDL080C	THI3	Regulatory protein that binds Pdc2p and Thi2p transcription factors; activates thiamine biosynthesis transcription factors Pdc2p and Thi2p by binding to them, but releases and de-activates them upon binding to thiamine pyrophosphate (TPP), the end product of the pathway; has similarity to decarboxylases but enzymatic activity is not detected	ns	2	2	-0.0161329	0.0143505	-0.0304834	0	-0.0056022
ydl081cΔ	YDL081C	RPP1A	Ribosomal stalk protein P1 alpha; involved in the interaction between translational elongation factors and the ribosome; free (non-ribosomal) P1 stimulates the phosphorylation of the eIF2 alpha subunit (Sui2p) by Gcn2p; accumulation of P1 in the cytoplasm is regulated by phosphorylation and interaction with the P2 stalk component	ns	2	2	-0.126331	-0.150873	0.0245419	0	0.000680364
ydl082wΔ	YDL082W	RPL13A	Ribosomal 60S subunit protein L13A; not essential for viability; homologous to mammalian ribosomal protein L13, no bacterial homolog; RPL13A has a paralog, RPL13B, that arose from the whole genome duplication	ns	2	2	-0.00780497	-0.116284	0.108479	0	0.027868
ydl083cΔ	YDL083C	RPS16B	Protein component of the small (40S) ribosomal subunit; homologous to mammalian ribosomal protein S16 and bacterial S9; RPS16B has a paralog, RPS16A, that arose from the whole genome duplication	ns	2	2	-0.195337	-0.140781	-0.0545564	0	-0.0137191
ydl085wΔ	YDL085W	NDE2	Mitochondrial external NADH dehydrogenase; catalyzes the oxidation of cytosolic NADH; Nde1p and Nde2p are involved in providing the cytosolic NADH to the mitochondrial respiratory chain; NDE2 has a paralog, NDE1, that arose from the whole genome duplication	ns	2	2	0.0940746	0.0250309	0.0690436	0	0.0155378
ydl086wΔ	YDL086W	NA	Putative carboxymethylenebutenolidase; the authentic, non-tagged protein is detected in highly purified mitochondria in high-throughput studies; YDL086W is not an essential gene	ns	2	2	0.0196857	-0.0184207	0.0381065	0	0.00617085
ydl088cΔ	YDL088C	ASM4	FG-nucleoporin component of central core of nuclear pore complex (NPC); contributes directly to nucleocytoplasmic transport; induces membrane tubulation, which may contribute to nuclear pore assembly; ASM4 has a paralog, NUP53, that arose from the whole genome duplication	ns	2	2	0.0524588	0.0113509	0.0411079	0	0.00931917
ydl089wΔ	YDL089W	NUR1	Protein involved in regulation of mitotic exit; dephosphorylation target of Cdc14p in anaphase, which promotes timely rDNA segregation and allows mitotic progression; interacts with Csm1p, Lrs4p; required for rDNA repeat stability; null mutant causes increase in unequal sister-chromatid exchange; GFP-fusion protein localizes to the nuclear periphery, possible Cdc28p substrate	ns	2	2	-0.0490499	-0.0862804	0.0372305	0	0.00649793
ydl091cΔ	YDL091C	UBX3	Clathrin-coated vesicle component, regulator of endocytosis; copurifies with the DSC ubiquitin ligase complex; UBX (ubiquitin regulatory X) domain-containing protein that interacts with Cdc48p; required for efficient clathrin-mediated endocytosis; ortholog of fission yeast Ucp10	ns	2	2	-0.0567133	-0.0574243	0.000710986	0	3.47228e-06
ydl093wΔ	YDL093W	PMT5	Protein O-mannosyltransferase; transfers mannose residues from dolichyl phosphate-D-mannose to protein serine/threonine residues; acts in a complex with Pmt3p, can instead interact with Pmt2p in some conditions; target for new antifungals	ns	2	2	-0.0409384	-0.0262487	-0.0146897	0	-0.00128037
ydl094cΔ	YDL094C	NA	Dubious open reading frame; unlikely to encode a functional protein, based on available experimental and comparative sequence data; partially overlaps verfied gene PMT5/YDL093W; YDL094C is not essential	ns	2	2	0.0481708	0.0224366	0.0257342	0	0.00518191
ydl095wΔ	YDL095W	PMT1	Protein O-mannosyltransferase of the ER membrane; transfers mannose from dolichyl phosphate-D-mannose to protein serine and threonine residues; 1 of 7 related proteins involved in O-glycosylation which is essential for cell wall rigidity; involved in ER quality control; amino terminus faces cytoplasm, carboxyl terminus faces ER lumen	ns	2	2	0.189351	0.123766	0.0655851	0	0.0177524
ydl096cΔ	YDL096C	OPI6	Dubious open reading frame; unlikely to encode a functional protein, based on available experimental and comparative sequence data; partially overlaps verified gene PMT1/YDL095W; YDL096C is not essential	ns	2	2	-0.000235088	0.0362983	-0.0365334	0	-0.00996117
ydl099wΔ	YDL099W	BUG1	Cis-golgi localized protein involved in ER to Golgi transport; forms a complex with the mammalian GRASP65 homolog, Grh1p; mutants are compromised for the fusion of ER-derived vesicles with Golgi membranes	ns	2	2	0.044212	0.138865	-0.0946525	0	-0.0427603
ydl100cΔ	YDL100C	GET3	Guanine nucleotide exchange factor for Gpa1p; amplifies G protein signaling; functions as a chaperone under ATP-depleted oxidative stress conditions; subunit of GET complex, involved in ATP dependent Golgi to ER trafficking and insertion of tail-anchored (TA) proteins into ER membrane under non-stress conditions; binds as dimer to transmembrane domain (TMD) cargo, shielding TMDs from aqueous solv…	ns	2	2	-0.135041	-0.01967	-0.115371	0	-0.0456227
ydl104cΔ	YDL104C	QRI7	Protein involved in threonylcarbamoyl adenosine biosynthesis; Sua5p and Qri7p are necessary and sufficient for RNA t6A modification in vitro; highly conserved mitochondrial protein; essential for t6A modification of mitochondrial tRNAs that decode ANN codons; similar to Kae1p and E. coli YgjD, both of which are also required for tRNA t6A modification; when directed to the cytoplasm, complements t…	ns	2	2	0.0637686	-0.0717773	0.135546	0	0.0627483
ydl106cΔ	YDL106C	PHO2	Homeobox transcription factor; regulatory targets include genes involved in phosphate metabolism; binds cooperatively with Pho4p to the PHO5 promoter; phosphorylation of Pho2p facilitates interaction with Pho4p; relocalizes to the cytosol in response to hypoxia	ns	2	2	0.0165685	-0.0134214	0.0299899	0	0.00697625
ydl109cΔ	YDL109C	NA	Putative lipase; involved in lipid metabolism; not an essential gene; YDL109C has a paralog, ROG1, that arose from the whole genome duplication	ns	2	2	0.0294167	0.0343424	-0.00492569	0	-8.32227e-05
ydl110cΔ	YDL110C	TMA17	ATPase dedicated chaperone that adapts proteasome assembly to stress; Tma17p is induced upon stress; interacts with Rpt6p to assist its pairing to Rpt3p and early steps in proteasome biogenesis; associates with ribosomes; heterozygous deletion demonstrated increases in chromosome instability in a rad9 deletion background; protein abundance is decreased upon intracellular iron depletion	ns	2	2	0.0612578	0.034751	0.0265068	0	0.00325023
ydl112wΔ	YDL112W	TRM3	2'-O-ribose methyltransferase; catalyzes the ribose methylation of the guanosine nucleotide at position 18 of tRNAs	ns	2	2	-0.0127981	-0.00910537	-0.00369278	0	-0.000132259
ydl113cΔ	YDL113C	ATG20	Sorting nexin family member; required for the cytoplasm-to-vacuole targeting (Cvt) pathway and for endosomal sorting; has a Phox homology domain that binds phosphatidylinositol-3-phosphate; interacts with Snx4p; potential Cdc28p substrate	ns	2	2	0.0298787	-0.00453946	0.0344182	0	0.00560995
ydl114wΔ	YDL114W	NA	Putative short-chain dehydrogenase/reductase; YDL114W is not an essential gene	ns	2	2	-0.00049474	-0.0245639	0.0240691	0	0.00465804
ydl117wΔ	YDL117W	CYK3	SH3-domain protein located in the bud neck and cytokinetic actin ring; relocalizes from bud neck to nucleus upon DNA replication stress; activates the chitin synthase activity of Chs2p during cytokinesis; suppressor of growth and cytokinesis defects of chs2 phospho-mutants	ns	2	2	-0.110549	-0.079825	-0.0307236	0	-0.00526214
ydl118wΔ	YDL118W	NA	Dubious open reading frame, unlikely to encode a protein; overlaps almost completely with YDL119C; mutations that would affect both YDL118W and YDL119C confer defective telomere maintenance and are synthetically sick or lethal with alpha-synuclein	ns	2	2	-0.108838	-0.111913	0.00307524	0	5.97354e-05
ydl119cΔ	YDL119C	HEM25	Mitochondrial glycine transporter; required for the transport of glycine into mitochondria for initiation of heme biosynthesis, with YMC1 acting as a secondary transporter; homolog of human SLC25A38, a mitochondrial glycine transporter associated with nonsyndromic autosomal recessive congenital sideroblastic anemia; human SLC25A38 can complement the heme deficiency associated with the null mutant…	ns	2	2	-0.0763194	-0.0554942	-0.0208251	0	-0.00249257
ydl121cΔ	YDL121C	NA	Putative protein of unknown function; green fluorescent protein (GFP)-fusion protein localizes to the endoplasmic reticulum; YDL121C is not an essential protein	ns	2	2	0.0348293	0.0209824	0.013847	0	0.00157638
ydl122wΔ	YDL122W	UBP1	Ubiquitin-specific protease; removes ubiquitin from ubiquitinated proteins; cleaves at the C terminus of ubiquitin fusions irrespective of their size; capable of cleaving polyubiquitin chains	ns	2	2	-0.0152163	-0.0187203	0.00350406	0	0.000119305
ydl123wΔ	YDL123W	SNA4	Protein of unknown function; localized to the vacuolar outer membrane; predicted to be palmitoylated	ns	2	2	0.0715199	0.0507388	0.0207811	0	0.00254313
ydl124wΔ	YDL124W	NA	NADPH-dependent alpha-keto amide reductase; reduces aromatic alpha-keto amides, aliphatic alpha-keto esters, and aromatic alpha-keto esters; member of the aldo-keto reductase (AKR) family; protein abundance increases in response to DNA replication stress	ns	2	2	0.000525062	0.024889	-0.024364	0	-0.00422097
ydl125cΔ	YDL125C	HNT1	Adenosine 5'-monophosphoramidase; interacts physically and genetically with Kin28p, a CDK and TFIIK subunit, and genetically with CAK1; member of histidine triad (HIT) superfamily of nucleotide-binding proteins; protein abundance increases in response to DNA replication stress; human homolog HINT1 can complement yeast hnt1 mutant	ns	2	2	-0.0126149	-0.00649522	-0.00611968	0	-0.000270945
ydl127wΔ	YDL127W	PCL2	Cyclin, interacts with cyclin-dependent kinase Pho85p; member of the Pcl1,2-like subfamily, involved in the regulation of polarized growth and morphogenesis and progression through the cell cycle; localizes to sites of polarized cell growth; PCL2 has a paralog, PCL9, that arose from the whole genome duplication	ns	2	2	-0.0080085	-0.00796517	-4.33335e-05	0	-1.88807e-08
ydl128wΔ	YDL128W	VCX1	Vacuolar membrane antiporter with Ca2+/H+ and K+/H+ exchange activity; involved in control of cytosolic Ca2+ and K+ concentrations; has similarity to sodium/calcium exchangers, including the bovine Na+/Ca2+,K+ antiporter	ns	2	2	-0.00375972	-0.0223024	0.0185427	0	0.00267701
ydl129wΔ	YDL129W	NA	Protein of unknown function; green fluorescent protein (GFP)-fusion protein localizes to the cytoplasm and the nucleus; YDL129W is not an essential gene; relative distribution to the nucleus increases upon DNA replication stress	ns	2	2	-0.00194592	0.000286914	-0.00223283	0	-4.70665e-05
ydl130wΔ	YDL130W	RPP1B	Ribosomal protein P1 beta; component of the ribosomal stalk, which is involved in interaction of translational elongation factors with ribosome; free (non-ribosomal) P1 stimulates the phosphorylation of the eIF2 alpha subunit (Sui2p) by Gcn2p; accumulation is regulated by phosphorylation and interaction with the P2 stalk component	ns	2	2	-0.0637273	-0.107089	0.0433616	0	0.00965143
ydl130w-aΔ	YDL130W-A	STF1	Protein involved in regulation of the mitochondrial F1F0-ATP synthase; Stf1p and Stf2p act as stabilizing factors that enhance inhibitory action of the Inh1p protein; protein abundance increases in response to DNA replication stress; STF1 has a paralog, INH1, that arose from the whole genome duplication	ns	2	2	0.0134773	0.0292537	-0.0157765	0	-0.00220746
ydl131wΔ	YDL131W	LYS21	Homocitrate synthase isozyme; catalyzes the condensation of acetyl-CoA and alpha-ketoglutarate to form homocitrate, which is the first step in the lysine biosynthesis pathway; LYS21 has a paralog, LYS20, that arose from the whole genome duplication	ns	2	2	0.0108001	0.00140894	0.0093912	0	0.000829152
ydl133c-aΔ	YDL133C-A	RPL41B	Ribosomal 60S subunit protein L41B; comprises only 25 amino acids; rpl41a rpl41b double null mutant is viable; homologous to mammalian ribosomal protein L41, no bacterial homolog; RPL41B has a paralog, RPL41A, that arose from the whole genome duplication	ns	2	2	-0.00105607	-0.00701331	0.00595724	0	0.000195283
ydl133wΔ	YDL133W	SRF1	Regulator of phospholipase D (Spo14p); interacts with Spo14p and regulates its catalytic activity; capable of buffering the toxicity of C16:0 platelet activating factor, a lipid that accumulates intraneuronally in Alzheimer's patients	ns	2	2	0.00473237	0.011291	-0.00655864	0	-0.000292341
ydl134cΔ	YDL134C	PPH21	Catalytic subunit of protein phosphatase 2A (PP2A); functionally redundant with Pph22p; methylated at C terminus; forms alternate complexes with several regulatory subunits; involved in signal transduction and regulation of mitosis; forms nuclear foci upon DNA replication stress; PPH21 has a paralog, PPH22, that arose from the whole genome duplication	ns	2	2	0.0407142	0.00114315	0.0395711	0	0.0114676
ydl134c-aΔ	YDL134C-A	NULL	NULL	ns	2	2	-0.00772518	-0.0202731	0.0125479	0	0.00140631
ydl135cΔ	YDL135C	RDI1	Rho GDP dissociation inhibitor; involved in the localization and regulation of Cdc42p and Rho1p; protein abundance increases in response to DNA replication stress	ns	2	2	0.153388	0.0766543	0.0767332	0	0.0265574
ydl136wΔ	YDL136W	RPL35B	Ribosomal 60S subunit protein L35B; homologous to mammalian ribosomal protein L35 and bacterial L29; RPL35B has a paralog, RPL35A, that arose from the whole genome duplication	ns	2	2	-0.00739803	-0.113092	0.105694	0	0.0482549
ydl137wΔ	YDL137W	ARF2	ADP-ribosylation factor; GTPase of the Ras superfamily involved in regulation of coated formation vesicles in intracellular trafficking within the Golgi; ARF2 has a paralog, ARF1, that arose from the whole genome duplication; arf1 arf2 double null mutation is complemented by human ARF1, ARF4, ARF5, or ARF6	ns	2	2	0.0660722	0.0105361	0.0555361	0	0.0174485
ydl138wΔ	YDL138W	RGT2	Plasma membrane high glucose sensor that regulates glucose transport; low affinity sesnor that contains 12 predicted transmembrane segments and a long C-terminal tail required for hexose transporter induction; phosphorylation of the tail by Yck1p/Yck2p facilitates binding to the HXT co-repressors, Mth1p and Std1p; RGT2 has a paralog, SNF3, that arose from the whole genome duplication	ns	2	2	-0.00435607	-0.0240872	0.0197311	0	0.00326763
ydl142cΔ	YDL142C	CRD1	Cardiolipin synthase; produces cardiolipin, which is a phospholipid of the mitochondrial inner membrane that is required for normal mitochondrial membrane potential and function and for correct integration of membrane-multispanning proteins into the mitochondrial outer membrane; required to maintain tubular mitochondrial morphology and functions in mitochondrial fusion; also required for normal v…	ns	2	2	-0.0364497	-0.0918399	0.0553901	0	0.0175701
ydl144cΔ	YDL144C	NA	Protein of unknown function; green fluorescent protein (GFP)-fusion protein localizes to the cytoplasm and nucleus; YDL144C is not an essential gene; protein abundance increases in response to DNA replication stress	ns	2	2	-0.0032825	0.00899153	-0.012274	0	-0.00128594
ydl146wΔ	YDL146W	LDB17	Protein involved in the regulation of endocytosis; transiently recruited to actin cortical patches in a SLA1-dependent manner after late coat component assembly; GFP-fusion protein localizes to the periphery, cytoplasm, bud, and bud neck	ns	2	2	0.0895604	0.0661404	0.0234199	0	0.00248501
ydl149wΔ	YDL149W	ATG9	Transmembrane protein involved in forming Cvt and autophagic vesicles; cycles between the phagophore assembly site (PAS) and other cytosolic punctate structures, not found in autophagosomes; may be involved in membrane delivery to the PAS	ns	2	2	-0.00581932	0.01996	-0.0257793	0	-0.00263816
ydl154wΔ	YDL154W	MSH5	Protein of the MutS family; forms a dimer with Msh4p that facilitates crossovers between homologs during meiosis; msh5-Y823H mutation confers tolerance to DNA alkylating agents; homologs present in C. elegans and humans	ns	2	2	0.030245	0.0295474	0.000697577	0	1.6512e-06
ydl155wΔ	YDL155W	CLB3	B-type cyclin involved in cell cycle progression; activates Cdc28p to promote the G2/M transition; may be involved in DNA replication and spindle assembly; accumulates during S phase and G2, then targeted for ubiquitin-mediated degradation; relative distribution to the nucleus increases upon DNA replication stress; CLB3 has a paralog, CLB4, that arose from the whole genome duplication	ns	2	2	-0.0378082	-0.0123252	-0.0254831	0	-0.00519944
ydl156wΔ	YDL156W	CMR1	Nuclear protein with a role in protein quality control; localizes to the intranuclear quality control compartment (INQ) in response to proteasome inhibition or DNA replication stress; INQ likely sequesters proteins involved in DNA metabolism for degradation or re-folding; DNA-binding protein with preference for UV-damaged DNA; contains three WD domains (WD-40 repeat); human ortholog WDR76 also ex…	ns	2	2	0.00258001	-0.0175211	0.0201011	0	0.00312099
ydl157cΔ	YDL157C	NA	Putative protein of unknown function; the authentic, non-tagged protein is detected in highly purified mitochondria in high-throughput studies	ns	2	2	0.0318323	-0.0248791	0.0567114	0	0.0206637
ydl161wΔ	YDL161W	ENT1	Epsin-like protein involved in endocytosis and actin patch assembly; functionally redundant with Ent2p; binds clathrin via a clathrin-binding domain motif at C-terminus; relocalizes from bud neck to cytoplasm upon DNA replication stress; ENT1 has a paralog, ENT2, that arose from the whole genome duplication	ns	2	2	0.0240889	0.00270211	0.0213868	0	0.00296404
ydl162cΔ	YDL162C	NA	Dubious open reading frame; unlikely to encode a functional protein, based on available experimental and comparative sequence data; partially overlaps ENT1/YDL161W, a verified gene involved in endocytosis and actin cortical patch assembly	ns	2	2	-0.0187807	-0.0224664	0.0036857	0	9.18712e-05
ydl167cΔ	YDL167C	NRP1	Putative RNA binding protein of unknown function; localizes to stress granules induced by glucose deprivation; predicted to be involved in ribosome biogenesis	ns	2	2	-0.00993673	-0.0392711	0.0293344	0	0.0066837
ydl168wΔ	YDL168W	SFA1	Bifunctional alcohol dehydrogenase and formaldehyde dehydrogenase; formaldehyde dehydrogenase activity is glutathione-dependent; functions in formaldehyde detoxification and formation of long chain and complex alcohols, regulated by Hog1p-Sko1p; protein abundance increases in response to DNA replication stress	ns	2	2	-0.0702139	0.0215341	-0.091748	0	-0.0242522
ydl169cΔ	YDL169C	UGX2	Protein of unknown function; transcript accumulates in response to any combination of stress conditions	ns	2	2	-0.0299	-0.00220454	-0.0276955	0	-0.00603456
ydl170wΔ	YDL170W	UGA3	Transcriptional activator for GABA-dependent induction of GABA genes; binds to DNA elements found in the promoters of target genes and increases their expression in the presence of GABA (gamma-aminobutyrate); zinc finger transcription factor of the Zn(2)-Cys(6) binuclear cluster domain type; localized to the nucleus; examples of GABA genes include UGA1, UGA2, and UGA4	ns	2	2	0.0117783	0.0324548	-0.0206764	0	-0.00363371
ydl171cΔ	YDL171C	GLT1	NAD(+)-dependent glutamate synthase (GOGAT); synthesizes glutamate from glutamine and alpha-ketoglutarate; with Gln1p, forms the secondary pathway for glutamate biosynthesis from ammonia; expression regulated by nitrogen source; assembles into filaments as cells approach stationary phase and under cytosolic acidification and starvation conditions	ns	2	2	0.063215	0.0764326	-0.0132175	0	-0.00107676
ydl174cΔ	YDL174C	DLD1	Major mitochondrial D-lactate dehydrogenase; oxidizes D-lactate to pyruvate, transcription is heme-dependent, repressed by glucose, and derepressed in ethanol or lactate; located in the mitochondrial inner membrane	ns	2	2	-0.0388453	-0.0656178	0.0267725	0	0.00324083
ydl175cΔ	YDL175C	AIR2	RNA-binding subunit of the TRAMP nuclear RNA surveillance complex; involved in nuclear RNA processing and degradation; involved in TRAMP complex assembly as a bridge between Mtr4p and Trf4p; stimulates the poly(A) polymerase activity of Pap2p in vitro; has 5 zinc knuckle motifs; AIR2 has a paralog, AIR1, that arose from the whole genome duplication; Air2p and Air1p have nonredundant roles in regu…	ns	2	2	0.0130312	0.0576866	-0.0446554	0	-0.011721
ydl176wΔ	YDL176W	NA	Protein of unknown function; predicted by computational methods to be involved in fructose-1,6-bisphosphatase (Fbp1p) degradation; interacts with components of the GID complex; YDL176W is not an essential gene	ns	2	2	0.0556959	0.0275855	0.0281104	0	0.00449066
ydl177cΔ	YDL177C	NA	Putative protein of unknown function; similar to the mouse IMPACT gene; YDL177C is not an essential gene	ns	2	2	0.038767	0.0399038	-0.00113674	0	-8.7203e-06
ydl178wΔ	YDL178W	DLD2	D-2-hydroxyglutarate dehydrogenase, and minor D-lactate dehydrogenase; mitochondrial matrix protein that oxidizes D-2-hydroxyglutarate (D-2HG), an oncometabolite, to alpha-ketoglutarate with a minor role in lactate catabolism; located in the mitochondrial matrix	ns	2	2	0.0506867	0.0257503	0.0249364	0	0.00176192
ydl179wΔ	YDL179W	PCL9	Cyclin; forms a functional kinase complex with Pho85p cyclin-dependent kinase (Cdk), expressed in late M/early G1 phase, activated by Swi5p; PCL9 has a paralog, PCL2, that arose from the whole genome duplication	ns	2	2	0.0419161	0.027281	0.0146351	0	0.00164609
ydl180wΔ	YDL180W	NA	Putative protein of unknown function; green fluorescent protein (GFP)-fusion protein localizes to the vacuole	ns	2	2	0.0183428	-0.0393233	0.0576661	0	0.0203793
ydl182wΔ	YDL182W	LYS20	Homocitrate synthase isozyme and functions in DNA repair; catalyzes the condensation of acetyl-CoA and alpha-ketoglutarate to form homocitrate, which is the first step in the lysine biosynthesis pathway; LYS20 has a paralog, LYS21, that arose from the whole genome duplication	ns	2	2	-0.00522345	-0.049228	0.0440046	0	0.0135019
ydl183cΔ	YDL183C	NA	Protein that may form an active mitochondrial KHE system; mitochondrial inner-membrane protein; non-essential gene; KHE system stands for K+/H+ exchanger system	ns	2	2	-0.0177692	-0.0169114	-0.00085784	0	-6.19929e-06
ydl184cΔ	YDL184C	RPL41A	Ribosomal 60S subunit protein L41A; comprises only 25 amino acids; rpl41a rpl41b double null mutant is viable; homologous to mammalian ribosomal protein L41, no bacterial homolog; RPL41A has a paralog, RPL41B, that arose from the whole genome duplication	ns	2	2	-0.128626	-0.0678473	-0.0607785	0	-0.00835898
ydl186wΔ	YDL186W	NA	Putative protein of unknown function; YDL186W is not an essential gene	ns	2	2	0.0591124	0.0585408	0.000571662	0	2.18444e-06
ydl187cΔ	YDL187C	NA	Dubious open reading frame; unlikely to encode a functional protein, based on available experimental and comparative sequence data	ns	2	2	0.0709448	2.36207e-06	0.0709425	0	0.0261894
ydl188cΔ	YDL188C	PPH22	Catalytic subunit of protein phosphatase 2A (PP2A); functionally redundant with Pph21p; methylated at C terminus; forms alternate complexes with several regulatory subunits; involved in signal transduction and regulation of mitosis; protein abundance increases in response to DNA replication stress; dephosphorylates Tel1p/Mec1p-phosphorylated Cdc13p to promote telomerase release from telomeres at …	ns	2	2	0.0495565	0.0630097	-0.0134532	0	-0.000988608
ydl189wΔ	YDL189W	RBS1	Protein involved in assembly of the RNA polymerase III (Pol III) complex; high copy suppressor of Pol III assembly mutation and psk1 psk2 mutations that confer temperature-sensitivity for galactose utilization; physically interacts with Pol III; proposed to bind single-stranded nucleic acids via its R3H domain	ns	2	2	0.0820689	0.029075	0.0529939	0	0.0157418
ydl190cΔ	YDL190C	UFD2	Ubiquitin chain assembly factor (E4); cooperates with a ubiquitin-activating enzyme (E1), a ubiquitin-conjugating enzyme (E2), and a ubiquitin protein ligase (E3) to conjugate ubiquitin to substrates; also functions as an E3	ns	2	2	0.0379465	-0.00256782	0.0405144	0	0.0117709
ydl191wΔ	YDL191W	RPL35A	Ribosomal 60S subunit protein L35A; homologous to mammalian ribosomal protein L35 and bacterial L29; RPL35A has a paralog, RPL35B, that arose from the whole genome duplication	ns	2	2	-0.137628	-0.115474	-0.0221541	0	-0.00239803
ydl192wΔ	YDL192W	ARF1	ADP-ribosylation factor; GTPase of the Ras superfamily involved in regulation of coated vesicle formation in intracellular trafficking within the Golgi; ARF1 has a paralog, ARF2, that arose from the whole genome duplication; arf1 arf2 double null mutation is complemented by human ARF1, ARF4, ARF5, or ARF6	ns	2	2	-0.147704	-0.314919	0.167215	0	0.0677113
ydl194wΔ	YDL194W	SNF3	Plasma membrane low glucose sensor, regulates glucose transport; high affinity sensor that contains 12 predicted transmembrane segments and a long C-terminal tail required for induction of hexose transporters; also senses fructose and mannose; SNF3 has a paralog, RGT2, that arose from the whole genome duplication	ns	2	2	-0.0153226	-0.0185106	0.00318801	0	7.86056e-05
ydl197cΔ	YDL197C	ASF2	Anti-silencing protein; causes derepression of silent loci when overexpressed	ns	2	2	0.029664	0.00771516	0.0219489	0	0.0040509
ydl199cΔ	YDL199C	NA	Putative transporter; member of the sugar porter family	ns	2	2	0.0261604	0.0195017	0.00665868	0	0.000427829
ydl200cΔ	YDL200C	MGT1	DNA repair methyltransferase (6-O-methylguanine-DNA methylase); involved in protection against DNA alkylation damage	ns	2	2	0.0170619	-0.00447873	0.0215407	0	0.00353385
ydl201wΔ	YDL201W	TRM8	Noncatalytic subunit of a tRNA methyltransferase complex; Trm8p and Trm82p comprise an enzyme that catalyzes a methyl-transfer from S-adenosyl-l-methionine to the N(7) atom of guanine at position 46 in tRNA; Trm8 lacks catalytic activity if not bound to Trm82p	ns	2	2	0.00672229	0.000732804	0.00598948	0	0.00026817
ydl203cΔ	YDL203C	ACK1	Protein that functions in the cell wall integrity pathway; functions upstream of Pkc1p; GFP-fusion protein expression is induced in response to the DNA-damaging agent MMS; non-tagged Ack1p is detected in purified mitochondria	ns	2	2	0.00522468	-0.0291124	0.0343371	0	0.00884699
ydl204wΔ	YDL204W	RTN2	Reticulon protein; involved in nuclear pore assembly and maintenance of tubular ER morphology; promotes membrane curvature; regulates the ER asymmetry-induced inheritance block during ER stress; role in ER-derived peroxisomal biogenesis; interacts with Sec6p, Yip3p, and Sbh1p; less abundant than RTN1; member of RTNLA (reticulon-like A) subfamily; protein increases in abundance and relocalizes to …	ns	2	2	0.0401667	-0.00239589	0.0425625	0	0.0100771
ydl206wΔ	YDL206W	NA	Putative protein of unknown function; YDL206W is not an essential protein	ns	2	2	-0.0232264	0.00139753	-0.0246239	0	-0.00484668
ydl210wΔ	YDL210W	UGA4	GABA (gamma-aminobutyrate) permease; serves as a GABA transport protein involved in the utilization of GABA as a nitrogen source; catalyzes the transport of putrescine and delta-aminolevulinic acid (ALA); localized to the vacuolar membrane	ns	2	2	-0.0211461	-0.00522709	-0.015919	0	-0.00178655
ydl211cΔ	YDL211C	NA	Protein of unknown function; green fluorescent protein (GFP)-fusion protein localizes to the vacuole; YDL211C has a paralog, TDA7, that arose from the whole genome duplication	ns	2	2	0.00619541	0.0371871	-0.0309916	0	-0.00670795
ydl213cΔ	YDL213C	NOP6	rRNA-binding protein required for 40S ribosomal subunit biogenesis; contains an RNA recognition motif (RRM); hydrophilin essential to overcome the stress of the desiccation-rehydration process; NOP6 may be a fungal-specific gene as no homologs have been yet identified in higher eukaryotes	ns	2	2	-0.0210579	-0.026918	0.00586013	0	0.000317038
ydl214cΔ	YDL214C	PRR2	Serine/threonine protein kinase; inhibits pheromone induced signalling downstream of MAPK, possibly at the level of the Ste12p transcription factor; mutant has increased aneuploidy tolerance; PRR2 has a paralog, NPR1, that arose from the whole genome duplication	ns	2	2	0.0350529	0.00140003	0.0336529	0	0.00792308
ydl215cΔ	YDL215C	GDH2	NAD(+)-dependent glutamate dehydrogenase; degrades glutamate to ammonia and alpha-ketoglutarate; expression sensitive to nitrogen catabolite repression and intracellular ammonia levels; genetically interacts with GDH3 by suppressing stress-induced apoptosis	ns	2	2	0.0097085	0.00807446	0.00163404	0	2.70772e-05
ydl216cΔ	YDL216C	RRI1	Catalytic subunit of the COP9 signalosome (CSN) complex; acts as an isopeptidase in cleaving the ubiquitin-like protein Nedd8 from SCF ubiquitin ligases; metalloendopeptidase involved in the adaptation to pheromone signaling; involved in modulation of genes controlling amino acid and lipid metabolism, and ergosterol biosynthesis	ns	2	2	-0.0283313	0.00127405	-0.0296053	0	-0.00689805
ydl218wΔ	YDL218W	NA	Putative protein of unknown function; YDL218W transcription is regulated by Azf1p and induced by starvation and aerobic conditions; expression also induced in cells treated with the mycotoxin patulin	ns	2	2	0.0289228	-0.00210965	0.0310324	0	0.00470093
ydl219wΔ	YDL219W	DTD1	D-Tyr-tRNA(Tyr) deacylase; functions in protein translation, may affect nonsense suppression via alteration of the protein synthesis machinery; ubiquitous among eukaryotes	ns	2	2	0.0262156	0.0102975	0.0159181	0	0.00182877
ydl222cΔ	YDL222C	FMP45	Integral membrane protein localized to mitochondria; required for sporulation and maintaining sphingolipid content; similar to SUR7; FMP45 has a paralog, YNL194C, that arose from the whole genome duplication	ns	2	2	-0.00820569	0.0192696	-0.0274753	0	-0.00604246
ydl223cΔ	YDL223C	HBT1	Shmoo tip protein, substrate of Hub1p ubiquitin-like protein; mutants are defective for mating projection formation, thereby implicating Hbt1p in polarized cell morphogenesis; HBT1 has a paralog, YNL195C, that arose from the whole genome duplication	ns	2	2	-0.0161512	-0.0227005	0.00654929	0	0.000404799
ydl224cΔ	YDL224C	WHI4	Putative RNA binding protein; regulates the cell size requirement for passage through Start and commitment to cell division; WHI4 has a paralog, WHI3, that arose from the whole genome duplication	ns	2	2	0.0368784	0.0311329	0.00574552	0	0.000321363
ydl227cΔ	YDL227C	HO	Site-specific endonuclease; required for gene conversion at the MAT locus (homothallic switching) through the generation of a ds DNA break; expression restricted to mother cells in late G1 as controlled by Swi4p-Swi6p, Swi5p, and Ash1p	ns	2	2	-0.0250203	-0.00826581	-0.0167545	0	-0.00159316
ydl229wΔ	YDL229W	SSB1	Cytoplasmic ATPase that is a ribosome-associated molecular chaperone; functions with J-protein partner Zuo1p; may be involved in folding of newly-made polypeptide chains; member of the HSP70 family; interacts with phosphatase subunit Reg1p; SSB1 has a paralog, SSB2, that arose from the whole genome duplication	ns	2	2	-0.0136229	-0.0587669	0.045144	0	0.0123986
ydl230wΔ	YDL230W	PTP1	Phosphotyrosine-specific protein phosphatase; dephosphorylates a broad range of substrates in vivo, including Fpr3p; localized to the cytoplasm and the mitochondria; proposed to be a negative regulator of filamentation	ns	2	2	0.00463699	-0.0274291	0.0320661	0	0.00526646
ydl231cΔ	YDL231C	BRE4	Zinc finger protein containing five transmembrane domains; null mutant exhibits strongly fragmented vacuoles and sensitivity to brefeldin A, a drug which is known to affect intracellular transport	ns	2	2	0.0160297	0.0235663	-0.00753658	0	-0.000375053
ydl232wΔ	YDL232W	OST4	Subunit of the oligosaccharyltransferase complex of the ER lumen; complex catalyzes protein asparagine-linked glycosylation; type I membrane protein required for incorporation of Ost3p or Ost6p into the OST complex	ns	2	2	-0.0551342	-0.0443827	-0.0107515	0	-0.000623547
ydl233wΔ	YDL233W	MFG1	Regulator of filamentous growth; interacts with FLO11 promoter and regulates FLO11 expression; binds to transcription factors Flo8p and Mss11p; green fluorescent protein (GFP)-fusion protein localizes to the nucleus; YDL233W is not an essential gene	ns	2	2	0.0610474	0.0407037	0.0203436	0	0.00270853
ydl234cΔ	YDL234C	GYP7	GTPase-activating protein for yeast Rab family members; members include Ypt7p (most effective), Ypt1p, Ypt31p, and Ypt32p (in vitro); involved in vesicle mediated protein trafficking; contains a PH-like domain	ns	2	2	0.0238562	0.0442935	-0.0204373	0	-0.00301152
ydl236wΔ	YDL236W	PHO13	Conserved phosphatase acting as a metabolite repair enzyme; shows specific dephosphorylating activity on two side-products of central carbohydrate metabolism, 2-phosphoglycolate and 4-phosphoerythronate; alkaline phosphatase specific for p-nitrophenyl phosphate; also has protein phosphatase activity; human ortholog PGP shows similar substrate specificity, deletion causes similar metabolite accumu…	ns	2	2	0.0118509	-0.00974038	0.0215913	0	0.00372284
ydl237wΔ	YDL237W	AIM6	Protein of unknown function; required for respiratory growth; YDL237W is not an essential gene	ns	2	2	-0.00171419	0.0178282	-0.0195423	0	-0.00275147
ydl238cΔ	YDL238C	GUD1	Guanine deaminase; a catabolic enzyme of the guanine salvage pathway producing xanthine and ammonia from guanine; activity is low in exponentially-growing cultures but expression is increased in post-diauxic and stationary-phase cultures	ns	2	2	0.0181261	0.11397	-0.0958441	0	-0.0435958
ydl239cΔ	YDL239C	ADY3	Protein required for spore wall formation; subunit of the leading edge protein (LEP) complex (Ssp1-Ady3-Don1-Irc10) that forms a ring-like structure at the leading edge of the prospore membrane during meiosis II; mediates assembly of the LEP complex, formation of the ring-like structure via interaction with spindle pole body components and prospore membrane maturation; potentially phosphorylated …	ns	2	2	0.0165091	0.0281145	-0.0116054	0	-0.0011515
ydl240wΔ	YDL240W	LRG1	GTPase-activating protein (GAP); contains Rho1p-specific GAP activity, interacting with activated forms of Rho1p; functions along with Sac7p as a negative regulator of the Pkc1p-mediated cell wall integrity signaling pathway; negative regulator of cell wall 1,3-beta-glucan biosynthesis; required for efficient cell fusion; contains a RhoGAP domain and three Lin-11-Isl1-Mec-3 (LIM) domains	ns	2	2	-0.0463522	-0.0258081	-0.0205441	0	-0.00226276
ydl241wΔ	YDL241W	NA	Putative protein of unknown function; SWAT-GFP and mCherry fusion proteins localize to the endoplasmic reticulum; YDL241W is not an essential gene	ns	2	2	-0.0110695	0.0117311	-0.0228006	0	-0.00432298
ydl242wΔ	YDL242W	NA	Putative protein of unknown function; conserved across S. cerevisiae strains	ns	2	2	-0.00526503	0.00858938	-0.0138544	0	-0.00116496
ydl243cΔ	YDL243C	AAD4	Putative aryl-alcohol dehydrogenase; involved in oxidative stress response; similar to P. chrysosporium aryl-alcohol dehydrogenase; expression induced in cells treated with the mycotoxin patulin; members of the AAD gene family comprise three pairs (AAD3 + AAD15, AAD6/AAD16 + AAD4, AAD10 + AAD14) whose two genes are more related to one another than to other members of the family	ns	2	2	0.022969	0.0120467	0.0109222	0	0.00110563
ydr001cΔ	YDR001C	NTH1	Neutral trehalase, degrades trehalose; required for thermotolerance and may mediate resistance to other cellular stresses; phosphorylated and activated by Cdc28p at the G1/S phase transition to coordinately regulate carbohydrate metabolism and the cell cycle; inhibited by Dcs1p; NTH1 has a paralog, NTH2, that arose from the whole genome duplication	ns	2	2	-0.0107002	0.0141715	-0.0248717	0	-0.00505692
ydr003wΔ	YDR003W	RCR2	Vacuolar protein; presumably functions within the endosomal-vacuolar trafficking pathway, affecting events that determine whether plasma membrane proteins are degraded or routed to the plasma membrane; RCR2 has a paralog, RCR1, that arose from the whole genome duplication	ns	2	2	-0.00955728	0.0106344	-0.0201916	0	-0.00346546
ydr004wΔ	YDR004W	RAD57	Protein that stimulates strand exchange; stimulates strand exchange by stabilizing the binding of Rad51p to single-stranded DNA; involved in the recombinational repair of double-strand breaks in DNA during vegetative growth and meiosis; forms heterodimer with Rad55p	ns	2	2	-0.168475	-0.112962	-0.0555138	0	-0.0141424
ydr005cΔ	YDR005C	MAF1	Highly conserved negative regulator of RNA polymerase III; involved in tRNA processing and stability; inhibits tRNA degradation via rapid tRNA decay (RTD) pathway; binds N-terminal domain of Rpc160p subunit of Pol III to prevent closed-complex formation; regulated by phosphorylation mediated by TORC1, protein kinase A, Sch9p, casein kinase 2; localizes to cytoplasm during vegetative growth and tr…	ns	2	2	0.035221	-0.0157071	0.050928	0	0.0122795
ydr006cΔ	YDR006C	SOK1	Protein of unknown function; overexpression suppresses the growth defect of mutants lacking protein kinase A activity; involved in cAMP-mediated signaling; localized to the nucleus; similar to the mouse testis-specific protein PBS13	ns	2	2	0.0396143	-0.0135811	0.0531954	0	0.00631655
ydr007wΔ	YDR007W	TRP1	Phosphoribosylanthranilate isomerase; catalyzes the third step in tryptophan biosynthesis; in 2004, the sequence of TRP1 from strain S228C was updated by changing the previously annotated internal STOP (TAA) to serine (TCA); enhances vegetative growth at low and high temperatures when used as an auxotrophic marker in strains such as W303	ns	2	2	-0.108934	-0.0994848	-0.00944962	0	-0.000362856
ydr008cΔ	YDR008C	NA	Dubious open reading frame; unlikely to encode a functional protein, based on available experimental and comparative sequence data; partially overlaps TRP1/YDR007W on opposite strand	ns	2	2	-0.070981	-0.108778	0.0377966	0	0.0053781
ydr009wΔ	YDR009W	GAL3	Transcriptional regulator; involved in activation of the GAL genes in response to galactose; forms a complex with Gal80p to relieve Gal80p inhibition of Gal4p; binds galactose and ATP but does not have galactokinase activity; GAL3 has a paralog, GAL1, that arose from the whole genome duplication	ns	2	2	-0.0353468	0.00144917	-0.036796	0	-0.00533929
ydr010cΔ	YDR010C	NA	Dubious open reading frame; unlikely to encode a functional protein, based on available experimental and comparative sequence data	ns	2	2	0.14833	0.0444198	0.10391	0	0.0336363
ydr011wΔ	YDR011W	SNQ2	Plasma membrane ATP-binding cassette (ABC) transporter; multidrug transporter involved in multidrug resistance and resistance to singlet oxygen species	ns	2	2	-0.0196965	0.0505516	-0.0702481	0	-0.0161909
ydr014wΔ	YDR014W	RAD61	Subunit of a complex that inhibits sister chromatid cohesion; also negatively regulates chromosome condensation; inhibited by Eco1p-acetylated cohesin subunits Smc3p and Mcd1p; binds Smc3p ATPase head of cohesin; related to the human Wapl protein that controls the association of cohesin with chromatin	ns	2	2	-0.0268285	-0.0535499	0.0267215	0	0.00487931
ydr015cΔ	YDR015C	NA	Dubious open reading frame; unlikely to encode a functional protein, based on available experimental and comparative sequence data; overlaps the verified gene HED1/YDR014W-A	ns	2	2	-0.00583065	0.00981302	-0.0156437	0	-0.00175737
ydr018cΔ	YDR018C	NA	Probable membrane protein with three predicted transmembrane domains; similar to C. elegans F55A11.5 and maize 1-acyl-glycerol-3-phosphate acyltransferase; YDR018C has a paralog, CST26, that arose from the whole genome duplication	ns	2	2	0.0603825	0.0657854	-0.00540285	0	-0.000189018
ydr019cΔ	YDR019C	GCV1	T subunit of the mitochondrial glycine decarboxylase complex; glycine decarboxylase is required for the catabolism of glycine to 5,10-methylene-THF; expression is regulated by levels of levels of 5,10-methylene-THF in the cytoplasm	ns	2	2	-0.0352853	-0.0193713	-0.0159141	0	-0.00172653
ydr020cΔ	YDR020C	DAS2	Putative protein of unknown function; non-essential gene identified in a screen for mutants with increased levels of rDNA transcription; weak similarity with uridine kinases and with phosphoribokinases	ns	2	2	0.0235455	-0.0343511	0.0578966	0	0.0213737
ydr022cΔ	YDR022C	ATG31	Autophagy-specific protein required for autophagosome formation; forms a complex with Atg17p and Atg29p that localizes other proteins to the pre-autophagosomal structure; constitutively phosphorylated, and phosphorylation of residue S174 is required for function; high-copy suppressor of CIK1 deletion	ns	2	2	0.0423552	0.0527625	-0.0104074	0	-0.000801213
ydr024wΔ	YDR024W	FYV1	Dubious open reading frame; unlikely to encode a functional protein, based on available experimental and comparative sequence data; not conserved in closely related Saccharomyces species; mutation decreases survival upon exposure to K1 killer toxin	ns	2	2	0.0679167	-0.0774664	0.145383	0	0.0604063
ydr025wΔ	YDR025W	RPS11A	Protein component of the small (40S) ribosomal subunit; homologous to mammalian ribosomal protein S11 and bacterial S17; N-terminally propionylated in vivo; RPS11A has a paralog, RPS11B, that arose from the whole genome duplication	ns	2	2	0.0365932	-0.0837574	0.120351	0	0.0340898
ydr026cΔ	YDR026C	NSI1	RNA polymerase I termination factor; binds to rDNA terminator element, required for efficient Pol I termination; required for rDNA silencing at NTS1; facilities association of Sir2p with NTS1, contributes to rDNA stability and cell longevity; interacts physically with Fob1p and RENT subunits, Sir2p and Net1p; may interact with ribosomes, based on co-purification experiments; Myb-like DNA-binding …	ns	2	2	-0.00511109	0.0184826	-0.0235937	0	-0.00328117
ydr029wΔ	YDR029W	NA	Putative protein of unknown function; conserved among S. cerevisiae strains; YDR029W is not an essential gene	ns	2	2	0.000857629	-0.0243599	0.0252175	0	0.0051222
ydr030cΔ	YDR030C	RAD28	Protein involved in DNA repair; related to the human CSA protein that is involved in transcription-coupled repair nucleotide excision repair	ns	2	2	0.0255089	0.0209978	0.00451109	0	0.000200518
ydr031wΔ	YDR031W	MIX14	Mitochondrial intermembrane space protein of unknown function; required for normal oxygen consumption; contains twin cysteine-x9-cysteine motifs; protein abundance increases in response to DNA replication stress	ns	2	2	0.0133452	0.0468651	-0.0335199	0	-0.00555162
ydr032cΔ	YDR032C	PST2	Protein with similarity to a family of flavodoxin-like proteins; induced by oxidative stress in a Yap1p dependent manner; the authentic, non-tagged protein is detected in highly purified mitochondria in high-throughput studies; protein abundance increases in response to DNA replication stress; PST2 has a paralog, RFS1, that arose from the whole genome duplication	ns	2	2	0.00560925	0.0257299	-0.0201206	0	-0.00345731
ydr033wΔ	YDR033W	MRH1	Protein that localizes primarily to the plasma membrane; also found at the nuclear envelope; long-lived protein that is asymmetrically retained in the plasma membrane of mother cells; the authentic, non-tagged protein is detected in mitochondria in a phosphorylated state; null mutation confers sensitivity to acetic acid	ns	2	2	0.00599161	0.0201872	-0.0141956	0	-0.00181264
ydr034cΔ	YDR034C	LYS14	Transcriptional activator involved in regulating lysine biosynthesis; involved in the regulation of genes of the lysine biosynthesis pathway; requires 2-aminoadipate semialdehyde as co-inducer	ns	2	2	-0.422768	-0.46774	0.0449723	0	0.000720592
ydr035wΔ	YDR035W	ARO3	3-deoxy-D-arabino-heptulosonate-7-phosphate (DAHP) synthase; catalyzes the first step in aromatic amino acid biosynthesis and is feedback-inhibited by phenylalanine or high concentration of tyrosine or tryptophan	ns	2	2	-0.0155062	-0.0211704	0.00566415	0	0.000305326
ydr036cΔ	YDR036C	EHD3	3-hydroxyisobutyryl-CoA hydrolase; member of a family of enoyl-CoA hydratase/isomerases; non-tagged protein is detected in highly purified mitochondria in high-throughput studies; phosphorylated; mutation affects fluid-phase endocytosis	ns	2	2	-0.00083944	0.0324041	-0.0332436	0	-0.00651042
ydr042cΔ	YDR042C	NA	Putative protein of unknown function; expression is increased in ssu72-ts69 mutant	ns	2	2	-0.0180833	-0.0247342	0.00665091	0	0.000417058
ydr043cΔ	YDR043C	NRG1	Transcriptional repressor; recruits the Cyc8p-Tup1p complex to promoters; mediates glucose repression and negatively regulates a variety of processes including filamentous growth and alkaline pH response; activated in stochastic pulses of nuclear localization in response to low glucose	ns	2	2	0.00350505	0.00283194	0.000673108	0	3.78642e-06
ydr046cΔ	YDR046C	BAP3	Amino acid permease; involved in uptake of cysteine, leucine, isoleucine and valine; BAP3 has a paralog, BAP2, that arose from the whole genome duplication	ns	2	2	-0.0114757	-0.00842511	-0.00305058	0	-8.52238e-05
ydr049wΔ	YDR049W	VMS1	Component of a Cdc48p-complex involved in protein quality control; exhibits cytosolic and ER-membrane localization, with Cdc48p, during normal growth, and contributes to ER-associated degradation (ERAD) of specific substrates at a step after their ubiquitination; forms a mitochondrially-associated complex with Cdc48p and Npl4p under oxidative stress that is required for ubiquitin-mediated mitocho…	ns	2	2	-0.0201056	0.0350561	-0.0551617	0	-0.0154375
ydr051cΔ	YDR051C	DET1	Acid phosphatase; involved in the non-vesicular transport of sterols in both directions between the endoplasmic reticulum and plasma membrane; deletion confers sensitivity to nickel	ns	2	2	0.00210982	0.00218517	-7.5348e-05	0	-5.51682e-08
ydr055wΔ	YDR055W	PST1	Cell wall protein that contains a putative GPI-attachment site; secreted by regenerating protoplasts; up-regulated by activation of the cell integrity pathway, as mediated by Rlm1p; upregulated by cell wall damage via disruption of FKS1; PST1 has a paralog, ECM33, that arose from the whole genome duplication	ns	2	2	0.000727336	0.060508	-0.0597806	0	-0.0193635
ydr056cΔ	YDR056C	EMC10	Putative protein of unknown function; subunit of evolutionarily conserved EMC (Endoplasmic Reticulum Membrane Complex) implicated in ERAD (ER-associated degradation) and proper assembly of multi-pass transmembrane (TM) proteins; EMC acts in yeast as an ER-mitochondria tether that interacts with outer membrane protein Tom5p of TOM (Translocase of the Mitochondrial Outer Membrane) complex; YDR056C …	ns	2	2	-0.0421374	0.02653	-0.0686674	0	-0.0139908
ydr057wΔ	YDR057W	YOS9	ER quality-control lectin; integral subunit of the HRD ligase; participates in efficient ER retention of misfolded proteins by recognizing them and delivering them to Hrd1p; binds to glycans with terminal alpha-1,6 linked mannose on misfolded N-glycosylated proteins and participates in targeting proteins to ERAD; member of the OS-9 protein family	ns	2	2	0.00309327	-0.0167802	0.0198734	0	0.00300041
ydr058cΔ	YDR058C	TGL2	Triacylglycerol lipase that is localized to the mitochondria; has lipolytic activity towards triacylglycerols and diacylglycerols when expressed in E. coli	ns	2	2	-0.103273	-0.00682397	-0.0964487	0	-0.04129
ydr059cΔ	YDR059C	UBC5	Ubiquitin-conjugating enzyme; mediates selective degradation of short-lived, abnormal, or excess proteins, including histone H3; central component of the cellular stress response; expression is heat inducible; protein abundance increases in response to DNA replication stress; UBC5 has a paralog, UBC4, that arose from the whole genome duplication	ns	2	2	0.0119551	0.0583424	-0.0463872	0	-0.0114612
ydr061wΔ	YDR061W	NA	Protein with similarity to ABC transporter family members; lacks predicted membrane-spanning regions; transcriptionally activated by Yrm1p along with genes involved in multidrug resistance	ns	2	2	0.00963881	0.0319522	-0.0223134	0	-0.00417378
ydr063wΔ	YDR063W	AIM7	Protein that interacts with Arp2/3 complex; interacts with Arp2/3 complex to stimulate actin filament debranching and inhibit actin nucleation; has similarity to Cof1p and also to human glia maturation factor (GMF); null mutant displays elevated mitochondrial genome loss	ns	2	2	-0.0148635	-0.0122347	-0.00262876	0	-3.02521e-05
ydr066cΔ	YDR066C	RTR2	Protein of unknown function; exhibits genetic interactions with Rtr1p; green fluorescent protein (GFP)-fusion protein localizes to the cytoplasm; YDR066C is not an essential gene; relocalizes from nucleus to cytoplasmic foci upon DNA replication stress; RTR2 has a paralog, RTR1, that arose from the whole genome duplication	ns	2	2	0.0113188	0.0599478	-0.0486289	0	-0.00964871
ydr067cΔ	YDR067C	OCA6	Cytoplasmic protein required for replication of Brome mosaic virus; S. cerevisiae is a model system for studying positive-strand RNA virus replication; null mutation confers sensitivity to tunicamycin and DTT	ns	2	2	0.0762495	-0.00632687	0.0825764	0	0.0331397
ydr068wΔ	YDR068W	DOS2	Protein of unknown function; green fluorescent protein (GFP)-fusion protein localizes to the cytoplasm	ns	2	2	0.033488	0.0845679	-0.0510799	0	-0.0123146
ydr070cΔ	YDR070C	FMP16	Protein of unknown function; may be involved in responding to conditions of stress; the authentic, non-tagged protein is detected in highly purified mitochondria in high-throughput studies; protein abundance increases in response to DNA replication stress	ns	2	2	-0.00644866	-0.0246924	0.0182437	0	0.00261184
ydr071cΔ	YDR071C	PAA1	Polyamine acetyltransferase; acetylates polyamines (e.g. putrescine, spermidine, spermine) and also aralkylamines (e.g. tryptamine, phenylethylamine); may be involved in transcription and/or DNA replication	ns	2	2	-0.0785703	-0.0284112	-0.0501591	0	-0.010118
ydr073wΔ	YDR073W	SNF11	Subunit of the SWI/SNF chromatin remodeling complex; involved in transcriptional regulation; interacts with a highly conserved 40-residue sequence of Snf2p; relocates to the cytosol under hypoxic conditions	ns	2	2	-0.00570644	0.0697262	-0.0754326	0	-0.0239741
ydr074wΔ	YDR074W	TPS2	Phosphatase subunit of the trehalose-6-P synthase/phosphatase complex; involved in synthesis of the storage carbohydrate trehalose; expression is induced by stress conditions and repressed by the Ras-cAMP pathway; protein abundance increases in response to DNA replication stress	ns	2	2	-0.332073	-0.181768	-0.150305	0	-0.0573509
ydr075wΔ	YDR075W	PPH3	Catalytic subunit of protein phosphatase PP4 complex; Pph3p and Psy2p form active complex, Psy4p may provide substrate specificity; regulates recovery from the DNA damage checkpoint, the gene conversion- and single-strand annealing-mediated pathways of meiotic double-strand break repair and efficient Non-Homologous End-Joining (NHEJ) pathway; involved in activation of Gln3p to alleviate nitrogen …	ns	2	2	0.123463	0.00329629	0.120167	0	0.0568502
ydr076wΔ	YDR076W	RAD55	Protein that stimulates strand exchange; stimulates strand exchange by stabilizing the binding of Rad51p to single-stranded DNA; involved in the recombinational repair of double-strand breaks in DNA during vegetative growth and meiosis; forms heterodimer with Rad57p	ns	2	2	-0.150785	-0.0961261	-0.0546587	0	-0.0141944
ydr077wΔ	YDR077W	SED1	Major stress-induced structural GPI-cell wall glycoprotein; associates with translating ribosomes, possible role in mitochondrial genome maintenance; ORF contains two distinct variable minisatellites; SED1 has a paralog, SPI1, that arose from the whole genome duplication	ns	2	2	0.0593305	0.0737837	-0.0144532	0	-0.00127777
ydr080wΔ	YDR080W	VPS41	Subunit of the HOPS endocytic tethering complex; vacuole membrane protein that functions as a Rab GTPase effector, interacting specifically with the GTP-bound conformation of Ypt7p, facilitating tethering, docking and promoting membrane fusion events at the late endosome and vacuole; required for both membrane and protein trafficking; Yck3p-mediated phosphorylation regulates the organization of v…	ns	2	2	-0.0757555	-0.195402	0.119646	0	0.0462239
ydr083wΔ	YDR083W	RRP8	Nucleolar S-adenosylmethionine-dependent rRNA methyltransferase; methylates adenine (m1A) of the large subunit (LSU) rRNA at position 645; involved in pre-rRNA cleavage at site A2; mutation is synthetically lethal with a gar1 mutation; deletion disrupts telomere maintenance by influencing the expression of neighboring gene STN1	ns	2	2	-0.226159	-0.298256	0.0720968	0	0.0205853
ydr084cΔ	YDR084C	TVP23	Integral membrane protein; localized to late Golgi vesicles along with the v-SNARE Tlg2p; green fluorescent protein (GFP)-fusion protein localizes to the cytoplasm in a punctate pattern	ns	2	2	0.0791044	0.0309767	0.0481276	0	0.00892232
ydr085cΔ	YDR085C	AFR1	Protein required for pheromone-induced projection (shmoo) formation; regulates septin architecture during mating; has an RVXF motif that mediates targeting of Glc7p to mating projections; interacts with Cdc12p; AFR1 has a paralog, YER158C, that arose from the whole genome duplication	ns	2	2	0.0742042	0.0411857	0.0330185	0	0.00706804
ydr089wΔ	YDR089W	VTC5	Novel subunit of the vacuolar transporter chaperone complex; vacuolar transmembrane protein that regulates biosynthesis of polyphosphate; deletion reduces and overexpression increases polyP accumulation; SPX domain (Syg1, Pho81, Xpr1)-containing protein involved in phosphate homeostasis; relocalizes from vacuole to cytoplasm upon DNA replication stress	ns	2	2	-0.0146972	-0.0136521	-0.00104507	0	-9.82638e-06
ydr090cΔ	YDR090C	NA	Putative protein of unknown function	ns	2	2	-0.000161895	0.00300655	-0.00316845	0	-4.93808e-05
ydr092wΔ	YDR092W	UBC13	E2 ubiquitin-conjugating enzyme; involved in the error-free DNA postreplication repair pathway; interacts with Mms2p to assemble ubiquitin chains at the Ub Lys-63 residue; DNA damage triggers redistribution from the cytoplasm to the nucleus	ns	2	2	0.00564419	0.0252943	-0.0196501	0	-0.0027378
ydr093wΔ	YDR093W	DNF2	Aminophospholipid translocase (flippase); type 4 P-type ATPase; involved in phospholipid translocation, contributing to endocytosis, protein transport, and cellular polarization; localizes primarily to the plasma membrane; localizes to the shmoo tip where it has a redundant role in the cellular response to mating pheromone; DNF2 has a paralog, DNF1, that arose from the whole genome duplication	ns	2	2	0.00589849	-0.00307176	0.00897025	0	0.00074572
ydr094wΔ	YDR094W	NA	Dubious open reading frame; unlikely to encode a functional protein, based on available experimental and comparative sequence data; partially overlaps verified ORF DNF2/YDR093W	ns	2	2	0.00301772	0.00117711	0.00184062	0	3.42843e-05
ydr095cΔ	YDR095C	NA	Dubious open reading frame; unlikely to encode a functional protein, based on available experimental and comparative sequence data	ns	2	2	0.00808717	-0.0340127	0.0420999	0	0.00898044
ydr096wΔ	YDR096W	GIS1	Histone demethylase and transcription factor; regulates genes during nutrient limitation; activity modulated by proteasome-mediated proteolysis; has JmjC and JmjN domain in N-terminus that interact, promoting stability and proper transcriptional activity; contains two transactivating domains downstream of Jmj domains and a C-terminal DNA binding domain; relocalizes to the cytosol in response to h…	ns	2	2	0.0431266	0.0162062	0.0269204	0	0.00584929
ydr097cΔ	YDR097C	MSH6	Protein required for mismatch repair in mitosis and meiosis; forms a complex with Msh2p to repair both single-base & insertion-deletion mispairs; also involved in interstrand cross-link repair; potentially phosphorylated by Cdc28p	ns	2	2	-0.0118323	0.00937629	-0.0212085	0	-0.00241755
ydr098cΔ	YDR098C	GRX3	Glutathione-dependent oxidoreductase; hydroperoxide and superoxide-radical responsive; monothiol glutaredoxin subfamily member along with Grx4p and Grx5p; protects cells from oxidative damage; with Grx4p, binds to Aft1p in iron-replete conditions, promoting its dissociation from promoters; evidence exists indicating that the translation start site is not Met1 as currently annotated, but rather Me…	ns	2	2	-0.029651	-0.0120311	-0.0176199	0	-0.00134046
ydr099wΔ	YDR099W	BMH2	14-3-3 protein, minor isoform; controls proteome at post-transcriptional level, binds proteins and DNA, involved in regulation of many processes including exocytosis, vesicle transport, Ras/MAPK signaling, and rapamycin-sensitive signaling; protein increases in abundance and relative distribution to the nucleus increases upon DNA replication stress; abundance relative to Bmh1p increases during sp…	ns	2	2	-0.00691872	-0.0669041	0.0599854	0	0.0160714
ydr100wΔ	YDR100W	TVP15	Integral membrane protein; localized to late Golgi vesicles along with the v-SNARE Tlg2p	ns	2	2	-0.00469466	-0.00403394	-0.000660721	0	-3.0947e-06
ydr101cΔ	YDR101C	ARX1	Nuclear export factor for the ribosomal pre-60S subunit; shuttling factor which directly binds FG rich nucleoporins and facilities translocation through the nuclear pore complex; interacts directly with Alb1p; responsible for Tif6p recycling defects in the absence of Rei1; associated with the ribosomal export complex	ns	2	2	-0.0305918	-0.0548659	0.0242741	0	0.00229273
ydr102cΔ	YDR102C	NA	Putative protein of unknown function; conserved among S. cerevisiae strains; YDR102C is not an essential gene; homozygous diploid deletion strain exhibits high budding index	ns	2	2	0.0049615	-0.00665789	0.0116194	0	0.000960894
ydr104cΔ	YDR104C	SPO71	Meiosis-specific protein required for prospore membrane morphogenesis; localizes to the prospore membrane (PSM) during sporulation; required for PSM elongation and closure; genetically antagonistic to SPO1; recruits Vps13p to the PSM during sporulation; interacts and functions cooperatively with Spo73p; mutants have defects in the PSM, aberrant spore wall formation and reduced PtdIns-phosphate po…	ns	2	2	0.0261213	0.0168712	0.00925008	0	0.000519012
ydr105cΔ	YDR105C	TMS1	Vacuolar membrane protein of unknown function; is conserved in mammals; predicted to contain eleven transmembrane helices; interacts with Pdr5p, a protein involved in multidrug resistance	ns	2	2	0.0159141	0.0104845	0.00542958	0	0.000287878
ydr107cΔ	YDR107C	TMN2	Protein with a role in cellular adhesion and filamentous growth; similar to Tmn3p; member of the evolutionarily conserved Transmembrane Nine family of proteins with nine membrane-spanning segments; TMN2 has a paralog, EMP70, that arose from the whole genome duplication	ns	2	2	0.0320169	0.0127454	0.0192715	0	0.00319483
ydr108wΔ	YDR108W	TRS85	Component of transport protein particle (TRAPP) complex III; TRAPPIII is a multimeric guanine nucleotide-exchange factor for the GTPase Ypt1p, regulating endosome-Golgi traffic and required for membrane expansion during autophagy and the CVT pathway; directs Ypt1p to the PAS; late post-replication meiotic role	ns	2	2	-0.0305845	-0.00232695	-0.0282576	0	-0.00625432
ydr109cΔ	YDR109C	NA	Putative kinase	ns	2	2	-0.0144577	-0.0305929	0.0161352	0	0.0013274
ydr110wΔ	YDR110W	FOB1	Nucleolar protein that binds the rDNA replication fork barrier site; required for replication fork blocking, recombinational hotspot activity, condensin recruitment to replication fork barrier (RFB), and rDNA repeat segregation; related to retroviral integrases	ns	2	2	-0.0365755	0.00463702	-0.0412125	0	-0.00864112
ydr111cΔ	YDR111C	ALT2	Catalytically inactive alanine transaminase; expression is repressed in the presence of alanine and repression is mediated by Nrg1p; ALT2 has a paralog, ALT1, that arose from the whole genome duplication	ns	2	2	0.0244731	0.0283441	-0.00387094	0	-0.000117439
ydr112wΔ	YDR112W	IRC2	Dubious open reading frame; unlikely to encode a functional protein, based on available experimental and comparative sequence data; partially overlaps ALT2/YDR111C; null mutant displays increased levels of spontaneous Rad52p foci	ns	2	2	0.0157429	0.0281551	-0.0124122	0	-0.00132337
ydr116cΔ	YDR116C	MRPL1	Mitochondrial ribosomal protein of the large subunit	ns	2	2	-0.277468	-0.467017	0.189549	0	0.069587
ydr117cΔ	YDR117C	TMA64	Protein of unknown function that associates with ribosomes; has a putative RNA binding domain; in mammals the corresponding protein, eIF2D, has been shown to possess translation initiation factor activity	ns	2	2	-0.00279052	-0.0398941	0.0371036	0	0.00825471
ydr119wΔ	YDR119W	VBA4	Protein of unknown function; proposed role as a basic amino acid permease based on phylogeny; GFP-fusion protein localizes to vacuolar membrane; physical interaction with Atg27p suggests a possible role in autophagy; non-essential gene	ns	2	2	-0.011041	0.00641805	-0.0174591	0	-0.00265256
ydr120cΔ	YDR120C	TRM1	tRNA methyltransferase; two forms of protein are made by alternative translation starts; localizes to both nucleus and mitochondrion to produce modified base N2,N2-dimethylguanosine in tRNAs in both compartments; nuclear Trm1p is evenly distributed around inner nuclear membrane in WT, but mislocalizes as puncta near ER-nucleus junctions in spindle pole body (SPB) mutants; both Trm1p inner nuclear…	ns	2	2	0.0706229	-0.0213268	0.0919497	0	0.0354501
ydr121wΔ	YDR121W	DPB4	Subunit of DNA pol epsilon and of ISW2 chromatin accessibility complex; involved in both chromosomal DNA replication and inheritance of telomeric silencing; stabilizes the interaction of Pol epsilon with primer-template DNA, positively affecting the processivity of the polymerase and exonuclease activities of Pol epsilon; interacts with extranucleosomal DNA and acts as anchor point for ISW2 compl…	ns	2	2	-0.0101513	0.00617776	-0.0163291	0	-0.00234335
ydr122wΔ	YDR122W	KIN1	Serine/threonine protein kinase involved in regulation of exocytosis; localizes to the cytoplasmic face of the plasma membrane; KIN1 has a paralog, KIN2, that arose from the whole genome duplication	ns	2	2	-0.054946	-0.0398508	-0.0150952	0	-0.000912233
ydr123cΔ	YDR123C	INO2	Transcription factor; component of the heteromeric Ino2p/Ino4p basic helix-loop-helix transcription activator that binds inositol/choline-responsive elements (ICREs), required for derepression of phospholipid biosynthetic genes in response to inositol depletion; involved in diauxic shift	ns	2	2	-0.272588	-0.363942	0.0913544	0	0.0217706
ydr124wΔ	YDR124W	NA	Putative protein of unknown function; non-essential gene; expression is strongly induced by alpha factor	ns	2	2	0.00457621	-0.0649495	0.0695257	0	0.0223418
ydr125cΔ	YDR125C	ECM18	Protein of unknown function; ECM18 has a paralog, ICT1, that arose from the whole genome duplication	ns	2	2	0.0136234	-0.0399214	0.0535449	0	0.0162947
ydr126wΔ	YDR126W	SWF1	Palmitoyltransferase that acts on transmembrane proteins; including the SNAREs Snc1p, Syn8p, Tlg1p and likely all SNAREs; contains an Asp-His-His-Cys-cysteine rich (DHHC-CRD) domain; may have a role in vacuole fusion	ns	2	2	-0.00095167	-0.0113087	0.0103571	0	0.00077488
ydr127wΔ	YDR127W	ARO1	Pentafunctional arom protein; catalyzes steps 2 through 6 in the biosynthesis of chorismate, which is a precursor to aromatic amino acids	ns	2	2	-0.0759115	-0.161814	0.0859021	0	0.0250014
ydr128wΔ	YDR128W	MTC5	Subunit of SEACAT, a subcomplex of the SEA complex; Mtc1p, along with Rtc1p and Sea4p, redundantly inhibit the TORC1 inhibitory role of the Iml1p/SEACIT (Iml1p-Npr2p-Npr3p) subcomplex, a GAP for GTPase Gtr1p (EGOC subunit) in response to amino acid limitation, thereby resulting in activation of TORC1 signaling; SEA is a coatomer-related complex that associates dynamically with the vacuole; relati…	ns	2	2	-0.106401	-0.095514	-0.0108871	0	-0.000425753
ydr130cΔ	YDR130C	FIN1	Spindle pole body-related intermediate filament protein; forms cell cycle-specific filaments between spindle pole bodies in dividing cells; localizes to poles and microtubules of spindle during anaphase and contributes to spindle stability; involved in Glc7p localization and regulation; relative distribution to the nucleus increases upon DNA replication stress	ns	2	2	0.00156218	0.0390738	-0.0375116	0	-0.00947586
ydr131cΔ	YDR131C	NA	F-box protein subunit of SCF ubiquitin ligase complex; substrate-specific adaptor subunit that recruits substrates to a core ubiquitination complex	ns	2	2	-0.0378399	-0.0257056	-0.0121343	0	-0.00131999
ydr132cΔ	YDR132C	NA	Protein of unknown function; protein increases in abundance and relative distribution to the nucleus increases upon DNA replication stress; YDR132C has a paralog, YLR108C, that arose from the whole genome duplication	ns	2	2	0.00506521	0.0458866	-0.0408214	0	-0.00905486
ydr133cΔ	YDR133C	NA	Dubious open reading frame; unlikely to encode a functional protein, based on available experimental and comparative sequence data; partially overlaps YDR134C	ns	2	2	-0.00135728	0.0312385	-0.0325957	0	-0.00816969
ydr134cΔ	YDR134C	NA	Cell wall protein; YDR134C has a paralog, CCW12, that arose from the whole genome duplication; S. cerevisiae genome reference strain S288C contains an internal in-frame stop at codon 67, which in other strains encodes glutamine	ns	2	2	0.0384682	0.0375688	0.000899451	0	3.10131e-06
ydr135cΔ	YDR135C	YCF1	Vacuolar glutathione S-conjugate transporter; ABC-C transporter of the ATP-binding cassette family; required for vacuole fusion; forms stable complexes with vacuole fusion machinery; regulates Vam7p recruitment to vacuoles; role in detoxifying metals (Cd, Hg, As); transports GSSG that is not immediately reduced in cytosol to vacuole; transports unconjugated bilirubin, selenodigluthatione, oxidize…	ns	2	2	-0.0175985	-0.0161097	-0.00148876	0	-9.26167e-06
ydr139cΔ	YDR139C	RUB1	Ubiquitin-like protein with similarity to mammalian NEDD8; conjugation (neddylation) substrates include the cullins Cdc53p, Rtt101p, and Cul3p; activated by Ula1p and Uba3p (E1 enzyme pair); conjugation mediated by Ubc12p (E2 enzyme)	ns	2	2	0.103199	0.0709803	0.0322186	0	0.00556742
ydr142cΔ	YDR142C	PEX7	Peroxisomal signal receptor for peroxisomal matrix proteins; recognizes the N-terminal nonapeptide signal (PTS2); WD repeat protein; defects in human homolog cause lethal rhizomelic chondrodysplasia punctata (RCDP)	ns	2	2	-0.00332961	0.0109504	-0.01428	0	-0.00151048
ydr143cΔ	YDR143C	SAN1	Ubiquitin-protein ligase; involved in proteasome-dependent degradation of aberrant nuclear proteins; targets substrates with regions of exposed hydrophobicity containing 5 or more contiguous hydrophobic residues; contains intrinsically disordered regions that contribute to substrate recognition; prefers a window of exposed hydrophobicity that causes a particular level of protein insolubility, sug…	ns	2	2	0.0279221	0.086674	-0.0587519	0	-0.0188076
ydr144cΔ	YDR144C	MKC7	GPI-anchored aspartyl protease; member of the yapsin family of proteases involved in cell wall growth and maintenance; shares functions with Yap3p and Kex2p; MKC7 has a paralog, YPS1, that arose from the whole genome duplication	ns	2	2	0.0223557	0.0958131	-0.0734574	0	-0.0159992
ydr146cΔ	YDR146C	SWI5	Transcription factor that recruits Mediator and Swi/Snf complexes; activates transcription of genes expressed at the M/G1 phase boundary and in G1 phase; required for expression of the HO gene controlling mating type switching; localization to nucleus occurs during G1 and appears to be regulated by phosphorylation by Cdc28p kinase; SWI5 has a paralog, ACE2, that arose from the whole genome duplic…	ns	2	2	0.0443453	0.0194547	0.0248907	0	0.00367131
ydr147wΔ	YDR147W	EKI1	Ethanolamine kinase; primarily responsible for phosphatidylethanolamine synthesis via the CDP-ethanolamine pathway; exhibits some choline kinase activity, thus contributing to phosphatidylcholine synthesis via the CDP-choline pathway; EKI1 has a paralog, CKI1, that arose from the whole genome duplication	ns	2	2	-0.0072716	-0.00857486	0.00130325	0	1.57889e-05
ydr148cΔ	YDR148C	KGD2	Dihydrolipoyl transsuccinylase; component of the mitochondrial alpha-ketoglutarate dehydrogenase complex, which catalyzes the oxidative decarboxylation of alpha-ketoglutarate to succinyl-CoA in the TCA cycle; phosphorylated	ns	2	2	0.0325778	-0.0169817	0.0495595	0	0.00901831
ydr149cΔ	YDR149C	NA	Dubious open reading frame; unlikely to encode a functional protein, based on available experimental and comparative sequence data; overlaps the verified gene NUM1/YDR150W; null mutation blocks anaerobic growth	ns	2	2	-0.0662754	0.0166579	-0.0829333	0	-0.0333829
ydr150wΔ	YDR150W	NUM1	Protein required for nuclear migration; component of the mitochondria-ER-cortex-ancor (MECA); required for the association of mitochondria with the cell cortex and for accurate distribution of mitochondrial network; interacts with Mdm36p to link the ER and mitochondria at the cortex; localizes to the mother cell cortex and the bud tip; may mediate interactions of dynein and cytoplasmic microtubul…	ns	2	2	-0.117621	-0.0111501	-0.106471	0	-0.0481736
ydr151cΔ	YDR151C	CTH1	Member of the CCCH zinc finger family; similar to mammalian Tis11 protein, which activates transcription and also has a role in mRNA degradation; may function with Tis11p in iron homeostasis; CTH1 has a paralog, TIS11, that arose from the whole genome duplication	ns	2	2	0.0801186	0.0503516	0.029767	0	0.00495573
ydr152wΔ	YDR152W	GIR2	Highly-acidic RWD domain-containing cytoplasmic protein; forms a highly conserved complex with Rbg2p that is responsible for efficient cell growth under amino acid starvation and binds translational activator Gcn1p in dose-dependent manner according to stress level; associates with translating ribosomes; intrinsically unstructured protein whose stability is enhanced upon binding Rbg2p	ns	2	2	-0.0489164	-0.0518792	0.00296278	0	7.1839e-05
ydr153cΔ	YDR153C	ENT5	Protein containing an N-terminal epsin-like domain; involved in clathrin recruitment and traffic between the Golgi and endosomes; associates with the clathrin adaptor Gga2p, clathrin adaptor complex AP-1, and clathrin	ns	2	2	0.00828593	-0.0154123	0.0236982	0	0.00285482
ydr154cΔ	YDR154C	NA	Dubious open reading frame; unlikely to encode a functional protein, based on available experimental and comparative sequence data; null mutant exhibits synthetic phenotype with alpha-synuclein	ns	2	2	-0.00121603	0.0197233	-0.0209393	0	-0.0024112
ydr155cΔ	YDR155C	CPR1	Cytoplasmic peptidyl-prolyl cis-trans isomerase (cyclophilin); catalyzes the cis-trans isomerization of peptide bonds N-terminal to proline residues; binds the drug cyclosporin A; N-terminally propionylated in vivo; protein abundance increases in response to DNA replication stress	ns	2	2	-0.0249556	-0.0126472	-0.0123085	0	-0.00135604
ydr156wΔ	YDR156W	RPA14	RNA polymerase I subunit A14	ns	2	2	-0.071053	-0.056589	-0.014464	0	-0.001313
ydr157wΔ	YDR157W	NA	Putative protein of unknown function; conserved across S. cerevisiae strains	ns	2	2	0.0289568	0.058346	-0.0293893	0	-0.00560251
ydr158wΔ	YDR158W	HOM2	Aspartic beta semi-aldehyde dehydrogenase; catalyzes the second step in the common pathway for methionine and threonine biosynthesis; expression regulated by Gcn4p and the general control of amino acid synthesis	ns	2	2	0.0631167	0.133261	-0.0701438	0	-0.0235119
ydr159wΔ	YDR159W	SAC3	mRNA export factor; required for biogenesis of the small ribosomal subunit; component of TREX-2 complex (Sac3p-Thp1p-Sus1p-Cdc31p) involved in transcription elongation and mRNA export from the nucleus; involved in post-transcriptional tethering of active genes to the nuclear periphery and to non-nascent mRNP; similar to the human germinal center-associated nuclear protein (GANP)	ns	2	2	-0.255738	-0.242227	-0.0135103	0	-0.000939036
ydr161wΔ	YDR161W	ACL4	Specific assembly chaperone for ribosomal protein Rpl4p; binds to an evolutionarily conserved surface extension of nascent Rpl4p and chaperones Rpl4p until its assembly into the pre-ribosome; transcriptionally co-regulated with rRNA and ribosome biosynthesis genes	ns	2	2	-0.0903791	-0.00499119	-0.0853879	0	-0.0346464
ydr162cΔ	YDR162C	NBP2	Protein involved in the HOG (high osmolarity glycerol) pathway; negatively regulates Hog1p by recruitment of phosphatase Ptc1p the Pbs2p-Hog1p complex; interacts with Bck1p and down regulates the cell wall integrity pathway; found in the nucleus and cytoplasm, contains an SH3 domain and a Ptc1p binding domain (PBM)	ns	2	2	-0.0802334	-0.0126926	-0.0675408	0	-0.0236856
ydr163wΔ	YDR163W	CWC15	Non-essential protein involved in pre-mRNA splicing; component of a complex containing Cef1p; has similarity to S. pombe Cwf15p	ns	2	2	0.000868511	0.0346488	-0.0337803	0	-0.00872697
ydr165wΔ	YDR165W	TRM82	Catalytic subunit of a tRNA methyltransferase complex; Trm8p and Trm82p comprise an enzyme that catalyzes a methyl-transfer from S-adenosyl-l-methionine to the N(7) atom of guanine at position 46 in tRNA; Trm8 lacks catalytic activity if not bound to Trm82p; relocalizes to the cytosol in response to hypoxia; mutation in human ortholog WDR4 causes microcephalic primordial dwarfism	ns	2	2	-0.0312112	0.000785436	-0.0319966	0	-0.00607811
ydr169cΔ	YDR169C	STB3	Ribosomal RNA processing element (RRPE)-binding protein; involved in the glucose-induced transition from quiescence to growth; restricted to nucleus in quiescent cells, released into cytoplasm after glucose repletion; binds Sin3p; relative distribution to the nucleus increases upon DNA replication stress	ns	2	2	0.00242139	0.017216	-0.0147946	0	-0.00183996
ydr171wΔ	YDR171W	HSP42	Small heat shock protein (sHSP) with chaperone activity; forms barrel-shaped oligomers that suppress unfolded protein aggregation; involved in cytoskeleton reorganization after heat shock; protein abundance increases and forms cytoplasmic foci in response to DNA replication stress	ns	2	2	0.155204	0.0691387	0.0860657	0	0.0302588
ydr173cΔ	YDR173C	ARG82	Inositol polyphosphate multikinase (IPMK); sequentially phosphorylates Ins(1,4,5)P3 to form Ins(1,3,4,5,6)P5; also has diphosphoinositol polyphosphate synthase activity; regulates arginine-, phosphate-, and nitrogen-responsive genes	ns	2	2	0.0433127	0.0270045	0.0163082	0	0.00234771
ydr174wΔ	YDR174W	HMO1	Chromatin associated high mobility group (HMG) family member; involved in compacting, bending, bridging and looping DNA; rDNA-binding component that regulates transcription from RNA polymerase I promoters; regulates start site selection of ribosomal protein genes via RNA polymerase II promoters; role in genome maintenance; associates with a 5'-3' DNA helicase and Fpr1p, a prolyl isomerase; reloca…	ns	2	2	-0.334908	-0.254121	-0.0807871	0	-0.0170859
ydr178wΔ	YDR178W	SDH4	Membrane anchor subunit of succinate dehydrogenase (SDH); involved in coupling the oxidation of succinate to the transfer of electrons to ubiquinone as part of the TCA cycle and the mitochondrial respiratory chain; has similarity to human SDH subunit D (SDHD), which is implicated in paraganglioma	ns	2	2	0.0370184	-0.0154829	0.0525013	0	0.0166553
ydr179cΔ	YDR179C	CSN9	Subunit of the Cop9 signalosome; Cop9 signalosome is required for deneddylation, or removal of the ubiquitin-like protein Rub1p from Cdc53p (cullin); involved in adaptation to pheromone signaling	ns	2	2	-0.0579806	-0.0614757	0.00349513	0	3.70241e-05
ydr179w-aΔ	YDR179W-A	NVJ3	Protein with a potential role in tethering ER and vacuoles; localizes to nucleus-vacuole junctions in an Mdm1p-dependent manner; contains a lipid-binding PXA domain	ns	2	2	0.0910332	0.0250624	0.0659707	0	0.0133644
ydr181cΔ	YDR181C	SAS4	Subunit of the SAS complex (Sas2p, Sas4p, Sas5p); acetylates free histones and nucleosomes and regulates transcriptional silencing; required for the HAT activity of Sas2p	ns	2	2	-0.00409939	0.0707056	-0.074805	0	-0.0209958
ydr183wΔ	YDR183W	PLP1	Protein that interacts with CCT (chaperonin containing TCP-1) complex; has a role in actin and tubulin folding; has weak similarity to phosducins, which are G-protein regulators	ns	2	2	0.0315623	0.00757876	0.0239836	0	0.00322687
ydr184cΔ	YDR184C	ATC1	Nuclear protein; possibly involved in regulation of cation stress responses and/or in the establishment of bipolar budding pattern; relative distribution to the nucleus decreases upon DNA replication stress	ns	2	2	0.0143581	-0.0587392	0.0730974	0	0.0270495
ydr185cΔ	YDR185C	UPS3	Mitochondrial protein of unknown function; similar to Ups1p and Ups2p which are involved in regulation of mitochondrial cardiolipin and phosphatidylethanolamine levels; null is viable but interacts synthetically with ups1 and ups2 mutations; UPS3 has a paralog, UPS2, that arose from the whole genome duplication	ns	2	2	-0.0436975	-0.032689	-0.0110086	0	-0.00101932
ydr186cΔ	YDR186C	SND1	Protein involved in SRP-independent targeting of substrates to the ER; component of an alternative ER targeting pathway that has partial functional redundancy with the GET pathway; preference for substrates with downstream transmembrane domains; interacts with Env10p/Snd2p and Pho88p/Snd3p; can compensate for loss of SRP; may interact with ribosomes, based on co-purification experiments; GFP-fusi…	ns	2	2	-0.0596135	0.000662271	-0.0602757	0	-0.0151323
ydr191wΔ	YDR191W	HST4	NAD(+)-dependent protein deacetylase; deacetylation targets are primarily mitochondrial proteins; involved along with Hst3p in silencing at telomeres, cell cycle progression, radiation resistance, genomic stability and short-chain fatty acid metabolism; accumulates in mitochondria in response to biotin starvation and may link biotin metabolism with energy homeostasis; member of the Sir2 family an…	ns	2	2	-0.00854829	-0.010989	0.00244069	0	4.89634e-05
ydr192cΔ	YDR192C	NUP42	FG-nucleoporin component of central core of the nuclear pore complex; also part of the nuclear pore complex (NPC) cytoplasmic filaments; contributes directly to nucleocytoplasmic transport and maintenance of the NPC permeability barrier and is involved in gene tethering at the nuclear periphery; interacts with Gle1p	ns	2	2	0.0384959	0.0961327	-0.0576367	0	-0.012372
ydr193wΔ	YDR193W	NA	Dubious open reading frame; unlikely to encode a functional protein, based on available experimental and comparative sequence data	ns	2	2	-0.0241697	0.00697384	-0.0311435	0	-0.00754216
ydr198cΔ	YDR198C	RKM2	Ribosomal protein lysine methyltransferase; responsible for trimethylation of the lysine residue at position 3 of Rpl12Ap and Rpl12Bp	ns	2	2	-0.0299017	-0.0301846	0.000282877	0	8.02639e-07
ydr199wΔ	YDR199W	NA	Dubious open reading frame; unlikely to encode a functional protein, based on available experimental and comparative sequence data; partially overlaps the verified gene VPS64/YDR200C; computationally predicted to have thiol-disulfide oxidoreductase activity	ns	2	2	-0.0732661	-0.0584337	-0.0148324	0	-0.00135979
ydr202cΔ	YDR202C	RAV2	Subunit of RAVE complex (Rav1p, Rav2p, Skp1p); the RAVE complex associates with the V1 domain of the vacuolar membrane (H+)-ATPase (V-ATPase) and promotes assembly and reassembly of the holoenzyme	ns	2	2	-0.161187	-0.0208523	-0.140335	0	-0.0695211
ydr203wΔ	YDR203W	NA	Dubious open reading frame; unlikely to encode a functional protein, based on available experimental and comparative sequence data; almost completely overlaps ORF RAV2/YDR202C	ns	2	2	-0.111861	-0.0269351	-0.084926	0	-0.0320343
ydr205wΔ	YDR205W	MSC2	Endoplasmic reticulum zinc transporter; part of a heterodimeric transporter with Zrg17p that transfers zinc from the cytosol to the ER lumen; member of the cation diffusion facilitator family of efflux pumps; localizes to ER and nucleus; mutations affect the cellular distribution of zinc and also confer defects in meiotic recombination between homologous chromatids	ns	2	2	-0.00780822	0.00163997	-0.00944819	0	-0.000835032
ydr206wΔ	YDR206W	EBS1	Protein involved in translation inhibition and nonsense-mediated decay; interacts with cap binding protein Cdc33p and with Nam7p; localizes to P-bodies upon glucose starvation; mRNA abundance regulated by mRNA decay factors; EBS1 has a paralog, EST1, that arose from the whole genome duplication	ns	2	2	-0.0394021	0.00180294	-0.0412051	0	-0.0122447
ydr209cΔ	YDR209C	NA	Putative protein of unknown function; conserved among S. cerevisiae strains; YDR209C is not an essential gene; partially overlaps uncharacterized gene YDR210W	ns	2	2	0.0049715	0.0184267	-0.0134552	0	-0.00119066
ydr210wΔ	YDR210W	NA	Predicted tail-anchored plasma membrane protein; contains a conserved CYSTM module; related proteins in other organisms may be involved in response to stress; green fluorescent protein (GFP)-fusion protein localizes to the cell periphery	ns	2	2	0.00947728	0.00163958	0.0078377	0	0.000409111
ydr213wΔ	YDR213W	UPC2	Sterol regulatory element binding protein; induces sterol biosynthetic genes, upon sterol depletion; acts as a sterol sensor, binding ergosterol in sterol rich conditions; relocates from intracellular membranes to perinuclear foci upon sterol depletion; redundant activator of filamentation with ECM22, up-regulating the expression of filamentous growth genes; contains a Zn[2]-Cys[6] binuclear clus…	ns	2	2	0.0160328	0.0474226	-0.0313898	0	-0.00767589
ydr214wΔ	YDR214W	AHA1	Co-chaperone that binds Hsp82p and activates its ATPase activity; plays a role in determining prion variants; similar to Hch1p; expression is regulated by stresses such as heat shock; protein abundance increases in response to DNA replication stress	ns	2	2	-0.0130458	-0.0330465	0.0200007	0	0.00326783
ydr215cΔ	YDR215C	NA	Dubious open reading frame; unlikely to encode a functional protein, based on available experimental and comparative sequence data; null mutant displays elevated sensitivity to expression of a mutant huntingtin fragment or of alpha-synuclein	ns	2	2	0.017207	-0.0386879	0.0558949	0	0.0185727
ydr216wΔ	YDR216W	ADR1	Carbon source-responsive zinc-finger transcription factor; required for transcription of the glucose-repressed gene ADH2, of peroxisomal protein genes, and of genes required for ethanol, glycerol, and fatty acid utilization	ns	2	2	0.0814249	0.0589506	0.0224743	0	0.00279028
ydr217cΔ	YDR217C	RAD9	DNA damage-dependent checkpoint protein; required for cell-cycle arrest in G1/S, intra-S, and G2/M, plays a role in postreplication repair (PRR) pathway; transmits checkpoint signal by activating Rad53p and Chk1p; hyperphosphorylated by Mec1p and Tel1p; multiple cyclin dependent kinase consensus sites and the C-terminal BRCT domain contribute to DNA damage checkpoint activation; Rad9p Chk1 Activa…	ns	2	2	-0.0250366	-0.00892975	-0.0161069	0	-0.00224578
ydr218cΔ	YDR218C	SPR28	Sporulation-specific homolog of the CDC3/10/11/12 family of genes; meiotic septin expressed at high levels during meiotic divisions and ascospore formation; the yeast CDC3/10/11/12 family is a family of bud neck microfilament genes	ns	2	2	-0.00934753	0.0124981	-0.0218456	0	-0.00363791
ydr219cΔ	YDR219C	MFB1	Mitochondria-associated F-box protein; involved in maintenance of normal mitochondrial morphology; interacts with Skp1p through the F-box motif; preferentially localizes to the mother cell during budding	ns	2	2	-0.023168	-0.011339	-0.011829	0	-0.00125786
ydr220cΔ	YDR220C	NA	Dubious open reading frame; unlikely to encode a functional protein, based on available experimental and comparative sequence data; null mutant exhibits synthetic phenotype with alpha-synuclein	ns	2	2	-0.0233609	-0.00889883	-0.014462	0	-0.00183667
ydr221wΔ	YDR221W	GTB1	Glucosidase II beta subunit, forms a complex with alpha subunit Rot2p; involved in removal of two glucose residues from N-linked glycans during glycoprotein biogenesis in the ER; relocalizes from ER to cytoplasm upon DNA replication stress	ns	2	2	-0.0138988	-0.00118609	-0.0127127	0	-0.00104418
ydr222wΔ	YDR222W	NA	Protein of unknown function; green fluorescent protein (GFP)-fusion protein localizes to the cytoplasm in a punctate pattern; YDR222W has a paralog, YLR225C, that arose from the whole genome duplication	ns	2	2	0.0137598	0.0306759	-0.0169161	0	-0.00179729
ydr223wΔ	YDR223W	CRF1	Transcriptional corepressor; involved in repression of ribosomal protein (RP) gene transcription via the TOR signaling pathway which promotes accumulation of Crf1p in the nucleus; role in repression of RP genes varies by strain; CRF1 has a paralog, IFH1, that arose from the whole genome duplication	ns	2	2	0.00331846	0.0246449	-0.0213265	0	-0.00384453
ydr225wΔ	YDR225W	HTA1	Histone H2A; core histone protein required for chromatin assembly and chromosome function; one of two nearly identical subtypes (see also HTA2); DNA damage-dependent phosphorylation by Mec1p facilitates DNA repair; acetylated by Nat4p; N-terminally propionylated in vivo	ns	2	2	-0.0414394	-0.0983257	0.0568864	0	0.0183457
ydr229wΔ	YDR229W	IVY1	Phospholipid-binding protein that interacts with both Ypt7p and Vps33p; may partially counteract the action of Vps33p and vice versa, localizes to the rim of the vacuole as cells approach stationary phase	ns	2	2	-0.0345829	-0.00102951	-0.0335534	0	-0.00846705
ydr233cΔ	YDR233C	RTN1	Reticulon protein; involved in nuclear pore assembly and maintenance of tubular ER morphology; promotes membrane curvature; regulates the ER asymmetry-induced inheritance block during ER stress; role in ER-derived peroxisomal biogenesis; increases tubular ER when overexpressed; mutants have reduced phosphatidylserine transfer between the ER and mitochondria; interacts with exocyst subunit Sec6p, …	ns	2	2	0.0349654	-0.0117635	0.0467288	0	0.0149908
ydr239cΔ	YDR239C	NA	Protein of unknown function; may interact with ribosomes, based on co-purification experiments	ns	2	2	0.0410386	0.0258817	0.0151569	0	0.00204874
ydr241wΔ	YDR241W	BUD26	Dubious open reading frame; unlikely to encode a functional protein, based on available experimental and comparative sequence data; not conserved in closely related Saccharomyces species; 1% of ORF overlaps the verified gene SNU56; diploid mutant displays a weak budding pattern phenotype in a systematic assay	ns	2	2	-0.0300715	-0.000478271	-0.0295932	0	-0.00653053
ydr242wΔ	YDR242W	AMD2	Putative amidase	ns	2	2	0.0474755	0.0655381	-0.0180626	0	-0.00228405
ydr244wΔ	YDR244W	PEX5	Peroxisomal membrane signal receptor for peroxisomal matrix proteins; receptor for the C-terminal tripeptide signal sequence (PTS1) of peroxisomal matrix proteins; required for peroxisomal matrix protein import; also proposed to have PTS1-receptor independent functions	ns	2	2	-0.0554356	-0.053317	-0.00211855	0	-3.05346e-05
ydr245wΔ	YDR245W	MNN10	Subunit of a Golgi mannosyltransferase complex; complex mediates elongation of the polysaccharide mannan backbone; membrane protein of the mannosyltransferase family; other members of the complex are Anp1p, Mnn9p, Mnn11p, and Hoc1p	ns	2	2	0.159424	0.0803285	0.0790957	0	0.0224116
ydr247wΔ	YDR247W	VHS1	Cytoplasmic serine/threonine protein kinase; identified as a high-copy suppressor of the synthetic lethality of a sis2 sit4 double mutant, suggesting a role in G1/S phase progression; VHS1 has a paralog, SKS1, that arose from the whole genome duplication	ns	2	2	0.0139806	0.0367941	-0.0228135	0	-0.00430942
ydr248cΔ	YDR248C	NA	Putative gluconokinase; sequence similarity to bacterial and human gluconokinase; green fluorescent protein (GFP)-fusion protein localizes to the cytoplasm; upregulated by deletion of the RNAP-II associated factor, PAF1	ns	2	2	-0.00559451	-0.0147667	0.00917216	0	0.000623321
ydr249cΔ	YDR249C	NA	Putative protein of unknown function	ns	2	2	0.0011544	0.000941046	0.000213351	0	4.23168e-07
ydr250cΔ	YDR250C	NA	Dubious open reading frame; unlikely to encode a functional protein, based on available experimental and comparative sequence data	ns	2	2	0.00229977	0.000596879	0.00170289	0	6.92361e-06
ydr251wΔ	YDR251W	PAM1	Essential protein of unknown function; exhibits variable expression during colony morphogenesis; overexpression permits survival without protein phosphatase 2A, inhibits growth, and induces a filamentous phenotype; PAM1 has a paralog, SVL3, that arose from the whole genome duplication	ns	2	2	0.0391743	0.0470915	-0.00791714	0	-0.000597571
ydr252wΔ	YDR252W	BTT1	Heterotrimeric nascent polypeptide-associated complex beta3 subunit; complex binds ribosomes via its beta-subunits in close proximity to nascent polypeptides; interacts with Caf130p of the CCR4-NOT complex; similar to human BTF3; BTT1 has a paralog, EGD1, that arose from the whole genome duplication	ns	2	2	0.0331447	0.0190593	0.0140853	0	0.00125762
ydr253cΔ	YDR253C	MET32	Zinc-finger DNA-binding transcription factor; involved in transcriptional regulation of the methionine biosynthetic genes; targets strong transcriptional activator Met4p to promoters of sulfur metabolic genes; feedforward loop exists in the regulation of genes controlled by Met4p and Met32p; lack of such a loop for MET31 may account for the differential actions of Met32p and Met31p; MET32 has a p…	ns	2	2	0.037923	0.0115108	0.0264122	0	0.00565372
ydr254wΔ	YDR254W	CHL4	Outer kinetochore protein required for chromosome stability; involved in new kinetochore assembly and sister chromatid cohesion; forms a stable complex with Iml3p; peripheral component of the Ctf19 kinetochore complex that interacts with Ctf19p, Ctf3p, and Mif2p; required for the spindle assembly checkpoint; orthologous to human centromere constitutive-associated network (CCAN) subunit CENP-N and…	ns	2	2	0.0141161	0.00696088	0.00715518	0	0.000491654
ydr255cΔ	YDR255C	RMD5	Component of GID Complex that confers ubiquitin ligase (U3) activity; necessary for polyubiquitination and degradation of the gluconeogenic enzyme fructose-1,6-bisphosphatase; forms dimer with Fyv10p that is then recruited to GID Complex by Gid8p; also required for sporulation; conserved protein that has a degenerate RING finger domain	ns	2	2	0.0121955	0.0287367	-0.0165412	0	-0.00188049
ydr256cΔ	YDR256C	CTA1	Catalase A; breaks down hydrogen peroxide in the peroxisomal matrix formed by acyl-CoA oxidase (Pox1p) during fatty acid beta-oxidation	ns	2	2	0.0278771	0.0410708	-0.0131937	0	-0.00100283
ydr257cΔ	YDR257C	RKM4	Ribosomal lysine methyltransferase; specific for monomethylation of Rpl42ap and Rpl42bp (lysine 55); nuclear SET-domain containing protein	ns	2	2	-0.00208978	-0.0269715	0.0248818	0	0.00160961
ydr258cΔ	YDR258C	HSP78	Oligomeric mitochondrial matrix chaperone; cooperates with Ssc1p in mitochondrial thermotolerance after heat shock; able to prevent the aggregation of misfolded proteins as well as resolubilize protein aggregates	ns	2	2	0.00883518	0.0350578	-0.0262226	0	-0.00285596
ydr259cΔ	YDR259C	YAP6	Basic leucine zipper (bZIP) transcription factor; physically interacts with the Tup1-Cyc8 complex and recruits Tup1p to its targets; overexpression increases sodium and lithium tolerance; computational analysis suggests a role in regulation of expression of genes involved in carbohydrate metabolism; YAP6 has a paralog, CIN5, that arose from the whole genome duplication	ns	2	2	0.013847	0.0332769	-0.0194298	0	-0.00289108
ydr260cΔ	YDR260C	SWM1	Subunit of the anaphase-promoting complex (APC); APC is an E3 ubiquitin ligase that regulates the metaphase-anaphase transition and exit from mitosis; required for activation of the daughter-specific gene expression and spore wall maturation	ns	2	2	-0.0367347	-0.0562443	0.0195096	0	0.00164201
ydr261cΔ	YDR261C	EXG2	Exo-1,3-beta-glucanase; involved in cell wall beta-glucan assembly; may be anchored to the plasma membrane via a glycosylphosphatidylinositol (GPI) anchor	ns	2	2	0.0127971	0.0300528	-0.0172558	0	-0.00198709
ydr262wΔ	YDR262W	NA	Putative protein of unknown function; green fluorescent protein (GFP)-fusion protein localizes to the vacuole and is induced in response to the DNA-damaging agent MMS; gene expression increases in response to Zymoliase treatment	ns	2	2	0.0159819	-0.00999994	0.0259818	0	0.00540413
ydr263cΔ	YDR263C	DIN7	Mitochondrial nuclease functioning in DNA repair and replication; modulates the stability of the mitochondrial genome, induced by exposure to mutagens, also induced during meiosis at a time nearly coincident with commitment to recombination; DIN7 has a paralog, EXO1, that arose from the whole genome duplication	ns	2	2	-0.0166078	0.0314988	-0.0481066	0	-0.0158986
ydr265wΔ	YDR265W	PEX10	Peroxisomal membrane E3 ubiquitin ligase; required for for Ubc4p-dependent Pex5p ubiquitination and peroxisomal matrix protein import; contains zinc-binding RING domain; mutations in human homolog cause various peroxisomal disorders	ns	2	2	0.00261589	0.0467339	-0.044118	0	-0.0113004
ydr266cΔ	YDR266C	HEL2	RING finger ubiquitin ligase (E3); involved in ubiquitination and degradation of excess histones; interacts with Ubc4p and Rad53p; null mutant sensitive to hydroxyurea (HU); green fluorescent protein (GFP)-fusion protein localizes to the cytoplasm; computational analysis suggests a role as a transcription factor	ns	2	2	-0.0103374	0.00560173	-0.0159391	0	-0.00224045
ydr269cΔ	YDR269C	NA	Dubious open reading frame; unlikely to encode a functional protein, based on available experimental and comparative sequence data	ns	2	2	0.0358239	0.0366238	-0.000799815	0	-4.25993e-06
ydr270wΔ	YDR270W	CCC2	Cu(+2)-transporting P-type ATPase; required for export of copper from the cytosol into an extracytosolic compartment; similar to human proteins involved in Menkes and Wilsons diseases; protein abundance increases in response to DNA replication stress; affects TBSV model (+)RNA virus replication by regulating copper metabolism; human homologs ATP7A and ATP7B both complement yeast null mutant	ns	2	2	-0.0239327	0.00364617	-0.0275789	0	-0.00526413
ydr271cΔ	YDR271C	NA	Dubious open reading frame; unlikely to encode a functional protein, based on available experimental and comparative sequence data; partially overlaps the verified ORF CCC2/YDR270W	ns	2	2	0.0373107	0.0325394	0.00477131	0	0.000199927
ydr272wΔ	YDR272W	GLO2	Cytoplasmic glyoxalase II; catalyzes the hydrolysis of S-D-lactoylglutathione into glutathione and D-lactate; GLO2 has a paralog, GLO4, that arose from the whole genome duplication	ns	2	2	0.00910129	0.00530058	0.0038007	0	0.00014334
ydr273wΔ	YDR273W	DON1	Meiosis-specific component of the spindle pole body; subunit of the leading edge protein (LEP) complex (Ssp1-Ady3-Don1-Irc10) that forms a ring-like structure at the leading edge of the prospore membrane (PSM) during meiosis II; required for PSM growth and closure; DON1 has a paralog, CUE5, that arose from the whole genome	ns	2	2	-0.00289803	0.0248028	-0.0277009	0	-0.00468341
ydr274cΔ	YDR274C	NA	Putative protein of unknown function; conserved among S. cerevisiae strains; YDR274C is not an essential gene	ns	2	2	-0.0149961	-0.0147855	-0.000210626	0	-4.4531e-07
ydr275wΔ	YDR275W	BSC2	Protein of unknown function; ORF exhibits genomic organization compatible with a translational readthrough-dependent mode of expression; null mutant displays increased translation rate and increased readthrough of premature stop codons; BSC2 has a paralog, IRC23, that arose from the whole genome duplication	ns	2	2	-0.00226574	0.0962176	-0.0984834	0	-0.0265819
ydr276cΔ	YDR276C	PMP3	Small plasma membrane protein; confers resistance to amphotericin B and is a potential target of this common antifungal drug; related to a family of plant polypeptides that are overexpressed under high salt concentration or low temperature; not essential for viability; deletion causes hyperpolarization of the plasma membrane potential	ns	2	2	0.0730328	0.0245359	0.0484969	0	0.00993333
ydr277cΔ	YDR277C	MTH1	Negative regulator of the glucose-sensing signal transduction pathway; required for repression of transcription by Rgt1p; interacts with Rgt1p and the Snf3p and Rgt2p glucose sensors; phosphorylated by Yck1p, triggering Mth1p degradation; MTH1 has a paralog, STD1, that arose from the whole genome duplication	ns	2	2	0.056276	0.0934324	-0.0371564	0	-0.00741509
ydr278cΔ	YDR278C	NA	Putative protein of unknown function; conserved among S. cerevisiae strains; YDR278C is not an essential gene	ns	2	2	0.00518268	-0.0204413	0.025624	0	0.0052714
ydr279wΔ	YDR279W	RNH202	Ribonuclease H2 subunit; required for RNase H2 activity; role in ribonucleotide excision repair; related to human AGS2 that causes Aicardi-Goutieres syndrome	ns	2	2	0.00590256	-0.00720906	0.0131116	0	0.00153435
ydr281cΔ	YDR281C	PHM6	Protein of unknown function; expression is regulated by phosphate levels	ns	2	2	0.0054449	0.00750332	-0.00205842	0	-2.24012e-05
ydr282cΔ	YDR282C	MRX10	Mitochondrial inner membrane protein of unknown function; associates with mitochondrial ribosome; localizes to the inner membrane with the C terminus facing the intermembrane space; ortholog of human RMND1, mutation in which is implicated in infantile encephaloneuromyopathy and defective mitochondrial translation	ns	2	2	0.0111252	-0.0109971	0.0221222	0	0.00404274
ydr284cΔ	YDR284C	DPP1	Diacylglycerol pyrophosphate (DGPP) phosphatase; zinc-regulated vacuolar membrane-associated lipid phosphatase, dephosphorylates DGPP to phosphatidate (PA) and Pi, then PA to diacylglycerol; involved in lipid signaling and cell metabolism	ns	2	2	0.0318375	0.0265804	0.00525701	0	0.000224768
ydr285wΔ	YDR285W	ZIP1	Transverse filament protein of the synaptonemal complex; required for normal levels of meiotic recombination and pairing between homologous chromosome during meiosis; required for meiotic recombination between non-allelc sites; potential Cdc28p substrate	ns	2	2	0.0150456	0.0141149	0.000930674	0	7.61481e-06
ydr286cΔ	YDR286C	NA	Putative protein of unknown function; predicted to have thiol-disulfide oxidoreductase active site	ns	2	2	-0.0445219	-0.0245272	-0.0199947	0	-0.00334811
ydr287wΔ	YDR287W	INM2	Inositol monophosphatase; involved in biosynthesis of inositol; enzymatic activity requires magnesium ions and is inhibited by lithium and sodium ions; inm1 inm2 double mutant lacks inositol auxotrophy	ns	2	2	-0.0166978	0.0112745	-0.0279723	0	-0.00590099
ydr289cΔ	YDR289C	RTT103	Protein involved in transcription termination by RNA polymerase II; interacts with exonuclease Rat1p and Rai1p; has an RPR domain (carboxy-terminal domain interacting domain); also involved in regulation of Ty1 transposition	ns	2	2	-0.165357	-0.0482076	-0.11715	0	-0.0528392
ydr290wΔ	YDR290W	NA	Dubious open reading frame; unlikely to encode a functional protein, based on available experimental and comparative sequence data; partially overlaps the verified ORF RTT103	ns	2	2	-0.150338	-0.0947453	-0.0555928	0	-0.012526
ydr291wΔ	YDR291W	HRQ1	3'-5' DNA helicase that has DNA strand annealing activity; helicase activity is stimulated by fork structure and 3'-tail length of substrates; acts with Rad4p in nucleotide-excision repair; belongs to the widely conserved RecQ family of proteins which are involved in maintaining genomic integrity; similar to the human RecQ4p implicated in Rothmund-Thomson syndrome (RTS)	ns	2	2	0.00319321	0.0561984	-0.0530052	0	-0.0129417
ydr294cΔ	YDR294C	DPL1	Dihydrosphingosine phosphate lyase; regulates intracellular levels of sphingolipid long-chain base phosphates (LCBPs), degrades phosphorylated long chain bases, prefers C16 dihydrosphingosine-l-phosphate as a substrate	ns	2	2	-0.0486796	-0.0237797	-0.0248999	0	-0.00230101
ydr297wΔ	YDR297W	SUR2	Sphinganine C4-hydroxylase; catalyses the conversion of sphinganine to phytosphingosine in sphingolipid biosyntheis	ns	2	2	-0.0094814	-0.00313023	-0.00635117	0	-0.000184268
ydr304cΔ	YDR304C	CPR5	Peptidyl-prolyl cis-trans isomerase (cyclophilin) of the ER; catalyzes the cis-trans isomerization of peptide bonds N-terminal to proline residues; transcriptionally induced in response to unfolded proteins in the ER; CPR5 has a paralog, CPR2, that arose from the whole genome duplication	ns	2	2	0.097454	0.00954997	0.087904	0	0.0263298
ydr305cΔ	YDR305C	HNT2	Dinucleoside triphosphate hydrolase; has similarity to the tumor suppressor FHIT and belongs to the histidine triad (HIT) superfamily of nucleotide-binding proteins	ns	2	2	0.00549502	0.0384504	-0.0329554	0	-0.00414113
ydr306cΔ	YDR306C	NA	F-box protein of unknown function; interacts with Sgt1p via a Leucine-Rich Repeat (LRR) domain	ns	2	2	-0.0363536	0.0238152	-0.0601687	0	-0.0214029
ydr307wΔ	YDR307W	PMT7	Putative protein mannosyltransferase similar to Pmt1p; has a potential role in protein O-glycosylation	ns	2	2	0.0671378	0.0308035	0.0363343	0	0.00658654
ydr309cΔ	YDR309C	GIC2	Redundant rho-like GTPase Cdc42p effector; involved in initiation of budding and cellular polarization; interacts with Cdc42p via the Cdc42/Rac-interactive binding (CRIB) domain and with PI(4,5)P2 via a polybasic region; GIC2 has a paralog, GIC1, that arose from the whole genome duplication	ns	2	2	0.0123605	0.0158791	-0.00351866	0	-0.000113666
ydr310cΔ	YDR310C	SUM1	Transcriptional repressor that regulates middle-sporulation genes; required for mitotic repression of middle sporulation-specific genes; also acts as general replication initiation factor; involved in telomere maintenance, chromatin silencing; regulated by pachytene checkpoint	ns	2	2	-0.0192074	0.00989927	-0.0291067	0	-0.00669391
ydr312wΔ	YDR312W	SSF2	Protein required for ribosomal large subunit maturation; functionally redundant with Ssf1p; member of the Brix family; SSF2 has a paralog, SSF1, that arose from the whole genome duplication	ns	2	2	-0.000295862	0.00495124	-0.0052471	0	-0.000268074
ydr313cΔ	YDR313C	PIB1	RING-type ubiquitin ligase of the endosomal and vacuolar membranes; binds phosphatidylinositol(3)-phosphate; contains a FYVE finger domain	ns	2	2	0.0338208	-0.00166812	0.0354889	0	0.00756867
ydr314cΔ	YDR314C	RAD34	Protein involved in nucleotide excision repair (NER); homologous to RAD4	ns	2	2	0.0337786	0.0232346	0.0105441	0	0.0008922
ydr315cΔ	YDR315C	IPK1	Inositol 1,3,4,5,6-pentakisphosphate 2-kinase; nuclear protein required for synthesis of 1,2,3,4,5,6-hexakisphosphate (phytate), which is integral to cell function; has 2 motifs conserved in other fungi; ipk1 gle1 double mutant is inviable; human IPPK can complement ipk1 null mutant	ns	2	2	-0.00380934	0.0147774	-0.0185868	0	-0.00297708
ydr316wΔ	YDR316W	OMS1	Protein integral to the mitochondrial membrane; has a conserved methyltransferase motif and is predicted to be an RNA methyltransferase; multicopy suppressor of respiratory defects caused by OXA1 mutations	ns	2	2	0.000995679	-0.0642495	0.0652452	0	0.0231363
ydr317wΔ	YDR317W	HIM1	Protein of unknown function involved in DNA repair	ns	2	2	-0.016359	-0.00289528	-0.0134637	0	-0.00146196
ydr318wΔ	YDR318W	MCM21	Component of the kinetochore sub-complex COMA; COMA (Ctf19p, Okp1p, Mcm21p, Ame1p) bridges kinetochore subunits in contact with centromeric DNA with subunits bound to microtubules during kinetochore assembly; involved in minichromosome maintenance; modified by sumoylation; orthologous to human centromere constitutive-associated network (CCAN) subunit CENP-O and fission yeast mal2	ns	2	2	-0.0377773	0.0301738	-0.067951	0	-0.0279151
ydr319cΔ	YDR319C	YFT2	Protein required for normal ER membrane biosynthesis; member of the highly conserved FIT family of proteins involved in triglyceride droplet biosynthesis and homologous to human FIT2; interacts with Sst2p and Hsp82p in high-throughput two-hybrid screens	ns	2	2	0.0285953	-0.00623194	0.0348272	0	0.00690486
ydr320cΔ	YDR320C	SWA2	Auxilin-like protein involved in vesicular transport; clathrin-binding protein required for uncoating of clathrin-coated vesicles	ns	2	2	0.00416607	-0.0328438	0.0370098	0	0.0100758
ydr321wΔ	YDR321W	ASP1	Cytosolic L-asparaginase, involved in asparagine catabolism; catalyzes hydrolysis of L-asparagine to aspartic acid and ammonia; important enzyme for the treatment of acute lymphoblastic leukemia; has low glutaminase activity and dependence; synthesized constitutively	ns	2	2	0.024424	-0.00189775	0.0263218	0	0.00549713
ydr326cΔ	YDR326C	YSP2	Sterol-binding protein; has a probable role in retrograde transport of sterols from the plasma membrane to the ER; contains two StART-like domains that bind sterols and a GRAM domain; co-localizes to puncta in the cortical ER with Sip3p; one of six StART-like domain-containing proteins in yeast that may be involved in sterol transfer between intracellular membranes; conserved across eukaryotes	ns	2	2	0.0205398	0.0109983	0.00954143	0	0.00038768
ydr329cΔ	YDR329C	PEX3	Peroxisomal membrane protein (PMP); required for proper localization and stability of PMPs; anchors peroxisome retention factor Inp1p at the peroxisomal membrane; interacts with Pex19p	ns	2	2	0.011141	0.0067282	0.00441277	0	0.000192058
ydr330wΔ	YDR330W	UBX5	UBX domain-containing protein that interacts with Cdc48p; ubiquitin regulatory X is also known as UBX	ns	2	2	0.0385681	0.00742375	0.0311444	0	0.00743743
ydr332wΔ	YDR332W	IRC3	Double-stranded DNA-dependent helicase of the DExH/D-box family; required for maintenance of the mitochondrial (mt) genome; null mutant accumulates double-stranded breaks in mt DNA; localizes to the mt matrix	ns	2	2	0.0385924	-0.0169786	0.055571	0	0.0177012
ydr333cΔ	YDR333C	RQC1	Component of the ribosome quality control complex (RQC); RQC (Rqc1p-Rkr1p-Tae2p-Cdc48p-Npl4p-Ufd1p) is a ribosome-bound complex required for the degradation of polypeptides arising from stalled translation; required along with Rkr1p for recruitment of the Cdc48p-Npl4p-Ufd1p AAA ATPase complex to the RQC	ns	2	2	0.00801498	-0.0119147	0.0199297	0	0.00334163
ydr334wΔ	YDR334W	SWR1	Swi2/Snf2-related ATPase; structural component of the SWR1 complex, which exchanges histone variant H2AZ (Htz1p) for chromatin-bound histone H2A; relocalizes to the cytosol in response to hypoxia; chronological aging factor that mediates lifespan extension by dietary restriction	ns	2	2	-0.115881	-0.00689466	-0.108987	0	-0.0499433
ydr335wΔ	YDR335W	MSN5	Karyopherin; involved in nuclear import and export of proteins, including import of replication protein A and export of Far1p and transcription factors Swi5p, Swi6p, Msn2p, and Pho4p; required for re-export of mature tRNAs after their retrograde import from the cytoplasm; exportin-5 homolog	ns	2	2	-0.0357477	0.0451609	-0.0809087	0	-0.0353161
ydr336wΔ	YDR336W	MRX8	Protein that associates with mitochondrial ribosome; sumoylated under stress conditions in a genome wide study; YDR336W is not an essential gene	ns	2	2	0.019256	-0.00241399	0.0216699	0	0.00344903
ydr338cΔ	YDR338C	NA	Putative protein of unknown function; member of the multi-drug and toxin extrusion (MATE) family of the multidrug/oligosaccharidyl-lipid/polysaccharide (MOP) exporter superfamily	ns	2	2	0.00277993	-0.0172637	0.0200436	0	0.00337671
ydr340wΔ	YDR340W	NA	Putative protein of unknown function	ns	2	2	0.0206283	-0.0157242	0.0363525	0	0.00976828
ydr344cΔ	YDR344C	NA	Putative protein of unknown function; conserved among S. cerevisiae strains	ns	2	2	0.000363266	0.0106541	-0.0102908	0	-0.000849908
ydr345cΔ	YDR345C	HXT3	Low affinity glucose transporter of the major facilitator superfamily; expression is induced in low or high glucose conditions; HXT3 has a paralog, HXT5, that arose from the whole genome duplication	ns	2	2	0.0141509	0.030646	-0.016495	0	-0.0013864
ydr346cΔ	YDR346C	SVF1	Protein with a potential role in cell survival pathways; required for the diauxic growth shift; expression in mammalian cells increases survival under conditions inducing apoptosis; mutant has increased aneuploidy tolerance	ns	2	2	0.0341839	-0.00751827	0.0417021	0	0.0122883
ydr348cΔ	YDR348C	PAL1	Protein of unknown function thought to be involved in endocytosis; physically interacts with Ede1p and is found at endocytic sites at cell periphery during early stages of endocytosis; green fluorescent protein (GFP)-fusion protein localizes to bud neck; potential Cdc28p substrate; similar to S. pombe Pal1 protein; relocalizes from bud neck to cytoplasm upon DNA replication stress; PAL1 has a par…	ns	2	2	0.0209418	0.0317915	-0.0108496	0	-0.000858127
ydr349cΔ	YDR349C	YPS7	Putative GPI-anchored aspartic protease; member of the yapsin family of proteases involved in cell wall growth and maintenance; located in the cytoplasm and endoplasmic reticulum	ns	2	2	-0.0142539	-0.0399901	0.0257362	0	0.00529253
ydr351wΔ	YDR351W	SBE2	Protein required for bud growth; involved in transport of cell wall components from the Golgi to the cell surface; SBE2 has a paralog, SBE22, that arose from the whole genome duplication	ns	2	2	0.0040178	0.0409147	-0.0368969	0	-0.0101692
ydr352wΔ	YDR352W	YPQ2	Putative vacuolar membrane transporter for cationic amino acids; likely contributes to amino acid homeostasis by exporting cationic amino acids from the vacuole; member of the PQ-loop family, with seven transmembrane domains; mutant phenotype is functionally complemented by rat PQLC2 vacuolar transporter	ns	2	2	0.03999	0.0686362	-0.0286462	0	-0.00449831
ydr354wΔ	YDR354W	TRP4	Anthranilate phosphoribosyl transferase; transferase of the tryptophan biosynthetic pathway; catalyzes the phosphoribosylation of anthranilate; subject to the general control system of amino acid biosynthesis	ns	2	2	-0.0379425	-0.0486039	0.0106613	0	0.000726185
ydr357cΔ	YDR357C	CNL1	Subunit of the BLOC-1 complex involved in endosomal maturation; interacts with Msb3p; null mutant is sensitive to drug inducing secretion of vacuolar cargo; green fluorescent protein (GFP)-fusion protein localizes to the cytoplasm	ns	2	2	-0.0783425	0.019558	-0.0979005	0	-0.0367466
ydr358wΔ	YDR358W	GGA1	Golgi-localized protein with homology to gamma-adaptin; interacts with and regulates Arf1p and Arf2p in a GTP-dependent manner in order to facilitate traffic through the late Golgi; GGA1 has a paralog, GGA2, that arose from the whole genome duplication	ns	2	2	-0.00696664	0.0360164	-0.0429831	0	-0.0112964
ydr359cΔ	YDR359C	EAF1	Component of the NuA4 histone acetyltransferase complex; acts as a platform for assembly of NuA4 subunits into the native complex; required for initiation of pre-meiotic DNA replication, likely due to its requirement for expression of IME1	ns	2	2	-0.00999776	-0.00495965	-0.00503811	0	-0.00024301
ydr360wΔ	YDR360W	OPI7	Dubious open reading frame; unlikely to encode a functional protein, based on available experimental and comparative sequence data; partially overlaps verified gene VID21/YDR359C	ns	2	2	-0.0726617	-0.077295	0.00463333	0	0.000143593
ydr363wΔ	YDR363W	ESC2	Sumo-like domain protein; prevents accumulation of toxic intermediates during replication-associated recombinational repair; roles in silencing, lifespan, chromatid cohesion and the intra-S-phase DNA damage checkpoint; RENi family member	ns	2	2	-0.0275748	-0.0603802	0.0328054	0	0.00392083
ydr363w-aΔ	YDR363W-A	SEM1	19S proteasome regulatory particle lid subcomplex component; role in Ub-dependent proteolysis and proteasome stability; involved in TREX-2 mediated mRNA export, and in the prevention of transcription-associated genome instability; ubiquitinated by Nedd4-like E3-ligase, Rsp5p; human ortholog DSS1, a BRCA1 binding protein implicated in cancer, complements the yeast null; drives trinucleotide repeat…	ns	2	2	0.00267342	-0.0315998	0.0342732	0	0.00838978
ydr368wΔ	YDR368W	YPR1	NADPH-dependent aldo-keto reductase; reduces multiple substrates including 2-methylbutyraldehyde and D,L-glyceraldehyde, expression is induced by osmotic and oxidative stress; functionally redundant with other aldo-keto reductases; protein abundance increases in response to DNA replication stress; YPR1 has a paralog, GCY1, that arose from the whole genome duplication; human homolog AKR1B1 can com…	ns	2	2	0.0250491	0.000354884	0.0246942	0	0.00501194
ydr369cΔ	YDR369C	XRS2	Protein required for DNA repair; component of the Mre11 complex, which is involved in double strand breaks, meiotic recombination, telomere maintenance, and checkpoint signaling	ns	2	2	-0.288212	-0.206346	-0.0818655	0	-0.0240385
ydr370cΔ	YDR370C	DXO1	mRNA 5'-end-capping quality-control protein; has distributive, 5'-3' exoRNase activity; similar to Rai1p;	ns	2	2	0.00931838	0.0947705	-0.0854521	0	-0.0347335
ydr371wΔ	YDR371W	CTS2	Putative chitinase; functionally complements A. gossypii cts2 mutant sporulation defect	ns	2	2	0.0231613	0.0731641	-0.0500028	0	-0.0124303
ydr372cΔ	YDR372C	VPS74	Golgi phosphatidylinositol-4-kinase effector and PtdIns4P sensor; interacts with the cytosolic domains of cis and medial glycosyltransferases, and in the PtdIns4P-bound state mediates the targeting of these enzymes to the Golgi; interacts with the catalytic domain of Sac1p, the major cellular PtdIns4P phosphatase, to direct dephosphosphorylation of the Golgi pool of PtdIns4P; tetramerization requ…	ns	2	2	0.0437847	0.073504	-0.0297193	0	-0.00546861
ydr374cΔ	YDR374C	PHO92	Posttranscriptional regulator of phosphate metabolism; facilitates PHO4 mRNA degradation by interacting with Pop2p; regulates PHO4 mRNA stability by binding to PHO4's 3'UTR in a phosphate-dependent manner; contains highly conserved YTH (YT521-B Homology) domain that exhibits RNA-binding activity; human homolog YTHDF2 can complement yeast null mutant	ns	2	2	-0.00640338	0.00180602	-0.00820939	0	-0.000420091
ydr375cΔ	YDR375C	BCS1	Protein translocase and chaperone required for Complex III assembly; member of the AAA ATPase family; forms a homo-oligomeric complex in the mitochondrial inner membrane that translocates the C-terminal domain of Rip1p from the matrix across the inner membrane and delivers it to an assembly intermediate of respiratory Complex III; also required for assembly of the Qcr10p subunit; mutation is func…	ns	2	2	-0.0193793	-0.193555	0.174176	0	0.0218362
ydr378cΔ	YDR378C	LSM6	Lsm (Like Sm) protein; part of heteroheptameric complexes (Lsm2p-7p and either Lsm1p or 8p): cytoplasmic Lsm1p complex involved in mRNA decay; nuclear Lsm8p complex part of U6 snRNP and possibly involved in processing tRNA, snoRNA, and rRNA	ns	2	2	-0.213964	-0.266875	0.0529108	0	0.0119986
ydr379wΔ	YDR379W	RGA2	GTPase-activating protein for polarity-establishment protein Cdc42p; implicated in control of septin organization, pheromone response, and haploid invasive growth; regulated by Pho85p and Cdc28p; RGA2 has a paralog, RGA1, that arose from the whole genome duplication	ns	2	2	0.0877796	0.0118767	0.0759028	0	0.020535
ydr380wΔ	YDR380W	ARO10	Phenylpyruvate decarboxylase; catalyzes decarboxylation of phenylpyruvate to phenylacetaldehyde, which is the first specific step in the Ehrlich pathway; involved in protein N-terminal Met and Ala catabolism	ns	2	2	0.0934367	0.0773292	0.0161076	0	0.00143978
ydr383cΔ	YDR383C	NKP1	Central kinetochore protein and subunit of the Ctf19 complex; mutants have elevated rates of chromosome loss; orthologous to fission yeast kinetochore protein fta4	ns	2	2	-0.00112649	0.00515354	-0.00628002	0	-0.000224987
ydr384cΔ	YDR384C	ATO3	Plasma membrane protein, putative ammonium transporter; regulation pattern suggests a possible role in export of ammonia from the cell; phosphorylated in mitochondria; member of the TC 9.B.33 YaaH family of putative transporters	ns	2	2	-0.00157078	-0.0211642	0.0195935	0	0.00313181
ydr385wΔ	YDR385W	EFT2	Elongation factor 2 (EF-2), also encoded by EFT1; catalyzes ribosomal translocation during protein synthesis; contains diphthamide, the unique posttranslationally modified histidine residue specifically ADP-ribosylated by diphtheria toxin; EFT2 has a paralog, EFT1, that arose from the whole genome duplication	ns	2	2	-0.0584904	-0.0914036	0.0329131	0	0.00498487
ydr386wΔ	YDR386W	MUS81	Subunit of structure-specific Mms4p-Mus81p endonuclease; cleaves branched DNA; involved in DNA repair, replication fork stability, and joint molecule formation/resolution during meiotic recombination; promotes template switching during break-induced replication (BIR), causing non-reciprocal translocations (NRTs); helix-hairpin-helix protein; phosphorylation of non-catalytic subunit Mms4p by Cdc28…	ns	2	2	-0.0357992	-0.0915764	0.0557772	0	0.0169988
ydr387cΔ	YDR387C	CIN10	Putative transporter; member of the sugar porter family; non-essential gene; overexpression results in elevated colony sectoring, an indicator of chromosomal instability	ns	2	2	0.00960897	0.00101005	0.00859891	0	0.000700368
ydr388wΔ	YDR388W	RVS167	Calmodulin-binding actin-associated protein; roles in endocytic membrane tabulation and constriction, and exocytosis; N-BAR domain protein that interacts with Rvs161p to regulate actin cytoskeleton, endocytosis, and viability following starvation or osmotic stress; recruited to bud tips by Gyl1p and Gyp5p during polarized growth; homolog of mammalian amphiphysin	ns	2	2	-0.254828	-0.324664	0.0698357	0	0.00252666
ydr389wΔ	YDR389W	SAC7	GTPase activating protein (GAP) for Rho1p; regulator of a Tor2p-mediated, Rho1p GTPase switch that controls organization of the actin cytoskeleton; negative regulator of the RHO1-PKC1-MAPK cell integrity (CWI) and membrane fluidity homeostasis signaling pathways; potential Cdc28p substrate; SAC7 has a paralog, BAG7, that arose from the whole genome duplication	ns	2	2	-0.0642101	0.00817258	-0.0723827	0	-0.0268018
ydr391cΔ	YDR391C	NA	Putative protein of unknown function; possibly involved in zinc homeostasis; Bdf1p-dependent transcription induced by salt stress; green fluorescent protein (GFP)-fusion protein localizes to both the cytoplasm and the nucleus	ns	2	2	-0.0046157	0.00379918	-0.00841489	0	-0.000668837
ydr392wΔ	YDR392W	SPT3	Subunit of the SAGA and SAGA-like transcriptional regulatory complexes; interacts with Spt15p to activate transcription of some RNA polymerase II-dependent genes, also functions to inhibit transcription at some promoters; relocalizes to the cytosol in response to hypoxia	ns	2	2	-0.506353	-0.386281	-0.120072	0	-0.0207782
ydr393wΔ	YDR393W	SHE9	Protein required for normal mitochondrial morphology; mitochondrial inner membrane protein; may be involved in fission of the inner membrane; forms a homo-oligomeric complex	ns	2	2	-0.218895	-0.266348	0.0474532	0	0.00988221
ydr395wΔ	YDR395W	SXM1	Nuclear transport factor (karyopherin); involved in protein transport between the cytoplasm and nucleoplasm; similar to Nmd5p, Cse1p, Lph2p, and the human cellular apoptosis susceptibility protein, CAS1	ns	2	2	0.0601863	-0.00998785	0.0701741	0	0.0192981
ydr399wΔ	YDR399W	HPT1	Dimeric hypoxanthine-guanine phosphoribosyltransferase; catalyzes the transfer of the phosphoribosyl portion of 5-phosphoribosyl-alpha-1-pyrophosphate to a purine base (either guanine or hypoxanthine) to form pyrophosphate and a purine nucleotide (either guanosine monophosphate or inosine monophosphate); mutations in the human homolog HPRT1 can cause Lesch-Nyhan syndrome and Kelley-Seegmiller syn…	ns	2	2	-0.44235	-0.0709716	-0.371378	0	-0.179885
ydr400wΔ	YDR400W	URH1	Uridine nucleosidase (uridine-cytidine N-ribohydrolase); cleaves N-glycosidic bonds in nucleosides; involved in the pyrimidine salvage and nicotinamide riboside salvage pathways	ns	2	2	0.0093828	0.0473292	-0.0379464	0	-0.0106723
ydr401wΔ	YDR401W	NA	Dubious open reading frame; unlikely to encode a functional protein, based on available experimental and comparative sequence data	ns	2	2	-0.00261808	0.00827467	-0.0108927	0	-0.00109509
ydr402cΔ	YDR402C	DIT2	N-formyltyrosine oxidase; sporulation-specific microsomal enzyme involved in the production of N,N-bisformyl dityrosine required for spore wall maturation, homologous to cytochrome P-450s; SWAT-GFP and mCherry fusion proteins localize to the endoplasmic reticulum and vacuole respectively	ns	2	2	0.0466806	0.0774984	-0.0308179	0	-0.00443475
ydr403wΔ	YDR403W	DIT1	Sporulation-specific enzyme required for spore wall maturation; involved in the production of a soluble LL-dityrosine-containing precursor of the spore wall; transcripts accumulate at the time of prospore enclosure	ns	2	2	0.00171947	0.0160959	-0.0143764	0	-0.00185609
ydr406wΔ	YDR406W	PDR15	Plasma membrane ATP binding cassette (ABC) transporter; multidrug transporter and general stress response factor implicated in cellular detoxification; regulated by Pdr1p, Pdr3p and Pdr8p; promoter contains a PDR responsive element; PDR15 has a paralog, PDR5, that arose from the whole genome duplication	ns	2	2	0.0370561	-0.0148051	0.0518611	0	0.010889
ydr408cΔ	YDR408C	ADE8	Phosphoribosyl-glycinamide transformylase; catalyzes a step in the 'de novo' purine nucleotide biosynthetic pathway	ns	2	2	-0.0232627	-0.125827	0.102565	0	0.0416635
ydr409wΔ	YDR409W	SIZ1	SUMO E3 ligase; promotes attachment of small ubiquitin-related modifier sumo (Smt3p) to primarily cytoplasmic proteins; regulates Rsp5p ubiquitin ligase activity and is in turn itself regulated by Rsp5p; required for sumoylation of septins and histone H3 variant Cse4p, a prerequisite for STUbL-mediated Ub-dependent degradation; localizes to the septin ring; acts as an adapter between E2, Ubc9p an…	ns	2	2	-0.0148291	0.00982012	-0.0246492	0	-0.00352405
ydr411cΔ	YDR411C	DFM1	Endoplasmic reticulum (ER) localized protein; involved in ER-associated protein degradation (ERAD), ER stress, and homeostasis; interacts with components of ERAD-L and ERAD-C and Cdc48p; derlin-like family member similar to Der1p	ns	2	2	0.0418041	0.0184954	0.0233087	0	0.0036535
ydr414cΔ	YDR414C	ERD1	Predicted membrane protein required for lumenal ER protein retention; mutants secrete the endogenous ER protein, BiP (Kar2p)	ns	2	2	0.121181	0.0405484	0.0806323	0	0.0313995
ydr415cΔ	YDR415C	NA	Putative aminopeptidase; SWAT-GFP fusion protein localizes to the endoplasmic reticulum and vacuole, while mCherry fusion localizes to the vacuole	ns	2	2	0.0132104	0.00396358	0.0092468	0	0.000804943
ydr419wΔ	YDR419W	RAD30	DNA polymerase eta; involved in translesion synthesis during post-replication repair; catalyzes the synthesis of DNA opposite cyclobutane pyrimidine dimers and other lesions; involved in formation of post-replicative damage-induced genome-wide cohesion; may also have a role in protection against mitochondrial mutagenesis; mutations in human pol eta are responsible for XPV	ns	2	2	0.0266933	0.0315824	-0.00488913	0	-0.000234659
ydr420wΔ	YDR420W	HKR1	Mucin family member that functions as an osmosensor in the HOG pathway; large, highly glycosylated protein that functions redundantly with Msb2p in Sho1p-mediated osmostresss induction of the HOG signaling pathway; cytoplasmic domain interacts with Ahk1p a scaffold protein that prevents cross talk with the Kss1p MAPK of the filamentous growth pathway; mutant displays defects in beta-1,3 glucan sy…	ns	2	2	0.0122205	0.0151125	-0.00289199	0	-8.37467e-05
ydr421wΔ	YDR421W	ARO80	Zinc finger transcriptional activator of the Zn2Cys6 family; activates transcription of aromatic amino acid catabolic genes in the presence of aromatic amino acids	ns	2	2	-0.0747118	0.00686236	-0.0815742	0	-0.0325122
ydr422cΔ	YDR422C	SIP1	Alternate beta-subunit of the Snf1p kinase complex; may confer substrate specificity; vacuolar protein containing KIS (Kinase-Interacting Sequence) and ASC (Association with Snf1 kinase Complex) domains involved in protein interactions	ns	2	2	-0.0728647	-0.0751676	0.00230285	0	1.47372e-05
ydr423cΔ	YDR423C	CAD1	AP-1-like basic leucine zipper (bZIP) transcriptional activator; involved in stress responses, iron metabolism, and pleiotropic drug resistance; controls a set of genes involved in stabilizing proteins; binds consensus sequence TTACTAA; CAD1 has a paralog, YAP1, that arose from the whole genome duplication	ns	2	2	-0.0123457	-0.0261823	0.0138366	0	0.00065745
ydr424cΔ	YDR424C	DYN2	Cytoplasmic light chain dynein, microtubule motor protein; required for intracellular transport and cell division; involved in mitotic spindle positioning; forms complex with dynein intermediate chain Pac11p that promotes Dyn1p homodimerization, potentiates motor processivity; Dyn2p-Pac11p complex important for interaction of dynein motor complex with dynactin complex; acts as molecular glue to d…	ns	2	2	-0.0478041	0.0621113	-0.109915	0	-0.0421878
ydr425wΔ	YDR425W	SNX41	Sorting nexin; involved in the retrieval of late-Golgi SNAREs from the post-Golgi endosome to the trans-Golgi network; interacts with Snx4p	ns	2	2	-0.0316588	-0.05606	0.0244012	0	0.00276656
ydr426cΔ	YDR426C	NA	Dubious open reading frame; unlikely to encode a functional protein, based on available experimental and comparative sequence data; partially overlaps the verified ORF SNX41	ns	2	2	-0.0593924	-0.0383422	-0.0210503	0	-0.00271166
ydr428cΔ	YDR428C	BNA7	Formylkynurenine formamidase; involved in the de novo biosynthesis of NAD from tryptophan via kynurenine	ns	2	2	0.0406941	0.168025	-0.127331	0	-0.058039
ydr430cΔ	YDR430C	CYM1	Lysine-specific metalloprotease of the pitrilysin family; metalloprotease of the intermembrane space; degrades proteins and presequence peptides cleaved from imported proteins; required for normal mitochondrial morphology	ns	2	2	0.00641976	0.0110033	-0.00458356	0	-0.000124315
ydr431wΔ	YDR431W	NA	Dubious open reading frame; unlikely to encode a functional protein, based on available experimental and comparative sequence data	ns	2	2	-0.0651383	-0.15268	0.087542	0	0.0258542
ydr435cΔ	YDR435C	PPM1	Carboxyl methyltransferase; methylates the C terminus of the protein phosphatase 2A catalytic subunit (Pph21p or Pph22p), which is important for complex formation with regulatory subunits; required for methionine to inhibit autophagy and promote growth	ns	2	2	0.0719314	0.0304322	0.0414991	0	0.00698912
ydr436wΔ	YDR436W	PPZ2	Serine/threonine protein phosphatase Z, isoform of Ppz1p; involved in regulation of potassium transport, which affects osmotic stability, cell cycle progression, and halotolerance	ns	2	2	0.016458	-0.0302312	0.0466892	0	0.00906628
ydr438wΔ	YDR438W	THI74	Mitochondrial transporter repressible by thiamine; THI74 has a paralog, YML018C, that arose from the whole genome duplication; shows sequence homology to human gene SLC35F3, a thiamine transporter implicated in hypertension	ns	2	2	0.0604279	0.0313341	0.0290937	0	0.00454732
ydr439wΔ	YDR439W	LRS4	Nucleolar protein that forms a complex with Csm1p; and then Mam1p at kinetochores during meiosis I to mediate accurate homolog segregation; required for condensin recruitment to the replication fork barrier site and rDNA repeat segregation	ns	2	2	-0.0104685	-0.0202612	0.00979266	0	0.000511438
ydr440wΔ	YDR440W	DOT1	Nucleosomal histone H3-Lys79 methylase; methylation is required for telomeric silencing, meiotic checkpoint control, and DNA damage response	ns	2	2	-0.0586788	-0.0282731	-0.0304056	0	-0.00594686
ydr441cΔ	YDR441C	APT2	Potential adenine phosphoribosyltransferase; encodes a protein with similarity to adenine phosphoribosyltransferase, but artificially expressed protein exhibits no enzymatic activity; APT2 has a paralog, APT1, that arose from the whole genome duplication	ns	2	2	-0.0343563	-0.0367201	0.00236382	0	5.4901e-05
ydr444wΔ	YDR444W	NA	Putative hydrolase acting on ester bonds	ns	2	2	0.0350062	0.0142455	0.0207607	0	0.00366076
ydr445cΔ	YDR445C	NA	Dubious open reading frame; unlikely to encode a functional protein, based on available experimental and comparative sequence data	ns	2	2	-0.00231769	0.00531898	-0.00763666	0	-0.000554926
ydr446wΔ	YDR446W	ECM11	Meiosis-specific protein; component of the Synaptonemal Complex (SC) along with Gmc2p; required for efficient crossover formation and for the efficient loading of the SC transverse filament protein, Zip1p; is SUMOlytaed in a Gmc2p manner, and SUMOylation is required for its function in meiosis; GFP fusion protein is present in discrete clusters in the nucleus throughout mitosis; may be involved i…	ns	2	2	0.0233931	0.0160802	0.00731292	0	0.000380321
ydr447cΔ	YDR447C	RPS17B	Ribosomal protein 51 (rp51) of the small (40s) subunit; homologous to mammalian ribosomal protein S17, no bacterial homolog; RPS17B has a paralog, RPS17A, that arose from the whole genome duplication; protein abundance increases in response to DNA replication stress	ns	2	2	-0.0680094	-0.0548546	-0.0131548	0	-0.000951719
ydr451cΔ	YDR451C	YHP1	Homeobox transcriptional repressor; binds Mcm1p and early cell cycle box (ECB) elements of cell cycle regulated genes, thereby restricting ECB-mediated transcription to the M/G1 interval; YHP1 has a paralog, YOX1, that arose from the whole genome duplication	ns	2	2	-0.0231085	-0.0166721	-0.00643646	0	-0.000362529
ydr452wΔ	YDR452W	PPN1	Dual endo- and exopolyphosphatase with a role in phosphate metabolism; acts as both an endopolyphosphatase cleaving long chains of polyphosphate distributively to generate shorter polymer chains and as an exopolyphosphatase catalyzing the hydrolysis of terminal phosphate from polyphosphate; localizes to the vacuole, nucleus and cytosol; functions as a homodimer; relocalizes from vacuole to cytopl…	ns	2	2	0.14927	0.0473476	0.101922	0	0.0238937
ydr453cΔ	YDR453C	TSA2	Stress inducible cytoplasmic thioredoxin peroxidase; cooperates with Tsa1p in the removal of reactive oxygen, nitrogen and sulfur species using thioredoxin as hydrogen donor; deletion enhances the mutator phenotype of tsa1 mutants; protein abundance increases in response to DNA replication stress; TSA2 has a paralog, TSA1, that arose from the whole genome duplication	ns	2	2	0.00229704	0.00600349	-0.00370645	0	-0.000136446
ydr455cΔ	YDR455C	NA	Dubious open reading frame; unlikely to encode a functional protein, based on available experimental and comparative sequence data; partially overlaps the verified gene YDR456W	ns	2	2	0.0372929	-0.0313038	0.0685968	0	0.0174476
ydr458cΔ	YDR458C	HEH2	Inner nuclear membrane (INM) protein; contains helix-extension-helix (HEH) motif, nuclear localization signal sequence; targeting to the INM requires the Srp1p-Kap95p karyopherins and the Ran cycle; HEH2 has a paralog, SRC1, that arose from the whole genome duplication	ns	2	2	0.0117167	0.0239359	-0.0122192	0	-0.0010793
ydr459cΔ	YDR459C	PFA5	Palmitoyltransferase with autoacylation activity; likely functions in pathway(s) outside Ras; member of a family of putative palmitoyltransferases containing an Asp-His-His-Cys-cysteine rich (DHHC-CRD) domain	ns	2	2	-0.0269404	-0.00517851	-0.0217619	0	-0.00390825
ydr463wΔ	YDR463W	STP1	Transcription factor; contains a N-terminal regulatory motif (RI) that acts as a cytoplasmic retention determinant and as an Asi dependent degron in the nucleus; undergoes proteolytic processing by SPS (Ssy1p-Ptr3p-Ssy5p)-sensor component Ssy5p in response to extracellular amino acids; activates transcription of amino acid permease genes and may have a role in tRNA processing; STP1 has a paralog,…	ns	2	2	-0.125242	-0.355568	0.230326	0	0.106043
ydr465cΔ	YDR465C	RMT2	Arginine N5 methyltransferase; methylates ribosomal protein Rpl12 (L12) on Arg67; relative distribution to the nucleus increases upon DNA replication stress	ns	2	2	0.00268454	-0.00475194	0.00743647	0	0.000451601
ydr466wΔ	YDR466W	PKH3	Protein kinase with similarity to mammalian PDK1 and yeast Pkh1p/Phk2p; yeast Pkh1p and Pkh2p are two redundant upstream activators of Pkc1p; identified as a multicopy suppressor of a pkh1 pkh2 double mutant	ns	2	2	0.114388	0.0525892	0.0617984	0	0.0152861
ydr467cΔ	YDR467C	NA	Dubious open reading frame; unlikely to encode a functional protein, based on available experimental and comparative sequence data	ns	2	2	0.0533556	-0.00132991	0.0546855	0	0.0168129
ydr469wΔ	YDR469W	SDC1	Subunit of the COMPASS (Set1C) complex; COMPASS methylates lysine 4 of histone H3 and is required in chromatin silencing at telomeres; contains a Dpy-30 domain that mediates interaction with Bre2p; similar to C. elegans and human DPY-30	ns	2	2	-0.0358548	-0.0987443	0.0628894	0	0.0217172
ydr471wΔ	YDR471W	RPL27B	Ribosomal 60S subunit protein L27B; homologous to mammalian ribosomal protein L27, no bacterial homolog; RPL27B has a paralog, RPL27A, that arose from the whole genome duplication	ns	2	2	-0.0820329	-0.20742	0.125387	0	0.047726
ydr474cΔ	YDR474C	NULL	NULL	ns	2	2	-0.0672208	-0.088423	0.0212022	0	0.00151522
ydr475cΔ	YDR475C	JIP4	Protein of unknown function; previously annotated as two separate ORFs, YDR474C and YDR475C, which were merged as a result of corrections to the systematic reference sequence; JIP4 has a paralog, YOR019W, that arose from the whole genome duplication	ns	2	2	-0.0623257	-0.0852207	0.022895	0	0.000953945
ydr476cΔ	YDR476C	NA	Putative protein of unknown function; green fluorescent protein (GFP)-fusion protein localizes to the endoplasmic reticulum; YDR476C is not an essential gene	ns	2	2	0.0110869	-0.000349352	0.0114363	0	0.000718686
ydr477wΔ	YDR477W	SNF1	AMP-activated S/T protein kinase; forms a complex with Snf4p and members of the Sip1p/Sip2p/Gal83p family; required for transcription of glucose-repressed genes, thermotolerance, sporulation, and peroxisome biogenesis; regulates nucleocytoplasmic shuttling of Hxk2p; regulates filamentous growth and acts as a non-canonical GEF, activating Arf3p during invasive growth; SUMOylation by Mms21p inhibit…	ns	2	2	0.0167898	0.00494904	0.0118408	0	0.00128844
ydr479cΔ	YDR479C	PEX29	ER-resident protein involved in peroxisomal biogenesis; ER-localized protein that associates with peroxisomes; interacts with Pex30p and reticulons Rtn1p and Yop1p to regulate peroxisome biogenesis from the ER; role in peroxisomal-destined vesicular flow from the ER; regulates peroxisomal size, number and distribution; Pex28p and Pex29p may act at steps upstream of those mediated by Pex30p, Pex31…	ns	2	2	-0.05166	-0.0277992	-0.0238609	0	-0.00257723
ydr480wΔ	YDR480W	DIG2	MAP kinase-responsive inhibitor of the Ste12p transcription factor; involved in the regulation of mating-specific genes and the invasive growth pathway; related regulators Dig1p and Dig2p bind to Ste12p; DIG2 has a paralog, DIG1, that arose from the whole genome duplication	ns	2	2	0.00464107	-0.0165204	0.0211615	0	0.00372882
ydr481cΔ	YDR481C	PHO8	Repressible vacuolar alkaline phosphatase; regulated by levels of Pi and by Pho4p, Pho9p, Pho80p, Pho81p and Pho85p; dephosphorylates phosphotyrosyl peptides; contributes to NAD+ metabolism by producing nicotinamide riboside from NMN	ns	2	2	0.0237996	0.0218385	0.00196104	0	3.887e-05
ydr482cΔ	YDR482C	CWC21	Protein involved in RNA splicing by the spliceosome; component of a complex containing Cef1p; interacts genetically with ISY1 and BUD13; may bind RNA; has similarity to S. pombe Cwf21p	ns	2	2	-0.0184247	0.00584002	-0.0242647	0	-0.00483712
ydr483wΔ	YDR483W	KRE2	Alpha1,2-mannosyltransferase of the Golgi; involved in protein mannosylation; KRE2 has a paralog, KTR6, that arose from the whole genome duplication	ns	4	4	-0.00195471	0.0245513	-0.026506	0	-0.00465206
ydr486cΔ	YDR486C	VPS60	Protein involved in late endosome to vacuole transport; cytoplasmic and vacuolar membrane protein; required for normal filament maturation during pseudohyphal growth; may function in targeting cargo proteins for degradation; interacts with Vta1p	ns	2	2	0.0706476	0.151238	-0.0805902	0	-0.0294413
ydr488cΔ	YDR488C	PAC11	Dynein intermediate chain, microtubule motor protein; required for intracellular transport and cell division; acts in cytoplasmic dynein pathway; forms complex with dynein light chain Dyn2p that promotes Dyn1p homodimerization and potentiates motor processivity; Dyn2p-Pac11p complex is also important for interaction of dynein motor complex with dynactin complex; forms cortical cytoplasmic microtu…	ns	2	2	-0.0453101	0.0150722	-0.0603823	0	-0.019112
ydr490cΔ	YDR490C	PKH1	Serine/threonine protein kinase; involved in sphingolipid-mediated signaling pathway that controls endocytosis; activates Ypk1p and Ykr2p, components of signaling cascade required for maintenance of cell wall integrity; contains a PH-like domain; redundant with Pkh2p; PKH1 has a paralog, PKH2, that arose from the whole genome duplication	ns	2	2	0.00197814	0.0448979	-0.0429198	0	-0.00913863
ydr491cΔ	YDR491C	NA	Dubious open reading frame; unlikely to encode a functional protein, based on available experimental and comparative sequence data	ns	2	2	-0.0117738	0.04645	-0.0582237	0	-0.00826862
ydr492wΔ	YDR492W	IZH1	Membrane protein involved in zinc ion homeostasis; member of the four-protein IZH family; transcription is regulated directly by Zap1p, expression induced by zinc deficiency and fatty acids; deletion increases sensitivity to elevated zinc; IZH1 has a paralog, IZH4, that arose from the whole genome duplication	ns	2	2	-0.0511847	0.0914435	-0.142628	0	-0.0428623
ydr493wΔ	YDR493W	MZM1	Protein required for assembly of the cytochrome bc(1) complex; acts as a chaperone for Rip1p and facilitates its insertion into the complex at a late stage of assembly; localized to the mitochondrial matrix; null mutant exhibits a respiratory growth defect and reduced mitochondrial zinc levels, which is characteristic of mutations affecting bc(1) complex assembly; member of the LYR protein family…	ns	2	2	-0.0172339	-0.0262825	0.00904861	0	0.0007549
ydr494wΔ	YDR494W	RSM28	Mitochondrial ribosomal protein of the small subunit; genetic interactions suggest a possible role in promoting translation initiation	ns	2	2	-0.029498	0.0214168	-0.0509149	0	-0.0139798
ydr496cΔ	YDR496C	PUF6	Pumilio-homology domain protein; binds the 3' UTR of ASH1 mRNA and represses its translation, resulting in proper asymmetric localization of ASH1 mRNA; required at post-transcriptional step for efficient retrotransposition; absence results in decreased Ty1 Gag:GFP protein levels; co-sediments with the 60S ribosomal subunit and is required for its biogenesis	ns	2	2	-0.0616807	-0.140946	0.0792653	0	0.0251244
ydr497cΔ	YDR497C	ITR1	Myo-inositol transporter; member of the sugar transporter superfamily; expression is repressed by inositol and choline via Opi1p and derepressed via Ino2p and Ino4p; relative distribution to the vacuole increases upon DNA replication stress; ITR1 has a paralog, ITR2, that arose from the whole genome duplication	ns	2	2	0.0441013	0.0656029	-0.0215015	0	-0.00229587
ydr500cΔ	YDR500C	RPL37B	Ribosomal 60S subunit protein L37B; required for processing of 27SB pre-rRNA and formation of stable 66S assembly intermediates; protein abundance increases in response to DNA replication stress; homologous to mammalian ribosomal protein L37, no bacterial homolog; RPL37B has a paralog, RPL37A, that arose from the whole genome duplication	ns	2	2	-0.087185	-0.204902	0.117717	0	0.0471064
ydr501wΔ	YDR501W	PLM2	Putative transcription factor, contains Forkhead Associated domain; found associated with chromatin; target of SBF transcription factor; induced in response to DNA damaging agents and deletion of telomerase; PLM2 has a paralog, TOS4, that arose from the whole genome duplication	ns	2	2	-0.0130491	0.005901	-0.0189501	0	-0.00233935
ydr502cΔ	YDR502C	SAM2	S-adenosylmethionine synthetase; catalyzes transfer of the adenosyl group of ATP to the sulfur atom of methionine; comparative analysis suggests that a mitochondrially targeted form may result from translation starting at a non-canonical codon upstream of the annotated start codon	ns	2	2	-0.013711	0.00619235	-0.0199033	0	-0.0030599
ydr503cΔ	YDR503C	LPP1	Lipid phosphate phosphatase; catalyzes Mg(2+)-independent dephosphorylation of phosphatidic acid (PA), lysophosphatidic acid, and diacylglycerol pyrophosphate; involved in control of the cellular levels of phosphatidylinositol and PA	ns	2	2	0.0203525	0.0718196	-0.0514671	0	-0.0111802
ydr504cΔ	YDR504C	SPG3	Protein required for high temperature survival during stationary phase; not required for growth on nonfermentable carbon sources; SWAT-GFP and mCherry fusion proteins localize to the endoplasmic reticulum	ns	2	2	0.0145103	0.086914	-0.0724037	0	-0.0223196
ydr505cΔ	YDR505C	PSP1	Asn and gln rich protein of unknown function; high-copy suppressor of POL1 (DNA polymerase alpha) and partial suppressor of CDC2 (polymerase delta) and CDC6 (pre-RC loading factor) mutations; overexpression results in growth inhibition; PSP1 has a paralog, YLR177W, that arose from the whole genome duplication	ns	2	2	0.0323492	-0.046947	0.0792962	0	0.0352799
ydr506cΔ	YDR506C	GMC1	Protein involved in meiotic progression; mutants are delayed in meiotic nuclear division and are defective in synaptonemal complex assembly; possible membrane-localized protein; SWAT-GFP and mCherry fusion proteins localize to the endoplasmic reticulum and vacuole respectively	ns	2	2	0.0330061	0.137224	-0.104218	0	-0.0280128
ydr508cΔ	YDR508C	GNP1	High-affinity glutamine permease; also transports Leu, Ser, Thr, Cys, Met and Asn; expression is fully dependent on Grr1p and modulated by the Ssy1p-Ptr3p-Ssy5p (SPS) sensor of extracellular amino acids; GNP1 has a paralog, AGP1, that arose from the whole genome duplication	ns	2	2	0.0120201	-0.0347297	0.0467497	0	0.0150021
ydr509wΔ	YDR509W	NA	Dubious open reading frame; unlikely to encode a functional protein, based on available experimental and comparative sequence data	ns	2	2	0.0805158	0.0421633	0.0383525	0	0.00799447
ydr511wΔ	YDR511W	SDH7	Mitochondrial protein involved in assembly of succinate dehydrogenase; has a role in maturation of the Sdh2p subunit; localized to the mitochondrial intermembrane space; required for acetate utilization and gluconeogenesis; mutation in Drosophila ortholog SDHAF3 causes reduced succinate dehydrogenase activity and neuronal and muscular dysfunction; member of the LYR protein family	ns	2	2	0.0207554	-0.036718	0.0574734	0	0.0211193
ydr512cΔ	YDR512C	EMI1	Non-essential protein of unknown function; required for transcriptional induction of the early meiotic-specific transcription factor IME1, also required for sporulation; contains twin cysteine-x9-cysteine motifs; deletion affects mitochondrial morphology	ns	2	2	-0.207119	-0.309018	0.101898	0	0.0296735
ydr513wΔ	YDR513W	GRX2	Cytoplasmic glutaredoxin; thioltransferase, glutathione-dependent disulfide oxidoreductase involved in maintaining redox state of target proteins, also exhibits glutathione peroxidase activity, expression induced in response to stress; GRX2 has two in-frame start codons resulting in a shorter isoform that is retained in the cytosol and a longer form translocated to the mitochondrial matrix; GRX2 …	ns	2	2	0.0678265	0.0825682	-0.0147417	0	-0.00097599
ydr514cΔ	YDR514C	NA	Protein of unknown function that localizes to mitochondria; overexpression affects endocytic protein trafficking; YDR514C has a paralog, GFD2, that arose from the whole genome duplication	ns	2	2	0.0481067	-0.00470876	0.0528154	0	0.0143296
ydr515wΔ	YDR515W	SLF1	RNA binding protein that associates with polysomes; may be involved in regulating mRNA translation; involved in the copper-dependent mineralization of copper sulfide complexes on cell surface in cells cultured in copper salts; SLF1 has a paralog, SRO9, that arose from the whole genome duplication; protein abundance increases in response to DNA replication stress	ns	2	2	-0.0143691	0.0526467	-0.0670158	0	-0.0233578
ydr516cΔ	YDR516C	EMI2	Non-essential protein of unknown function; required for transcriptional induction of the early meiotic-specific transcription factor IME1; required for sporulation; expression regulated by glucose-repression transcription factors Mig1/2p; EMI2 has a paralog, GLK1, that arose from the whole genome duplication; protein abundance increases in response to DNA replication stress	ns	2	2	-0.00159561	0.0115184	-0.013114	0	-0.00128499
ydr517wΔ	YDR517W	GRH1	Acetylated cis-Golgi protein, involved in ER to Golgi transport; homolog of human GRASP65; forms a complex with the coiled-coil protein Bug1p; mutants are compromised for the fusion of ER-derived vesicles with Golgi membranes; protein abundance increases in response to DNA replication stress	ns	2	2	-0.0149543	-0.0294791	0.0145248	0	0.00185164
ydr519wΔ	YDR519W	FPR2	Membrane-bound peptidyl-prolyl cis-trans isomerase (PPIase); binds to the drugs FK506 and rapamycin; expression pattern suggests possible involvement in ER protein trafficking; relocalizes from nucleus to vacuole upon DNA replication stress; mutation is functionally complemented by human FKBP2	ns	2	2	0.0642564	0.0559759	0.00828049	0	0.000386879
ydr520cΔ	YDR520C	URC2	Putative Zn(II)2Cys6 motif containing transcription factor; non-essential gene identified in a screen for mutants with increased levels of rDNA transcription; similar to S. kluyveri Urc2p involved in uracil catabolism	ns	2	2	0.00326565	0.00940512	-0.00613947	0	-0.000295843
ydr522cΔ	YDR522C	SPS2	Protein expressed during sporulation; SPS2 has a paralog, SPS22, that arose from the whole genome duplication; redundant with Sps22p for organization of the beta-glucan layer of the spore wall; S. pombe ortholog is a spore wall component	ns	2	2	-0.0243556	-0.0603471	0.0359915	0	0.00635168
ydr524cΔ	YDR524C	AGE1	ADP-ribosylation factor (ARF) GTPase activating protein (GAP) effector; involved in the secretory and endocytic pathways; contains C2C2H2 cysteine/histidine motif	ns	2	2	-0.0745959	-0.0185521	-0.0560438	0	-0.0173436
ydr525wΔ	YDR525W	API2	Putative protein of unknown function; conserved among S. cerevisiae strains; not conserved in closely related Saccharomyces species; 26% of ORF overlaps the dubious ORF YDR524C-A; insertion mutation in a cdc34-2 mutant background causes altered bud morphology	ns	2	2	0.0245231	-0.00458068	0.0291038	0	0.00661553
ydr525w-aΔ	YDR525W-A	SNA2	Protein of unknown function; has similarity to Pmp3p, which is involved in cation transport; green fluorescent protein (GFP)-fusion protein localizes to the cytoplasm in a punctate pattern	ns	2	2	0.0147662	0.0300691	-0.0153029	0	-0.00161153
ydr528wΔ	YDR528W	HLR1	Protein involved in regulation of cell wall composition and integrity; also involved in cell wall response to osmotic stress; overproduction suppresses a lysis sensitive PKC mutation; HLR1 has a paralog, LRE1, that arose from the whole genome duplication	ns	2	2	-0.0539766	0.0376082	-0.0915848	0	-0.0271842
ydr530cΔ	YDR530C	APA2	Diadenosine 5',5'''-P1,P4-tetraphosphate phosphorylase II; AP4A phosphorylase involved in catabolism of bis(5'-nucleosidyl) tetraphosphates; APA2 has a paralog, APA1, that arose from the whole genome duplication	ns	2	2	-0.13188	-0.0661808	-0.0656996	0	-0.0201364
ydr533cΔ	YDR533C	HSP31	Methylglyoxalase that converts methylglyoxal to D-lactate; involved in oxidative stress resistance, diauxic shift, and stationary phase survival; has similarity to E. coli Hsp31 and C. albicans Glx3p; member of the DJ-1/ThiJ/PfpI superfamily, which includes human DJ-1 involved in Parkinson's disease and cancer; exists as a dimer and contains a putative metal-binding site; protein abundance increa…	ns	2	2	-0.0419924	0.0049595	-0.0469519	0	-0.0152657
ydr534cΔ	YDR534C	FIT1	Mannoprotein that is incorporated into the cell wall; incorporated via a glycosylphosphatidylinositol (GPI) anchor; involved in the retention of siderophore-iron in the cell wall	ns	2	2	-0.0124453	-0.0248145	0.0123692	0	0.00127663
ydr535cΔ	YDR535C	NA	Dubious open reading frame; unlikely to encode a functional protein, based on available experimental and comparative sequence data; YDR535C is not an essential gene	ns	2	2	0.0222538	0.0593228	-0.037069	0	-0.00755588
ydr536wΔ	YDR536W	STL1	Glycerol proton symporter of the plasma membrane; subject to glucose-induced inactivation, strongly but transiently induced when cells are subjected to osmotic shock	ns	2	2	0.0173441	0.00356682	0.0137773	0	0.00171384
ydr537cΔ	YDR537C	NA	Dubious open reading frame; unlikely to encode a functional protein, based on available experimental and comparative sequence data; almost completely overlaps verified ORF PAD1/YDR538W	ns	2	2	0.0291554	-0.0196254	0.0487809	0	0.0161094
ydr538wΔ	YDR538W	PAD1	Phenylacrylic acid decarboxylase; confers resistance to cinnamic acid, decarboxylates aromatic carboxylic acids to the corresponding vinyl derivatives; also has mRNA binding activity; homolog of E. coli UbiX; co-overproduction of Pad1p and Fdc1p greatly increases cinnamic acid decarboxylase activity	ns	2	2	-0.013172	0.00703657	-0.0202085	0	-0.00299534
ydr539wΔ	YDR539W	FDC1	Ferulic acid decarboxylase, also active on p-coumaric acid; essential for decarboxylation of aromatic carboxylic acids to corresponding vinyl derivatives; co-overproduction of Pad1p and Fdc1p greatly increases cinnamic acid decarboxylase activity; structure implicates Glu285 as the general base in the nonoxidative decarboxylation reaction catalyzed by Fdc1p; homolog of E. coli UbiD; GFP-fusion pr…	ns	2	2	0.0157194	0.0153364	0.00038301	0	1.50676e-06
ydr540cΔ	YDR540C	IRC4	Protein of unknown function; null mutant displays increased levels of spontaneous Rad52p foci; green fluorescent protein (GFP)-fusion protein localizes to the cytoplasm and nucleus	ns	2	2	-0.00399824	0.00277404	-0.00677228	0	-0.000401343
yel001cΔ	YEL001C	IRC22	Protein of unknown function; green fluorescent protein (GFP)-fusion localizes to the ER; YEL001C is non-essential; null mutant displays increased levels of spontaneous Rad52p foci	ns	2	2	0.0126933	-0.016847	0.0295403	0	0.00244999
yel003wΔ	YEL003W	GIM4	Subunit of the heterohexameric cochaperone prefoldin complex; complex binds specifically to cytosolic chaperonin and transfers target proteins to it	ns	2	2	-0.196757	-0.15447	-0.0422867	0	-0.00812103
yel005cΔ	YEL005C	VAB2	Subunit of the BLOC-1 complex involved in endosomal maturation; interacts with Vps21p-GFP; has potential role in vacuolar function, as suggested by its ability to bind Vac8p; likely member of; Vab2p-GFP-fusion localizes to cytoplasm in punctate pattern	ns	2	2	-0.00598395	0.00759594	-0.0135799	0	-0.00166085
yel006wΔ	YEL006W	YEA6	Putative mitochondrial NAD+ transporter; member of the mitochondrial carrier subfamily (see also YIA6); has putative human ortholog; YEA6 has a paralog, YIA6, that arose from the whole genome duplication	ns	2	2	0.00970972	0.070549	-0.0608393	0	-0.0167426
yel007wΔ	YEL007W	MIT1	Transcriptional regulator of pseudohyphal growth; protein with sequence similarity to S. pombe gti1+ (gluconate transport inducer 1) and C. albicans Wor1	ns	2	2	-0.0421146	-0.0179535	-0.0241611	0	-0.00355546
yel008wΔ	YEL008W	NA	Putative protein of unknown function; conserved among S. cerevisiae strains; YEL008W is not an essential gene; predicted to be involved in metabolism	ns	2	2	-0.00501168	-0.0268177	0.021806	0	0.00298632
yel010wΔ	YEL010W	NA	Dubious open reading frame; unlikely to encode a functional protein, based on available experimental and comparative sequence data	ns	2	2	0.059574	0.00770183	0.0518722	0	0.0118422
yel011wΔ	YEL011W	GLC3	Glycogen branching enzyme, involved in glycogen accumulation; green fluorescent protein (GFP)-fusion protein localizes to the cytoplasm in a punctate pattern; relocalizes from nucleus to cytoplasmic foci upon DNA replication stress; glycogen accumulation defect of the null mutant is functionally complemented by human GBE1, which is associated with glycogen storage disease	ns	2	2	0.000352022	-0.00753668	0.00788871	0	0.000482307
yel012wΔ	YEL012W	UBC8	Ubiquitin-conjugating enzyme that regulates gluconeogenesis; negatively regulates gluconeogenesis by mediating the glucose-induced ubiquitination of fructose-1,6-bisphosphatase (FBPase); cytoplasmic enzyme that catalyzes the ubiquitination of histones in vitro	ns	2	2	0.0467905	0.0748247	-0.0280342	0	-0.00348391
yel013wΔ	YEL013W	VAC8	Phosphorylated and palmitoylated vacuolar membrane protein; interacts with Atg13p, required for the cytoplasm-to-vacuole targeting (Cvt) pathway; interacts with Nvj1p to form nucleus-vacuole junctions	ns	2	2	-0.0763251	-0.0690841	-0.00724102	0	-0.000287119
yel014cΔ	YEL014C	NA	Putative protein of unknown function; conserved among S. cerevisiae strains	ns	2	2	-0.0207295	-0.00153335	-0.0191962	0	-0.00262375
yel015wΔ	YEL015W	EDC3	Non-essential conserved protein with a role in mRNA decapping; specifically affects the function of the decapping enzyme Dcp1p; mediates decay of the RPS28B mRNA via binding to both Rps28Bp (or Rps28Ap) and the RPS28B mRNA; mediates decay of the YRA1 mRNA by a different, translation-independent mechanism; localizes to cytoplasmic mRNA processing bodies; forms cytoplasmic foci upon DNA replication…	ns	2	2	0.0198775	-0.00217444	0.022052	0	0.00401944
yel016cΔ	YEL016C	NPP2	Nucleotide pyrophosphatase/phosphodiesterase; mediates extracellular nucleotide phosphate hydrolysis along with Npp1p and Pho5p; activity and expression enhanced during conditions of phosphate starvation; involved in spore wall assembly; SWAT-GFP and mCherry fusion proteins localize to the endoplasmic reticulum; NPP2 has a paralog, NPP1, that arose from the whole genome duplication; npp1 npp2 dou…	ns	2	2	0.0233127	0.00241784	0.0208949	0	0.00370402
yel017c-aΔ	YEL017C-A	PMP2	Proteolipid associated with plasma membrane H(+)-ATPase (Pma1p); regulates plasma membrane H(+)-ATPase activity; protein abundance increases in response to DNA replication stress; PMP2 has a paralog, PMP1, that arose from the whole genome duplication	ns	2	2	-0.0149011	0.011559	-0.0264601	0	-0.0037638
yel017wΔ	YEL017W	GTT3	Protein of unknown function may be involved in glutathione metabolism; function suggested by computational analysis of large-scale protein-protein interaction data; N- and C-terminal fusion proteins localize to the cell periphery	ns	2	2	0.00940962	0.0203974	-0.0109878	0	-0.00111826
yel020cΔ	YEL020C	PXP1	Peroxisomal matrix protein; well-conserved in fungi; contains tripartite homology domain of thiamine pyrophosphate (TPP) enzymes; targeted to peroxisomes by Pex5p; contains low sequence identity with Pdc1p; mRNA identified as translated by ribosome profiling data	ns	2	2	0.0536551	0.0992539	-0.0455988	0	-0.0106831
yel023cΔ	YEL023C	NA	Putative protein of unknown function; expression is increased greatly during sporulation; YEL023C is not an essential gene	ns	2	2	-0.0118374	-0.0298338	0.0179964	0	0.00233541
yel025cΔ	YEL025C	NA	Putative protein of unknown function; green fluorescent protein (GFP)-fusion protein localizes to both the cytoplasm and the nucleus	ns	2	2	-0.00783199	-0.038642	0.03081	0	0.00728948
yel028wΔ	YEL028W	NA	Putative protein of unknown function; conserved among S. cerevisiae strains; YEL028C is not an essential gene	ns	2	2	0.00500878	-0.0270747	0.0320835	0	0.00738648
yel030wΔ	YEL030W	ECM10	Heat shock protein of the Hsp70 family; localized in mitochondrial nucleoids, plays a role in protein translocation, interacts with Mge1p in an ATP-dependent manner; overexpression induces extensive mitochondrial DNA aggregations; ECM10 has a paralog, SSC1, that arose from the whole genome duplication	ns	2	2	-0.0226186	-0.00298472	-0.0196339	0	-0.00323815
yel033wΔ	YEL033W	MTC7	Protein of unknown function; predicted metabolic role based on network analysis derived from ChIP experiments, a large-scale deletion study and localization of transcription factor binding sites; null mutant is sensitive to temperature oscillation in a cdc13-1 mutant	ns	2	2	-0.0243703	-0.00186541	-0.0225049	0	-0.00379608
yel037cΔ	YEL037C	RAD23	Protein with ubiquitin-like N terminus; subunit of Nuclear Excision Repair Factor 2 (NEF2) with Rad4p that binds damaged DNA; enhances protein deglycosylation activity of Png1p; also involved, with Rad4p, in ubiquitylated protein turnover; Rad4p-Rad23p heterodimer binds to promoters of DNA damage response genes to repress their transcription in the absence of DNA damage	ns	2	2	-0.00501672	-0.0382522	0.0332355	0	0.00792975
yel038wΔ	YEL038W	UTR4	Protein with sequence similarity to acireductone synthases; involved in methionine salvage; found in both the cytoplasm and nucleus	ns	2	2	-0.0119265	-0.0168723	0.00494583	0	0.000234396
yel039cΔ	YEL039C	CYC7	Cytochrome c isoform 2, expressed under hypoxic conditions; also known as iso-2-cytochrome c; electron carrier of the mitochondrial intermembrane space that transfers electrons from ubiquinone-cytochrome c oxidoreductase to cytochrome c oxidase during cellular respiration; protein abundance increases in response to DNA replication stress; CYC7 has a paralog, CYC1, that arose from the whole genome…	ns	2	2	0.0332336	0.0167616	0.0164719	0	0.00119447
yel040wΔ	YEL040W	UTR2	Chitin transglycosylase; functions in the transfer of chitin to beta(1-6) and beta(1-3) glucans in the cell wall; similar to and functionally redundant with Crh1; glycosylphosphatidylinositol (GPI)-anchored protein localized to bud neck	ns	2	2	-0.0563768	-0.0337961	-0.0225807	0	-0.00176521
yel041wΔ	YEL041W	YEF1	ATP-NADH kinase; phosphorylates both NAD and NADH; homooctameric structure consisting of 60-kDa subunits; similar to Pos5p; overexpression complements certain pos5 phenotypes; YEF1 has a paralog, UTR1, that arose from the whole genome duplication	ns	2	2	-0.00793254	-0.0384784	0.0305458	0	0.00445705
yel042wΔ	YEL042W	GDA1	Guanosine diphosphatase located in the Golgi; involved in the transport of GDP-mannose into the Golgi lumen, converting GDP to GMP after mannose is transferred to substrates; null mutants are defective in sporulation and pre-meiotic S phase entry; orthologous to human ENTPD6, a meiosis-associated non-obstructive azoospermia (NOA) related gene identified in GWAS studies	ns	2	2	0.0704399	0.118226	-0.0477864	0	-0.00928837
yel043wΔ	YEL043W	NA	Predicted cytoskeleton protein involved in intracellular signaling; based on quantitative analysis of protein-protein interaction maps; may interact with ribosomes, based on co-purification studies; contains fibronectin type III domain fold	ns	2	2	0.0579421	0.0514932	0.0064489	0	0.000248862
yel047cΔ	YEL047C	FRD1	Soluble fumarate reductase; required with isoenzyme Osm1p for anaerobic growth; may interact with ribosomes, based on co-purification experiments; authentic, non-tagged protein is detected in purified mitochondria in high-throughput studies; similar to Arxula adeninovorans fumarate reductase; protein abundance increases in response to DNA replication stress; FRD1 has a paralog, OSM1, that arose f…	ns	2	2	0.00632113	-0.000553161	0.00687429	0	0.000317725
yel048cΔ	YEL048C	TCA17	Component of transport protein particle (TRAPP) complex II; TRAPPII is a multimeric guanine nucleotide-exchange factor for the GTPase Ypt1p, regulating intra-Golgi and endosome-Golgi traffic; promotes association of TRAPPII-specific subunits with the TRAPP core complex; sedlin related; human Sedlin mutations cause SEDT, a skeletal disorder	ns	2	2	-0.00386647	0.0595019	-0.0633684	0	-0.012236
yel049wΔ	YEL049W	PAU2	Member of the seripauperin multigene family; encoded mainly in subtelomeric region; active during alcoholic fermentation; regulated by anaerobiosis; negatively regulated by oxygen; repressed by heme	ns	2	2	0.0239027	-0.000407714	0.0243105	0	0.002523
yel052wΔ	YEL052W	AFG1	Protein that may act as a chaperone for cytochrome c oxidase subunits; conserved protein; may act as a chaperone in the degradation of misfolded or unassembled cytochrome c oxidase subunits; localized to matrix face of the mitochondrial inner membrane; member of the AAA family but lacks a protease domain	ns	2	2	-0.00476995	0.0231588	-0.0279288	0	-0.00622098
yel053cΔ	YEL053C	MAK10	Non-catalytic subunit of the NatC N-terminal acetyltransferase; required for replication of dsRNA virus; expression is glucose-repressible; human NatC ortholog, Naa35, requires co-expression of the human catalytic subunit, Naa30, to functionally complement the null allele	ns	2	2	-0.0141244	-0.128766	0.114641	0	0.0546585
yel056wΔ	YEL056W	HAT2	Subunit of the Hat1p-Hat2p histone acetyltransferase complex; required for high affinity binding of the complex to free histone H4, thereby enhancing Hat1p activity; similar to human RbAp46 and 48; has a role in telomeric silencing	ns	2	2	0.0214285	0.0147605	0.00666796	0	0.000428985
yel057cΔ	YEL057C	SDD1	Protein of unknown function; overproduction suppresses lethality due to expression of the dominant PET9 allele AAC2-A128P; may have a role in telomere maintenance; target of UME6 regulation	ns	2	2	-0.0114212	-0.0214957	0.0100745	0	0.000183551
yel059wΔ	YEL059W	HHY1	Dubious open reading frame unlikely to encode a functional protein; mutant is hypersensitive to hygromycin B indicative of defects in vacuolar trafficking	ns	2	2	0.0170448	0.0511579	-0.0341131	0	-0.00732387
yel060cΔ	YEL060C	PRB1	Vacuolar proteinase B (yscB) with H3 N-terminal endopeptidase activity; serine protease of the subtilisin family; involved in protein degradation in the vacuole and required for full protein degradation during sporulation; activity inhibited by Pbi2p; protein abundance increases in response to DNA replication stress; PRB1 has a paralog, YSP3, that arose from the whole genome duplication	ns	2	2	-0.0158524	-0.0385645	0.0227121	0	0.00401856
yel061cΔ	YEL061C	CIN8	Kinesin motor protein; involved in mitotic spindle assembly and chromosome segregation	ns	2	2	0.0571841	0.0170809	0.0401032	0	0.00996871
yel065wΔ	YEL065W	SIT1	Ferrioxamine B transporter; member of the ARN family of transporters that specifically recognize siderophore-iron chelates; transcription is induced during iron deprivation and diauxic shift; potentially phosphorylated by Cdc28p	ns	2	2	-0.0162238	-0.00770509	-0.00851869	0	-0.000672356
yel066wΔ	YEL066W	HPA3	D-Amino acid N-acetyltransferase that detoxifies D-amino acids; catalyzes N-acetylation of D-amino acids through ordered bi-bi mechanism in which acetyl-CoA is first substrate bound and CoA is last product liberated; acetylates histones and polyamines, also autoacetylates	ns	2	2	0.0252933	0.0525957	-0.0273023	0	-0.00358127
yel067cΔ	YEL067C	NA	Putative protein of unknown function; the authentic, non-tagged protein is detected in highly purified mitochondria in high-throughput studies	ns	2	2	0.0289606	0.0329959	-0.00403534	0	-0.000115819
yel068cΔ	YEL068C	NA	Protein of unknown function; expressed at both mRNA and protein levels; SWAT-GFP and seamless-GFP fusion proteins localize to the endoplasmic reticulum and mCherry fusion protein localizes to the vacuole	ns	2	2	-0.0181545	-0.0091964	-0.00895813	0	-0.000476515
yel071wΔ	YEL071W	DLD3	2-hydroxyglutarate transhydrogenase, and minor D-lactate dehydrogenase; converts D-2-hydroxyglutarate (D-2HG), an oncometabolite, to alpha-ketoglutarate in the presence of FAD, with concomitant reduction of pyruvate to D-lactate; minor lactate dehydrogenase activity; component of the retrograde regulon that consists of genes whose expression are stimulated by damage to mitochondria and reduced in…	ns	2	2	-0.0263807	0.00709323	-0.033474	0	-0.0030975
yer001wΔ	YER001W	MNN1	Alpha-1,3-mannosyltransferase; integral membrane glycoprotein of the Golgi complex, required for addition of alpha1,3-mannose linkages to N-linked and O-linked oligosaccharides, one of five S. cerevisiae proteins of the MNN1 family	ns	2	2	-0.0103093	-0.021498	0.0111887	0	0.00108065
yer002wΔ	YER002W	NOP16	Constituent of 66S pre-ribosomal particles; involved in 60S ribosomal subunit biogenesis	ns	2	2	-0.0307213	-0.0469716	0.0162503	0	0.00154708
yer004wΔ	YER004W	FMP52	Protein of unknown function; localized to the mitochondrial outer membrane; induced by treatment with 8-methoxypsoralen and UVA irradiation	ns	2	2	-0.00445379	0.0331745	-0.0376283	0	-0.00472804
yer005wΔ	YER005W	YND1	Apyrase with wide substrate specificity; helps prevent inhibition of glycosylation by hydrolyzing nucleoside tri- and diphosphates that inhibit glycotransferases; partially redundant with Gda1p; mediates adenovirus E4orf4-induced toxicity	ns	2	2	-0.0476219	-0.029382	-0.0182399	0	-0.0021544
yer007c-aΔ	YER007C-A	TMA20	Protein of unknown function that associates with ribosomes; has a putative RNA binding domain; interacts with Tma22p; null mutant exhibits translation defects; has homology to human oncogene MCT-1; protein abundance increases in response to DNA replication stress	ns	2	2	-0.00613921	0.00297535	-0.00911456	0	-0.000582798
yer007wΔ	YER007W	PAC2	Microtubule effector required for tubulin heterodimer formation; binds alpha-tubulin, required for normal microtubule function, null mutant exhibits cold-sensitive microtubules and sensitivity to benomyl	ns	2	2	0.0055126	-0.00737498	0.0128876	0	0.00104279
yer010cΔ	YER010C	NA	Bifunctional HMG aldolase/oxaloacetate decarboxylase; requires divalent metal ions for activity; competitively inhibited by oxalate; forms a ring-shaped homotrimer; similar to members of the prokaryotic RraA family of class II (divalent metal ion dependent) pyruvate aldolases from the meta cleavage pathways of protocatechuate and gallate	ns	2	2	0.0101859	0.0715908	-0.0614048	0	-0.0202518
yer011wΔ	YER011W	TIR1	Cell wall mannoprotein; expression is downregulated at acidic pH and induced by cold shock and anaerobiosis; abundance is increased in cells cultured without shaking; member of the Srp1p/Tip1p family of serine-alanine-rich proteins	ns	2	2	0.0749266	0.0433349	0.0315918	0	0.00409859
yer016wΔ	YER016W	BIM1	Microtubule plus end-tracking protein; together with Kar9p makes up the cortical microtubule capture site and delays the exit from mitosis when the spindle is oriented abnormally; homolog of human end binding protein 1 (EB1)	ns	2	2	-0.134621	-0.0351207	-0.0995002	0	-0.0433568
yer019c-aΔ	YER019C-A	SBH2	Ssh1p-Sss1p-Sbh2p complex component; involved in protein translocation into the endoplasmic reticulum; SBH2 has a paralog, SBH1, that arose from the whole genome duplication	ns	2	2	0.0609616	0.0301644	0.0307972	0	0.00623889
yer019wΔ	YER019W	ISC1	Inositol phosphosphingolipid phospholipase C; mitochondrial membrane localized; hydrolyzes complex sphingolipids to produce ceramide; activates genes required for non-fermentable carbon source metabolism during diauxic shift; activated by phosphatidylserine, cardiolipin, and phosphatidylglycerol; mediates Na+ and Li+ halotolerance; ortholog of mammalian neutral sphingomyelinase type 2	ns	2	2	0.0324163	-0.0852793	0.117696	0	0.0501569
yer020wΔ	YER020W	GPA2	Nucleotide binding alpha subunit of the heterotrimeric G protein; interacts with the receptor Gpr1p, has signaling role in response to nutrients; required for the recruitment of Ras-GTP at the plasma membrane and in the nucleus	ns	2	2	-0.0678993	-0.0938685	0.0259692	0	0.00271572
yer024wΔ	YER024W	YAT2	Carnitine acetyltransferase; has similarity to Yat1p, which is a carnitine acetyltransferase associated with the mitochondrial outer membrane	ns	2	2	0.0143156	0.000198127	0.0141175	0	0.00120053
yer027cΔ	YER027C	GAL83	One of three possible beta-subunits of the Snf1 kinase complex; allows nuclear localization of the Snf1 kinase complex in the presence of a nonfermentable carbon source; necessary and sufficient for phosphorylation of the Mig2p transcription factor in response to alkaline stress; functionally redundant with SIP1 and SIP2 for the phosphorylation of Mig1p in response to glucose deprivation; contain…	ns	2	2	-0.0107519	-0.0376518	0.0268999	0	0.00500289
yer028cΔ	YER028C	MIG3	Transcriptional regulator; partially nonfunctional in S288C strains but has a major role in catabolite repression and ethanol response in some other strains; involved in response to toxic agents; phosphorylation by Snf1p or the Mec1p pathway inactivates Mig3p, allowing induction of damage response genesenvironment	ns	2	2	0.00427232	0.0292047	-0.0249323	0	-0.00408075
yer030wΔ	YER030W	CHZ1	Histone chaperone for Htz1p/H2A-H2B dimer; required for the stabilization of the Chz1p-Htz1-H2B complex; has overlapping function with Nap1p; null mutant displays weak sensitivity to MMS and benomyl; contains a highly conserved CHZ motif; protein abundance increases in response to DNA replication stress	ns	2	2	-0.0449757	-0.00106585	-0.0439098	0	-0.012469
yer031cΔ	YER031C	YPT31	Rab family GTPase; involved in the exocytic pathway; mediates intra-Golgi traffic or the budding of post-Golgi vesicles from the trans-Golgi; YPT31 has a paralog, YPT32, that arose from the whole genome duplication; localizes to the transitional and late Golgi	ns	2	2	0.0218631	0.0143491	0.00751403	0	0.000337376
yer032wΔ	YER032W	FIR1	Protein involved in 3' mRNA processing; interacts with Ref2p; APCC(Cdh1) substrate; potential Cdc28p substrate	ns	2	2	-0.0276691	0.0569843	-0.0846535	0	-0.0197987
yer033cΔ	YER033C	ZRG8	Protein of unknown function; authentic, non-tagged protein is detected in highly purified mitochondria in high-throughput studies; GFP-fusion protein is localized to the cytoplasm; transcription induced under conditions of zinc deficiency	ns	2	2	-0.0557196	-0.0583614	0.00264174	0	3.3369e-05
yer034wΔ	YER034W	NA	Protein of unknown function; non-essential gene; expression induced upon calcium shortage; protein abundance increases in response to DNA replication stress	ns	2	2	-0.0487835	0.0542547	-0.103038	0	-0.0435566
yer035wΔ	YER035W	EDC2	RNA-binding protein that directly activates mRNA decapping; binds mRNA substrate and enhances activity of decapping proteins Dcp1p and Dcp2p; has a role in translation during heat stress; protein increases in abundance and relocalizes to nucleolus and to nuclear foci upon DNA replication stress; EDC2 has a paralog, EDC1, that arose from the whole genome duplication	ns	2	2	-0.0393714	0.0143465	-0.0537179	0	-0.0187402
yer038w-aΔ	YER038W-A	FMP49	Mitochondrial protein of unknown function; almost completely overlaps ORF HVG1/YER039C	ns	2	2	-0.0237983	-0.0154798	-0.00831841	0	-0.000303137
yer039cΔ	YER039C	HVG1	Protein of unknown function; HVG1 has a paralog, VRG4, that arose from the whole genome duplication	ns	2	2	-0.00690964	-0.012007	0.00509736	0	0.000208559
yer039c-aΔ	YER039C-A	NA	Putative protein of unknown function; YER039C-A is not an essential gene	ns	2	2	0.0338457	-0.0240588	0.0579046	0	0.011461
yer041wΔ	YER041W	YEN1	Holliday junction resolvase; promotes template switching during break-induced replication (BIR), causing non-reciprocal translocations (NRTs); localization is cell-cycle dependent and regulated by Cdc28p phosphorylation; homolog of human GEN1; similar to S. cerevisiae endonuclease Rth1p	ns	2	2	0.0142054	0.0496637	-0.0354583	0	-0.00949369
yer042wΔ	YER042W	MXR1	Methionine-S-sulfoxide reductase; involved in the response to oxidative stress; protects iron-sulfur clusters from oxidative inactivation along with MXR2; involved in the regulation of lifespan; reduced activity of human homolog implicated in Alzheimer disease	ns	2	2	0.0344449	-0.0037955	0.0382404	0	0.00981855
yer044c-aΔ	YER044C-A	MEI4	Meiosis-specific protein involved in forming DSBs; involved in double-strand break (DSBs) formation during meiotic recombination; required for chromosome synapsis and production of viable spores	ns	2	2	-0.00733396	-0.00596129	-0.00137267	0	-1.59195e-05
yer045cΔ	YER045C	ACA1	ATF/CREB family basic leucine zipper (bZIP) transcription factor; binds as a homodimer to the ATF/CREB consensus sequence TGACGTCA; important for carbon source utilization; target genes include GRE2 and COS8; ACA1 has a paralog, CST6, that arose from the whole genome duplication	ns	2	2	-0.00157043	-0.0104547	0.00888428	0	0.000728834
yer046wΔ	YER046W	SPO73	Meiosis-specific protein required for prospore membrane morphogenesis; required for the proper shape of the prospore membrane (PSM) and for spore wall formation; functions cooperatively with SPO71 in PSM elongation; physically interacts with Spo71p; genetically antagonistic to SPO1, similar to SPO71; localizes to the PSM; required for spore wall formation during sporulation; dispensable for both …	ns	2	2	-0.00149047	0.000335001	-0.00182547	0	-2.65316e-05
yer046w-aΔ	YER046W-A	NA	Dubious open reading frame; unlikely to encode a functional protein, based on available experimental and comparative sequence data; overlaps ORF SAP1/YER047C	ns	2	2	-0.00659505	-0.0447527	0.0381576	0	0.00500504
yer047cΔ	YER047C	SAP1	Putative ATPase of the AAA family; interacts with the Sin1p transcriptional repressor in the two-hybrid system	ns	2	2	-0.0612534	0.0414064	-0.10266	0	-0.0310315
yer048cΔ	YER048C	CAJ1	Nuclear type II J heat shock protein of the E. coli dnaJ family; contains a leucine zipper-like motif, binds to non-native substrates for presentation to Ssa3p, may function during protein translocation, assembly and disassembly	ns	2	2	0.0111708	0.0177019	-0.00653106	0	-0.000298323
yer049wΔ	YER049W	TPA1	Fe(II)/2-oxoglutarate-dependent dioxygenase family member; catalyzes the repair of methyl-base lesions in both ss and dsDNA by oxidative demethylation; Poly(rA)-binding protein involved in mRNA poly(A) tail length and mRNA stability; role in translation termination efficiency; interacts with Sup45p (eRF1), Sup35p (eRF3) and Pab1p; similar to human prolyl 4-hydroxylase OGFOD1; binds Fe(II) and 2-o…	ns	2	2	-0.0081506	-0.0656957	0.0575451	0	0.0187327
yer051wΔ	YER051W	JHD1	JmjC domain family histone demethylase specific for H3-K36; similar to proteins found in human, mouse, drosophila, X. laevis, C. elegans, and S. pombe	ns	2	2	0.0191068	0.0751082	-0.0560014	0	-0.0170012
yer052cΔ	YER052C	HOM3	Aspartate kinase (L-aspartate 4-P-transferase); cytoplasmic enzyme that catalyzes the first step in the common pathway for methionine and threonine biosynthesis; expression regulated by Gcn4p and the general control of amino acid synthesis	ns	2	2	0.0317631	0.0312986	0.000464544	0	1.50317e-06
yer053cΔ	YER053C	PIC2	Mitochondrial copper and phosphate carrier; imports copper and inorganic phosphate into mitochondria; functionally redundant with Mir1p but less abundant than Mir1p under normal conditions; expression is induced at high temperature	ns	2	2	0.0250961	-0.000235501	0.0253316	0	0.00322339
yer054cΔ	YER054C	GIP2	Putative regulatory subunit of protein phosphatase Glc7p; involved in glycogen metabolism; contains a conserved motif (GVNK motif) that is also found in Gac1p, Pig1p, and Pig2p; GIP2 has a paralog, PIG2, that arose from the whole genome duplication	ns	2	2	-0.0346458	-0.0472492	0.0126034	0	0.000855268
yer056cΔ	YER056C	FCY2	Purine-cytosine permease; mediates purine (adenine, guanine, and hypoxanthine) and cytosine accumulation; relative distribution to the vacuole increases upon DNA replication stress	ns	2	2	-0.36266	-0.0761299	-0.28653	0	-0.133781
yer057cΔ	YER057C	HMF1	Member of the p14.5 protein family; functionally complements Mmf1p function when targeted to mitochondria; heat shock inducible; high-dosage growth inhibitor; forms a homotrimer in vitro; HMF1 has a paralog, MMF1, that arose from the whole genome duplication	ns	2	2	-0.0308705	-0.0333009	0.00243042	0	5.50132e-05
yer059wΔ	YER059W	PCL6	Pho85p cyclin of the Pho80p subfamily; forms the major Glc8p kinase together with Pcl7p and Pho85p; involved in the control of glycogen storage by Pho85p; stabilized by Elongin C binding; PCL6 has a paralog, PCL7, that arose from the whole genome duplication	ns	2	2	0.0179225	0.0098466	0.00807585	0	0.00062083
yer060wΔ	YER060W	FCY21	Putative purine-cytosine permease; very similar to Fcy2p but cannot substitute for its function	ns	2	2	0.0452276	0.0518895	-0.00666186	0	-0.000244498
yer060w-aΔ	YER060W-A	FCY22	Putative purine-cytosine permease; very similar to Fcy2p but cannot substitute for its function	ns	2	2	0.00802425	0.0381943	-0.03017	0	-0.00715894
yer061cΔ	YER061C	CEM1	Mitochondrial beta-keto-acyl synthase; possible role in fatty acid synthesis; required for mitochondrial respiration; human homolog OXSM can complement yeast cem1 null mutant	ns	2	2	-0.171649	-0.197235	0.0255867	0	0.00255367
yer062cΔ	YER062C	GPP2	DL-glycerol-3-phosphate phosphatase involved in glycerol biosynthesis; also known as glycerol-1-phosphatase; induced in response to hyperosmotic or oxidative stress, and during diauxic shift; GPP2 has a paralog, GPP1, that arose from the whole genome duplication	ns	2	2	0.0064822	0.00913071	-0.0026485	0	-7.04101e-05
yer063wΔ	YER063W	THO1	Conserved nuclear RNA-binding protein; specifically binds to transcribed chromatin in a THO- and RNA-dependent manner, genetically interacts with shuttling hnRNP NAB2; overproduction suppresses transcriptional defect caused by hpr1 mutation	ns	2	2	0.0233882	0.0229437	0.000444535	0	1.88121e-06
yer064cΔ	YER064C	VHR2	Non-essential nuclear protein; null mutation has global effects on transcription; VHR2 has a paralog, VHR1, that arose from the whole genome duplication; relative distribution to the nucleus increases upon DNA replication stress	ns	2	2	-0.00147542	-0.083275	0.0817996	0	0.0332848
yer065cΔ	YER065C	ICL1	Isocitrate lyase; catalyzes the formation of succinate and glyoxylate from isocitrate, a key reaction of the glyoxylate cycle; expression of ICL1 is induced by growth on ethanol and repressed by growth on glucose	ns	2	2	0.0211787	-0.0192532	0.0404319	0	0.00844778
yer066c-aΔ	YER066C-A	NA	Dubious open reading frame; unlikely to encode a functional protein, based on available experimental and comparative sequence data; partially overlaps uncharacterized ORF YER067W	ns	2	2	0.0478945	-0.00683223	0.0547268	0	0.0189272
yer066wΔ	YER066W	RRT13	Putative protein of unknown function; non-essential gene identified in a screen for mutants with decreased levels of rDNA transcription	ns	2	2	0.0248832	-0.00400121	0.0288844	0	0.00537954
yer067c-aΔ	YER067C-A	NA	Dubious open reading frame; unlikely to encode a functional protein, based on available experimental and comparative sequence data; partially overlaps ORF RGI1/YER067W	ns	2	2	0.0254235	0.0230452	0.00237834	0	5.69324e-05
yer067wΔ	YER067W	RGI1	Protein of unknown function; involved in energy metabolism under respiratory conditions; protein abundance is increased upon intracellular iron depletion or in response to DNA replication stress; RGI1 has a paralog, RGI2, that arose from the whole genome duplication	ns	2	2	-0.00122247	0.0246272	-0.0258496	0	-0.00541909
yer071cΔ	YER071C	TDA2	Protein of unknown function; green fluorescent protein (GFP)-fusion protein localizes to the cytoplasm in a punctate pattern; null mutant is sensitive to expression of the top1-T722A allele	ns	2	2	0.0178009	0.0207112	-0.00291022	0	-8.47903e-05
yer072wΔ	YER072W	VTC1	Regulatory subunit of the vacuolar transporter chaperone (VTC) complex; VTC complex is involved in membrane trafficking, vacuolar polyphosphate accumulation, microautophagy and non-autophagic vacuolar fusion; also has mRNA binding activity; protein abundance increases in response to DNA replication stress	ns	2	2	-0.0629396	-0.0513541	-0.0115856	0	-0.000857907
yer073wΔ	YER073W	ALD5	Mitochondrial aldehyde dehydrogenase; involved in regulation or biosynthesis of electron transport chain components and acetate formation; activated by K+; utilizes NADP+ as the preferred coenzyme; constitutively expressed	ns	2	2	0.0115219	0.0502635	-0.0387417	0	-0.00644195
yer074wΔ	YER074W	RPS24A	Protein component of the small (40S) ribosomal subunit; homologous to mammalian ribosomal protein S24, no bacterial homolog; RPS24A has a paralog, RPS24B, that arose from the whole genome duplication	ns	2	2	-0.169662	-0.382299	0.212637	0	0.0923238
yer075cΔ	YER075C	PTP3	Phosphotyrosine-specific protein phosphatase; involved in the inactivation of mitogen-activated protein kinase (MAPK) during osmolarity sensing; dephosporylates Hog1p MAPK and regulates its localization; localized to the cytoplasm	ns	2	2	-0.0453236	-0.0197757	-0.0255479	0	-0.00522322
yer077cΔ	YER077C	MRX1	Protein that associates with mitochondrial ribosome; green fluorescent protein (GFP)-fusion protein localizes to the mitochondrion; null mutation results in a decrease in plasma membrane electron transport	ns	2	2	-0.011477	-0.00454123	-0.00693573	0	-0.000294714
yer078cΔ	YER078C	ICP55	Mitochondrial aminopeptidase; cleaves the N termini of at least 38 imported proteins after cleavage by the mitochondrial processing peptidase (MPP), thereby increasing their stability; member of the aminopeptidase P family	ns	2	2	0.00019228	-0.0425103	0.0427026	0	0.0128747
yer079wΔ	YER079W	NA	Putative protein of unknown function	ns	2	2	0.0267851	0.054515	-0.0277299	0	-0.00504198
yer080wΔ	YER080W	AIM9	Protein of unknown function; the authentic, non-tagged protein is detected in highly purified mitochondria in high-throughput studies; null mutant displays elevated frequency of mitochondrial genome loss	ns	2	2	0.044612	0.00194289	0.0426691	0	0.00767082
yer081wΔ	YER081W	SER3	3-phosphoglycerate dehydrogenase and alpha-ketoglutarate reductase; 3PG dehydrogenase that catalyzes the first step in serine and glycine biosynthesis; also functions as an alpha-ketoglutarate reductase, converting alpha-ketoglutarate to D-2-hydroxyglutarate (D-2HG); localizes to the cytoplasm; SER3 has a paralog, SER33, that arose from the whole genome duplication	ns	2	2	-0.0212064	0.00262682	-0.0238332	0	-0.0046832
yer083cΔ	YER083C	GET2	Subunit of the GET complex; involved in insertion of proteins into the ER membrane; required for the retrieval of HDEL proteins from the Golgi to the ER in an ERD2 dependent fashion and for meiotic nuclear division	ns	2	2	-0.0363076	0.00502581	-0.0413334	0	-0.0117011
yer084wΔ	YER084W	NA	Protein of unknown function; expressed at both mRNA and protein levels	ns	2	2	-0.00568988	0.0461846	-0.0518745	0	-0.0140403
yer085cΔ	YER085C	NA	Putative protein of unknown function	ns	2	2	-0.00883047	-0.0160875	0.00725701	0	0.000493714
yer087c-aΔ	YER087C-A	NA	Dubious open reading frame; unlikely to encode a functional protein, based on available experimental and comparative sequence data; almost completely overlaps ORF AIM10/YER087W	ns	2	2	0.0510415	0.0626614	-0.0116199	0	-0.000840473
yer088cΔ	YER088C	DOT6	Protein involved in rRNA and ribosome biogenesis; activated in stochastic pulses of nuclear localization; binds polymerase A and C motif; subunit of the RPD3L histone deacetylase complex; has chromatin specific SANT domain; involved in telomeric gene silencing and filamentation; relative distribution to the nucleus increases upon DNA replication stress	ns	2	2	0.0195134	0.00974496	0.00976846	0	0.000893936
yer089cΔ	YER089C	PTC2	Type 2C protein phosphatase (PP2C); dephosphorylates Hog1p to limit maximal osmostress induced kinase activity; dephosphorylates Ire1p to downregulate the unfolded protein response; dephosphorylates Cdc28p; inactivates the DNA damage checkpoint; PTC2 has a paralog, PTC3, that arose from the whole genome duplication	ns	2	2	0.0292325	0.0293179	-8.54318e-05	0	-5.78913e-08
yer090wΔ	YER090W	TRP2	Anthranilate synthase; catalyzes the initial step of tryptophan biosynthesis, forms multifunctional hetero-oligomeric anthranilate synthase:indole-3-glycerol phosphate synthase enzyme complex with Trp3p	ns	2	2	-0.0198947	-0.0989979	0.0791032	0	0.0172584
yer091cΔ	YER091C	MET6	Cobalamin-independent methionine synthase; involved in methionine biosynthesis and regeneration; requires a minimum of two glutamates on the methyltetrahydrofolate substrate, similar to bacterial metE homologs	ns	2	2	-0.030937	0.0254716	-0.0564086	0	-0.0206801
yer091c-aΔ	YER091C-A	NA	Dubious open reading frame; unlikely to encode a functional protein, based on available experimental and comparative sequence data	ns	2	2	0.0180942	-0.00673252	0.0248267	0	0.00498034
yer092wΔ	YER092W	IES5	Non-essential INO80 chromatin remodeling complex subunit; deletion affects telomere maintenance via recombination	ns	2	2	0.0447491	0.0397751	0.00497403	0	0.000167211
yer095wΔ	YER095W	RAD51	Strand exchange protein; forms a helical filament with DNA that searches for homology; involved in the recombinational repair of double-strand breaks in DNA during vegetative growth and meiosis; homolog of Dmc1p and bacterial RecA protein	ns	2	2	0.0782901	0.0308603	0.0474297	0	0.00868465
yer096wΔ	YER096W	SHC1	Sporulation-specific activator of Chs3p (chitin synthase III); required for the synthesis of the chitosan layer of ascospores; transcriptionally induced at alkaline pH; SHC1 has a paralog, SKT5, that arose from the whole genome duplication	ns	2	2	0.000729957	-0.013353	0.014083	0	0.00175489
yer097wΔ	YER097W	NA	Dubious open reading frame; unlikely to encode a functional protein, based on available experimental and comparative sequence data	ns	2	2	0.000956968	0.0288393	-0.0278824	0	-0.00622646
yer098wΔ	YER098W	UBP9	Ubiquitin-specific protease that cleaves ubiquitin-protein fusions; UBP9 has a paralog, UBP13, that arose from the whole genome duplication	ns	2	2	-0.0417283	-0.0504794	0.00875111	0	0.000598393
yer101cΔ	YER101C	AST2	Lipid raft associated protein; overexpression restores Pma1p localization to lipid rafts which is required for targeting of Pma1p to the plasma membrane; sometimes classified in the medium-chain dehydrogenase/reductases (MDRs) superfamily; AST2 has a paralog, AST1, that arose from the whole genome duplication	ns	2	2	0.019101	0.0129542	0.0061468	0	0.000128968
yer106wΔ	YER106W	MAM1	Monopolin; meiosis-specific kinetochore-associated protein involved in monopolar attachment of sister kinetochores to the meiotic spindle; subunit of monopolin, a complex that prevents biorientation of sister kinetochores to ensure homolog biorientation during meiosis I; regulates the conformation, enzyme kinetics and substrate specificity of the Dsn1p kinase, Hrr1p; expressed only during the fir…	ns	2	2	-0.00339864	-0.0280526	0.024654	0	0.00365037
yer108cΔ	YER108C	NULL	NULL	ns	2	2	0.0250372	0.138397	-0.11336	0	-0.0560547
yer109cΔ	YER109C	FLO8	Transcription factor; required for flocculation, diploid filamentous growth, and haploid invasive growth; forms a heterodimer with Mss1p that interacts with the Swi/Snf complex during transcriptional activation of FLO1, FLO11, and STA1; S. cerevisiae genome reference strain S288C contains an internal in-frame stop at codon 142, which in other strains encodes tryptophan	ns	2	2	0.00622784	-0.0265755	0.0328033	0	0.00385414
yer111cΔ	YER111C	SWI4	DNA binding component of the SBF complex (Swi4p-Swi6p); a transcriptional activator that in concert with MBF (Mbp1-Swi6p) regulates late G1-specific transcription of targets including cyclins and genes required for DNA synthesis and repair; Slt2p-independent regulator of cold growth; acetylation at two sites, K1016 and K1066, regulates interaction with Swi6p	ns	2	2	0.10787	0.000300079	0.10757	0	0.0452883
yer113cΔ	YER113C	TMN3	Protein with a role in cellular adhesion and filamentous growth; similar to Emp70p and Tmn2p; member of Transmembrane Nine family with 9 transmembrane segments; localizes to Golgi; induced by 8-methoxypsoralen plus UVA irradiation	ns	2	2	0.0287005	0.0182934	0.0104071	0	0.000914908
yer114cΔ	YER114C	BOI2	Protein implicated in polar growth, functionally redundant with Boi1p; interacts with bud-emergence protein Bem1p; contains an SH3 (src homology 3) domain and a PH (pleckstrin homology) domain; BOI2 has a paralog, BOI1, that arose from the whole genome duplication	ns	2	2	0.00104666	-0.0262506	0.0272972	0	0.00396879
yer115cΔ	YER115C	SPR6	Protein of unknown function; expressed during sporulation; not required for sporulation, but gene exhibits genetic interactions with other genes required for sporulation	ns	2	2	0.0310061	0.0283291	0.00267693	0	4.98597e-05
yer116cΔ	YER116C	SLX8	Subunit of Slx5-Slx8 SUMO-targeted ubiquitin ligase (STUbL) complex; role in proteolysis of spindle positioning protein Kar9, DNA repair proteins Rad52p and Rad57p; stimulated by SUMO-modified substrates; contains a C-terminal RING domain; forms nuclear foci upon DNA replication stress; required for maintenance of genome integrity like human ortholog RNF	ns	2	2	-0.270262	-0.339986	0.0697246	0	0.0153663
yer117wΔ	YER117W	RPL23B	Ribosomal 60S subunit protein L23B; homologous to mammalian ribosomal protein L23 and bacterial L14; RPL23B has a paralog, RPL23A, that arose from the whole genome duplication	ns	2	2	-0.00816869	-0.0112917	0.00312297	0	4.87404e-05
yer118cΔ	YER118C	SHO1	Transmembrane osmosensor for filamentous growth and HOG pathways; involved in activation of the Cdc42p- and MAP kinase-dependent filamentous growth pathway and the high-osmolarity glycerol (HOG) response pathway; phosphorylated by Hog1p; interacts with Pbs2p, Msb2p, Hkr1p, and Ste11p	ns	2	2	0.0500566	0.0762333	-0.0261767	0	-0.00391091
yer119cΔ	YER119C	AVT6	Vacuolar aspartate and glutamate exporter; member of a family of seven genes (AVT1-7) related to vesicular GABA-glycine transporters; involved in compartmentalizing acidic amino acids in response to nitrogen starvation; AVT6 has a paralog, AVT5, that arose from the whole genome duplication	ns	2	2	0.00867923	-0.0340969	0.0427761	0	0.0129124
yer119c-aΔ	YER119C-A	NA	Dubious open reading frame; unlikely to encode a functional protein, based on available experimental and comparative sequence data; not conserved in closely related Saccharomyces species; deletion mutation blocks replication of Brome mosaic virus in S. cerevisiae, but this is likely due to effects on the overlapping gene SCS2	ns	2	2	0.050106	0.0961228	-0.0460168	0	-0.00856507
yer120wΔ	YER120W	SCS2	Integral ER membrane protein, regulates phospholipid metabolism; one of 6 proteins (Ist2p, Scs2p, Scs22p, Tcb1p, Tcb2p, Tcb3p) that connect ER to plasma membrane (PM) and regulate PI4P levels by controlling access of Sac1p phosphatase to substrate PI4P in the PM; interacts with FFAT motifs in Opi1p, Swh1p, Osh2p, and Osh3p; involved in telomeric silencing; VAP homolog; SCS2 has a paralog, SCS22, …	ns	2	2	0.0157736	0.0339321	-0.0181585	0	-0.00286389
yer121wΔ	YER121W	NA	Putative protein of unknown function; may be involved in phosphatase regulation and/or generation of precursor metabolites and energy	ns	2	2	-0.00577353	-0.000971247	-0.00480229	0	-0.000221293
yer123wΔ	YER123W	YCK3	Palmitoylated vacuolar membrane-localized casein kinase I isoform; negatively regulates vacuole fusion during hypertonic stress via phosphorylation of Vps41p; shares essential functions with Hrr25p; regulates vesicle fusion in AP-3 pathway	ns	2	2	-0.0675429	-0.091979	0.0244361	0	0.00352687
yer124cΔ	YER124C	DSE1	Daughter cell-specific protein; may regulate cross-talk between the mating and filamentation pathways; deletion affects cell separation after division and sensitivity to alpha-factor and drugs affecting the cell wall; relocalizes from bud neck to cytoplasm upon DNA replication stress	ns	2	2	-0.0308921	0.014269	-0.0451611	0	-0.0118054
yer128wΔ	YER128W	VFA1	Protein that interacts with Vps4p and has a role in vacuolar sorting; stimulates the ATPase activity of Vps4; localizes to endosomes in a Vps4-dependent manner; overexpression causes canavanine sensitivity and confers a partial class D vacuole morphology	ns	2	2	0.0249999	0.0470316	-0.0220317	0	-0.00327769
yer129wΔ	YER129W	SAK1	Upstream serine/threonine kinase for the SNF1 complex; plays a role in pseudohyphal groth; partially redundant with Elm1p and Tos3p; members of this family have functional orthology with LKB1, a mammalian kinase associated with Peutz-Jeghers cancer-susceptibility syndrome; SAK1 has a paralog, TOS3, that arose from the whole genome duplication	ns	2	2	0.0801305	-0.000263686	0.0803942	0	0.0205916
yer130cΔ	YER130C	COM2	Transcription factor that binds IME1 Upstream Activation Signal (UAS)ru; COM2 transcription is regulated by Haa1p, Sok2p and Zap1p transcriptional activators; may bind the IME1 promoter under all growth conditions to negatively regulate its transcription in the absence of a positive regulator that binds more effectively; repressor activity may depend on phosphorylation by PKA; C. albicans homolog…	ns	2	2	0.0555356	0.0476038	0.00793183	0	0.000467146
yer131wΔ	YER131W	RPS26B	Protein component of the small (40S) ribosomal subunit; homologous to mammalian ribosomal protein S26, no bacterial homolog; RPS26B has a paralog, RPS26A, that arose from the whole genome duplication; human homolog can partially complement an RPS26A, RPS26B double null mutant; mutations in the human gene are associated with Diamond-Blackfan anemia	ns	2	2	-0.0367959	-0.114324	0.077528	0	0.0197218
yer132cΔ	YER132C	PMD1	Protein with an N-terminal kelch-like domain; putative negative regulator of early meiotic gene expression; required, with Mds3p, for growth under alkaline conditions; PMD1 has a paralog, MDS3, that arose from the whole genome duplication	ns	2	2	0.0534539	0.0683798	-0.0149259	0	-0.00135879
yer134cΔ	YER134C	NA	Magnesium-dependent acid phosphatase; member of the haloacid dehalogenase superfamily; non-essential gene	ns	2	2	-0.0094589	-0.0478245	0.0383656	0	0.00602041
yer135cΔ	YER135C	NA	Putative protein of unknown function; conserved among S. cerevisiae strains; YER135C is not an essential gene	ns	2	2	-0.00500037	-0.0092483	0.00424793	0	0.000110811
yer137cΔ	YER137C	NA	Putative protein of unknown function	ns	2	2	-0.0493042	-0.0268036	-0.0225006	0	-0.00169084
yer139cΔ	YER139C	RTR1	CTD phosphatase; dephosphorylates S5-P in the C-terminal domain of Rpo21p; has a cysteine-rich motif required for function and conserved in eukaryotes; shuttles between the nucleus and cytoplasm; RTR1 has a paralog, RTR2, that arose from the whole genome duplication	ns	2	2	-0.0389067	-0.0314712	-0.00743552	0	-0.000517435
yer140wΔ	YER140W	EMP65	Integral membrane protein of the ER; forms an ER-membrane associated protein complex with Slp1p; identified along with SLP1 in a screen for mutants defective in the unfolded protein response (UPR); proposed to function in the folding of integral membrane proteins; interacts genetically with MPS3; the authentic, non-tagged protein is detected in highly purified mitochondria in high-throughput stud…	ns	2	2	-0.00963094	0.029051	-0.038682	0	-0.00788721
yer142cΔ	YER142C	MAG1	3-methyl-adenine DNA glycosylase; involved in protecting DNA against alkylating agents; initiates base excision repair by removing damaged bases to create abasic sites that are subsequently repaired; protein abundance increases in response to DNA replication stress	ns	2	2	0.0144383	0.00760689	0.00683146	0	0.000224869
yer143wΔ	YER143W	DDI1	DNA damage-inducible v-SNARE binding protein; role in suppression of protein secretion; may play a role in S-phase checkpoint control; has ubiquitin-associated (UBA), ubiquitin-like (UBL), and retroviral-like proteinase (RVP) domains	ns	2	2	0.0548219	-0.0574158	0.112238	0	0.0270422
yer144cΔ	YER144C	UBP5	Putative ubiquitin-specific protease; concentrates at the bud neck; UBP5 has a paralog, DOA4, that arose from the whole genome duplication	ns	2	2	-0.0660664	-0.0132488	-0.0528176	0	-0.00994912
yer145cΔ	YER145C	FTR1	High affinity iron permease; involved in the transport of iron across the plasma membrane; forms complex with Fet3p; expression is regulated by iron; protein abundance increases in response to DNA replication stress	ns	2	2	-0.0415282	0.0220845	-0.0636127	0	-0.0224902
yer149cΔ	YER149C	PEA2	Coiled-coil 12S polarisome subunit; required for polarity establishment, apical bud growth, shmoo formation, filamentous differentiation; involved in Bni1p localization at sites of polarized growth, controlling polarized assembly of actin cables; role in apical growth affects diploid-specific bipolar bud site selection; retains Slt2p at bud tip to regulate ER inheritance; role in Ca2+ influx, cel…	ns	2	2	-8.72181e-05	0.0250345	-0.0251217	0	-0.00425435
yer150wΔ	YER150W	SPI1	GPI-anchored cell wall protein involved in weak acid resistance; basal expression requires Msn2p/Msn4p; expression is induced under conditions of stress and during the diauxic shift; SPI1 has a paralog, SED1, that arose from the whole genome duplication	ns	2	2	0.0349254	0.00709075	0.0278346	0	0.00324222
yer151cΔ	YER151C	UBP3	Ubiquitin-specific protease involved in transport and osmotic response; negatively regulates Ras/PKA signaling; interacts with Bre5p to coregulate anterograde, retrograde transport between ER and Golgi; involved in transcription elongation in response to osmostress through phosphorylation at Ser695 by Hog1p; inhibitor of gene silencing; role in ribophagy; cleaves ubiquitin fusions but not polyubi…	ns	2	2	-0.198541	-0.062042	-0.136499	0	-0.0480705
yer152cΔ	YER152C	NA	Protein with 2-aminoadipate transaminase activity; shares amino acid similarity with the aminotransferases Aro8p and Aro9p; YER152C is not an essential gene	ns	2	2	0.0328012	0.0236965	0.00910467	0	0.000589796
yer153cΔ	YER153C	PET122	Mitochondrial translational activator specific for the COX3 mRNA; acts together with Pet54p and Pet494p; located in the mitochondrial inner membrane	ns	2	2	-0.0560134	-0.255656	0.199642	0	0.0946007
yer155cΔ	YER155C	BEM2	Rho GTPase activating protein (RhoGAP); involved in the control of cytoskeleton organization and cellular morphogenesis; required for bud emergence; potential GAP for Rho4p	ns	2	2	0.226115	0.137453	0.0886619	0	0.0288406
yer156cΔ	YER156C	NA	Putative protein of unknown function; interacts with Hsp82p and copurifies with Ipl1p; expression is copper responsive and downregulated in strains deleted for MAC1, a copper-responsive transcription factor; similarity to mammalian MYG1	ns	2	2	-0.122641	-0.148423	0.0257817	0	0.00329798
yer158cΔ	YER158C	NA	Protein of unknown function; potentially phosphorylated by Cdc28p; YER158C has a paralog, AFR1, that arose from the whole genome duplication	ns	2	2	0.0512634	0.0100534	0.0412099	0	0.0078217
yer161cΔ	YER161C	SPT2	Protein involved in negative regulation of transcription; required for RNA polyadenylation; exhibits regulated interactions with both histones and SWI-SNF components; relocalizes to the cytosol in response to hypoxia; similar to mammalian HMG1 proteins	ns	2	2	-0.162311	-0.0907889	-0.0715223	0	-0.0189107
yer162cΔ	YER162C	RAD4	Protein that recognizes and binds damaged DNA (with Rad23p) during NER; subunit of Nuclear Excision Repair Factor 2 (NEF2); also involved, with Rad23p, in turnover of ubiquitylated proteins; Rad4p-Rad23p heterodimer binds to promoters of DNA damage response genes to repress their transcription in the absence of DNA damage; NER stands for nucleotide excision repair	ns	2	2	-0.0732503	-0.0363489	-0.0369013	0	-0.00840786
yer163cΔ	YER163C	GCG1	Gamma-glutamyl cyclotransferase; cleaves the gamma-glutamyl bond of glutathione to yield 5-oxoproline and a Cys-Gly dipeptide; similar to mammalian pro-apoptotic protein ChaC1; expression of mouse ChaC1 in yeast increases apoptosis; green fluorescent protein (GFP)-fusion protein localizes to the cytoplasm and nucleus; periodically expressed during the metabolic cycle	ns	2	2	-0.00214023	0.0128912	-0.0150314	0	-0.00105091
yer164wΔ	YER164W	CHD1	Chromatin remodeler that regulates various aspects of transcription; acts in in conjunction with Isw1b to regulate chromatin structure and maintain chromatin integrity during transcription elongation by RNAP II by preventing trans-histone exchange over coding regions; contains a chromo domain, a helicase domain and a DNA-binding domain; component of both the SAGA and SLIK complexes	ns	2	2	-0.0922544	-0.0301163	-0.0621382	0	-0.0206266
yer166wΔ	YER166W	DNF1	Aminophospholipid translocase (flippase); type 4 P-type ATPase; involved in phospholipid translocation, contributing to endocytosis, protein transport, and cellular polarization; localizes primarily to the plasma membrane; localizes to the shmoo tip where it has a redundant role in the cellular response to mating pheromone; DNF1 has a paralog, DNF2, that arose from the whole genome duplication	ns	2	2	0.0142184	0.0463149	-0.0320966	0	-0.00686917
yer167wΔ	YER167W	BCK2	Serine/threonine-rich protein involved in PKC1 signaling pathway; protein kinase C (PKC1) signaling pathway controls cell integrity; overproduction suppresses pkc1 mutations	ns	2	2	0.0107191	0.0464047	-0.0356856	0	-0.00909766
yer170wΔ	YER170W	ADK2	Mitochondrial adenylate kinase; catalyzes the reversible synthesis of GTP and AMP from GDP and ADP; may serve as a back-up for synthesizing GTP or ADP depending on metabolic conditions; 3' sequence of ADK2 varies with strain background	ns	2	2	-0.00276671	-0.0185267	0.01576	0	0.00215658
yer173wΔ	YER173W	RAD24	Checkpoint protein; involved in the activation of the DNA damage and meiotic pachytene checkpoints; subunit of a clamp loader that loads Rad17p-Mec3p-Ddc1p onto DNA; homolog of human and S. pombe Rad17 protein	ns	2	2	-0.0246988	8.85856e-05	-0.0247874	0	-0.00462683
yer174cΔ	YER174C	GRX4	Glutathione-dependent oxidoreductase; hydroperoxide and superoxide-radical responsive; monothiol glutaredoxin subfamily member along with Grx3p and Grx5p; protects cells from oxidative damage; with Grx3p, binds to Aft1p in iron-replete conditions, promoting its dissociation from promoters; mutant has increased aneuploidy tolerance; transcription regulated by Yap5p; GRX4 has a paralog, GRX3, that …	ns	2	2	0.0401944	-0.0280092	0.0682036	0	0.0214252
yer175cΔ	YER175C	TMT1	Trans-aconitate methyltransferase; cytosolic enzyme that catalyzes the methyl esterification of 3-isopropylmalate, an intermediate of the leucine biosynthetic pathway, and trans-aconitate, which inhibits the citric acid cycle	ns	2	2	-0.00212884	0.0189341	-0.0210629	0	-0.00250504
yer176wΔ	YER176W	ECM32	DNA dependent ATPase/DNA helicase; helicase belonging to the Dna2p- and Nam7p-like family of helicases that is involved in modulating translation termination; interacts with the translation termination factors, localized to polysomes	ns	2	2	-0.000315575	-0.0134169	0.0131013	0	0.00152553
yer177wΔ	YER177W	BMH1	14-3-3 protein, major isoform; controls proteome at post-transcriptional level, binds proteins and DNA, involved in regulation of exocytosis, vesicle transport, Ras/MAPK and rapamycin-sensitive signaling, aggresome formation, spindle position checkpoint; protein increases in abundance and relative distribution to the nucleus increases upon DNA replication stress; antiapoptotic gene similar to hum…	ns	2	2	-0.0617596	-0.100111	0.0383511	0	0.00774912
yer178wΔ	YER178W	PDA1	E1 alpha subunit of the pyruvate dehydrogenase (PDH) complex; catalyzes the direct oxidative decarboxylation of pyruvate to acetyl-CoA; phosphorylated; regulated by glucose; PDH complex is concentrated in spots within the mitochondrial matrix, often near the ERMES complex and near peroxisomes	ns	2	2	-0.0948237	-0.0768984	-0.0179253	0	-0.00195486
yer179wΔ	YER179W	DMC1	Meiosis-specific recombinase required for double-strand break repair; also required for pairing between homologous chromosomes; required for the normal morphogenesis of synaptonemal complex; homolog of Rad51p and the bacterial RecA protein; binds ssDNA and dsDNA, forms helical filaments; stimulated by Rdh54p	ns	2	2	0.0252806	0.0484064	-0.0231258	0	-0.00409179
yer180cΔ	YER180C	ISC10	Protein required for sporulation; transcript is induced 7.5 hours after induction of meiosis, expected to play significant role in the formation of reproductive cells	ns	2	2	0.0444764	0.0609245	-0.0164481	0	-0.00110049
yer181cΔ	YER181C	NA	Mitochondrial protein of unknown function; conserved among S. cerevisiae strains; extensively overlaps a Ty1 LTR; YER181C is not an essential gene	ns	2	2	0.0134028	0.0297629	-0.0163601	0	-0.00236159
yer182wΔ	YER182W	FMP10	Putative protein of unknown function; the authentic, non-tagged protein is detected in highly purified mitochondria in high-throughput studies	ns	2	2	0.0217667	0.11154	-0.089773	0	-0.0343517
yer183cΔ	YER183C	FAU1	5,10-methenyltetrahydrofolate synthetase; involved in folic acid biosynthesis	ns	2	2	0.0175349	0.0621977	-0.0446629	0	-0.0117726
yer184cΔ	YER184C	TOG1	Transcriptional activator of oleate genes; regulates genes involved in fatty acid utilization; zinc cluster protein; deletion confers sensitivity to Calcufluor white, and prevents growth on glycerol or lactate as sole carbon source	ns	2	2	-0.00051164	0.0379841	-0.0384958	0	-0.0109004
yer185wΔ	YER185W	PUG1	Plasma membrane protein involved in protoprophyrin and heme transport; roles in the uptake of protoprophyrin IX and the efflux of heme; expression is induced under both low-heme and low-oxygen conditions; member of the fungal lipid-translocating exporter (LTE) family of proteins	ns	2	2	0.0130363	-0.0102025	0.0232388	0	0.00341042
yer186cΔ	YER186C	NA	Putative protein of unknown function	ns	2	2	-0.0107813	0.0399994	-0.0507807	0	-0.0173957
yer187wΔ	YER187W	NA	Putative protein of unknown function; induced in respiratory-deficient cells	ns	2	2	0.00269856	0.0229056	-0.020207	0	-0.00322739
yer188wΔ	YER188W	NA	Dubious open reading frame; unlikely to encode a functional protein, based on available experimental and comparative sequence data; large-scale analyses show mRNA expression increases under anaerobic conditions and two-hybrid interactions with Sst2p	ns	2	2	0.0227963	0.0172055	0.00559075	0	0.000296486
yfl001wΔ	YFL001W	DEG1	tRNA:pseudouridine synthase; introduces pseudouridines at position 38 or 39 in tRNA; also responsible for pseudouracil modification of some mRNAs; important for maintenance of translation efficiency and normal cell growth, localizes to both the nucleus and cytoplasm; non-essential for viability	ns	2	2	-0.141794	-0.179226	0.0374324	0	0.00087779
yfl003cΔ	YFL003C	MSH4	Protein involved in meiotic recombination; required for normal levels of crossing over, colocalizes with Zip2p to discrete foci on meiotic chromosomes, has homology to bacterial MutS protein	ns	2	2	0.0570448	0.0363254	0.0207194	0	0.00236693
yfl004wΔ	YFL004W	VTC2	Regulatory subunit of the vacuolar transporter chaperone (VTC) complex; involved in membrane trafficking, vacuolar polyphosphate accumulation, microautophagy and non-autophagic vacuolar fusion; VTC2 has a paralog, VTC3, that arose from the whole genome duplication	ns	2	2	0.0275131	0.01462	0.0128931	0	0.001513
yfl006wΔ	YFL006W	NULL	NULL	ns	2	2	0.0254388	0.0496653	-0.0242266	0	-0.00337888
yfl007wΔ	YFL007W	BLM10	Proteasome activator; binds the core proteasome (CP) and stimulates proteasome-mediated protein degradation by inducing gate opening; required for sequestering CP into proteasome storage granule (PSG) during quiescent phase and for nuclear import of CP in proliferating cells; required for resistance to bleomycin, may be involved in protecting against oxidative damage; similar to mammalian PA200	ns	2	2	0.0358599	0.00504875	0.0308112	0	0.00742899
yfl010cΔ	YFL010C	WWM1	WW domain containing protein of unknown function; binds to Mca1p, a caspase-related protease that regulates H2O2-induced apoptosis; overexpression causes G1 phase growth arrest and clonal death that is suppressed by overexpression of MCA1	ns	2	2	0.0273638	0.0190583	0.00830554	0	0.000523385
yfl010w-aΔ	YFL010W-A	AUA1	Protein required for the negative regulation by ammonia of Gap1p; Gap1p is a general amino acid permease	ns	2	2	0.0429318	0.00890415	0.0340276	0	0.00800474
yfl011wΔ	YFL011W	HXT10	Putative hexose transporter; expressed at low levels and expression is repressed by glucose	ns	2	2	-0.00654095	-0.0387801	0.0322391	0	0.00789478
yfl012wΔ	YFL012W	NA	Putative protein of unknown function; transcribed during sporulation; null mutant exhibits increased resistance to rapamycin	ns	2	2	0.0132653	-0.00790236	0.0211676	0	0.00373079
yfl013cΔ	YFL013C	IES1	Subunit of the INO80 chromatin remodeling complex; relocalizes to the cytosol in response to hypoxia	ns	2	2	0.0496185	-0.0490071	0.0986257	0	0.0451428
yfl013w-aΔ	YFL013W-A	NA	Dubious open reading frame; unlikely to encode a functional protein, based on available experimental and comparative sequence data; partially overlaps IES1/YFL013C; identified by gene-trapping, microarray expression analysis, and genome-wide homology searching	ns	2	2	0.0142398	-0.0769075	0.0911473	0	0.0395808
yfl014wΔ	YFL014W	HSP12	Plasma membrane protein involved in maintaining membrane organization; involved in maintaining organization during stress conditions; induced by heat shock, oxidative stress, osmostress, stationary phase, glucose depletion, oleate and alcohol; protein abundance increased in response to DNA replication stress and dietary restriction; regulated by the HOG and Ras-Pka pathways; required for dietary …	ns	2	2	-0.0295442	-0.035245	0.00570073	0	0.000271283
yfl015cΔ	YFL015C	NA	Putative protein of unknown function; conserved across S. cerevisiae strains; partially overlaps dubious ORF YFL015W-A; YFL015C is not an essential gene	ns	2	2	0.0327531	0.0106611	0.022092	0	0.00409897
yfl018cΔ	YFL018C	LPD1	Dihydrolipoamide dehydrogenase; the lipoamide dehydrogenase component (E3) of the pyruvate dehydrogenase and 2-oxoglutarate dehydrogenase multi-enzyme complexes; PDH complex is concentrated in spots within the mitochondrial matrix, often near the ERMES complex and near peroxisomes; LPD1 has a paralog, IRC15, that arose from the whole genome duplication	ns	2	2	-0.220501	-0.375998	0.155497	0	0.0538694
yfl019cΔ	YFL019C	NA	Dubious open reading frame; unlikely to encode a functional protein, based on available experimental and comparative sequence data; YFL019C is not an essential gene	ns	2	2	-0.0163984	-0.0511752	0.0347768	0	0.00363438
yfl020cΔ	YFL020C	PAU5	Member of the seripauperin multigene family; encoded mainly in subtelomeric regions; induced during alcoholic fermentation; induced by low temperature and also by anaerobic conditions; negatively regulated by oxygen and repressed by heme	ns	2	2	0.0378387	0.128278	-0.0904392	0	-0.0398393
yfl021wΔ	YFL021W	GAT1	Transcriptional activator of nitrogen catabolite repression genes; contains a GATA-1-type zinc finger DNA-binding motif; activity and localization regulated by nitrogen limitation and Ure2p; different translational starts produce two major and two minor isoforms that are differentially regulated and localized	ns	2	2	0.00953786	0.00932416	0.000213698	0	1.89043e-07
yfl023wΔ	YFL023W	BUD27	Unconventional prefoldin protein involved in translation initiation; required for correct assembly of RNAP I, II, and III in an Rpb5p-dependent manner; shuttles between nucleus and cytoplasm; mutants have inappropriate expression of nutrient sensitive genes due to translational derepression of Gcn4p transcription factor; diploid mutants show random budding; ortholog of human URI/RMP	ns	2	2	-0.195042	-0.193391	-0.00165154	0	-1.51909e-05
yfl025cΔ	YFL025C	BST1	GPI inositol deacylase of the endoplasmic reticulum (ER); negatively regulates COPII vesicle formation; prevents production of vesicles with defective subunits; required for proper discrimination between resident ER proteins and Golgi-bound cargo molecules; functional ortholog of human PGAP1, mutation of which is associated with intellectual disability and encephalopathy	ns	2	2	7.22212e-05	0.0346057	-0.0345334	0	-0.00878632
yfl027cΔ	YFL027C	GYP8	GTPase-activating protein for yeast Rab family members; Ypt1p is the preferred in vitro substrate but also acts on Sec4p, Ypt31p and Ypt32p; involved in the regulation of ER to Golgi vesicle transport	ns	2	2	0.00226758	-0.017529	0.0197965	0	0.00224501
yfl028cΔ	YFL028C	CAF16	Part of evolutionarily-conserved CCR4-NOT regulatory complex; contains single ABC-type ATPase domain but no transmembrane domain; interacts with several subunits of Mediator	ns	2	2	-0.00917405	-0.000805437	-0.00836861	0	-0.000468231
yfl030wΔ	YFL030W	AGX1	Alanine:glyoxylate aminotransferase (AGT); catalyzes the synthesis of glycine from glyoxylate, which is one of three pathways for glycine biosynthesis in yeast; similar to mammalian and plant alanine:glyoxylate aminotransferases; human homolog AGXT complements yeast null mutant	ns	2	2	0.000208389	-0.00373556	0.00394395	0	0.000151198
yfl031wΔ	YFL031W	HAC1	Basic leucine zipper (bZIP) transcription factor (ATF/CREB1 homolog); regulates the unfolded protein response, via UPRE binding, and membrane biogenesis; ER stress-induced splicing pathway facilitates efficient Hac1p synthesis; two functional forms of Hac1p are produced; translation initiation is repressed under non-stress conditions; protein abundance increases in response to DNA replication str…	ns	2	2	0.0152406	-0.00792789	0.0231685	0	0.00439618
yfl032wΔ	YFL032W	NA	Dubious open reading frame; unlikely to encode a functional protein, based on available experimental and comparative sequence data; partially overlaps the verified gene HAC1/YFL031W; YFL032W is not an essential gene	ns	2	2	-0.00863749	-0.0630566	0.0544192	0	0.0118457
yfl033cΔ	YFL033C	RIM15	Protein kinase involved in cell proliferation in response to nutrients; glucose-repressible; involved in signal transduction during cell proliferation in response to nutrients, specifically the establishment of stationary phase; identified as a regulator of IME2; phosphorylates Igo1p and Igo2p; substrate of Pho80p-Pho85p kinase	ns	2	2	0.0731972	0.133607	-0.06041	0	-0.0172806
yfl034c-aΔ	YFL034C-A	RPL22B	Ribosomal 60S subunit protein L22A; required for translation of long 5' UTR of IME1 mRNA and meiotic entry; homologous to mammalian ribosomal protein L22, no bacterial homolog; RPL22B has a paralog, RPL22A, that arose from the whole genome duplication	ns	2	2	0.0346466	0.0646755	-0.0300289	0	-0.00228046
yfl034wΔ	YFL034W	MIL1	Predicted lipase; binds variant medium clathrin chain Apm2p and contributes to its membrane recruitment; putative integral membrane protein that interacts with Rpp0p component of ribosomal stalk	ns	2	2	-0.0102541	0.0116511	-0.0219052	0	-0.00250538
yfl035c-bΔ	YFL035C-B	NULL	NULL	ns	2	2	0.0162898	-0.000861205	0.017151	0	0.000869614
yfl040wΔ	YFL040W	NA	Putative transporter; member of the sugar porter family; YFL040W is not an essential gene; may have a role in intracellular sterol transport	ns	2	2	-0.0118326	0.00403943	-0.015872	0	-0.00222294
yfl041wΔ	YFL041W	FET5	Multicopper oxidase; integral membrane protein with similarity to Fet3p; may have a role in iron transport	ns	2	2	0.0229579	0.00685701	0.0161009	0	0.00211145
yfl042cΔ	YFL042C	LAM5	Putative sterol transfer protein; one of six StART-like domain-containing proteins in yeast that may be involved in sterol transfer between intracellular membranes; conserved across eukaryotes; has both GRAM and StART-like (VASt) domains; localizes to membrane contact sites throughout the cell, including nucleus-vacuole junctions and ER-mitochondrial contact sites	ns	2	2	0.009157	0.00528858	0.00386842	0	9.52639e-05
yfl043cΔ	YFL043C	NULL	NULL	ns	2	2	0.00331264	-0.00897641	0.012289	0	0.000747236
yfl044cΔ	YFL044C	OTU1	Deubiquitylation enzyme that binds to the chaperone-ATPase Cdc48p; may contribute to regulation of protein degradation by deubiquitylating substrates that have been ubiquitylated by Ufd2p; member of the Ovarian Tumor (OTU) family; protein abundance increases in response to DNA replication stress	ns	2	2	-0.0235245	-0.0349929	0.0114683	0	0.00118616
yfl046wΔ	YFL046W	FMP32	Putative assembly factor for cytochrome c oxidase; the authentic, non-tagged protein is detected in highly purified mitochondria in high-throughput studies; has similarity to human MCUR1/CCDC90A	ns	2	2	0.046539	0.0860378	-0.0394988	0	-0.00884633
yfl047wΔ	YFL047W	RGD2	GTPase-activating protein (RhoGAP) for Cdc42p and Rho5p; relocalizes from bud neck to cytoplasm upon DNA replication stress	ns	2	2	0.0060747	-0.0179232	0.0239979	0	0.00346067
yfl048cΔ	YFL048C	EMP47	Integral membrane component of ER-derived COPII-coated vesicles; functionS in ER to Golgi transport; EMP47 has a paralog, EMP46, that arose from the whole genome duplication	ns	2	2	-0.00568144	-0.0368567	0.0311752	0	0.00744247
yfl049wΔ	YFL049W	SWP82	Member of the SWI/SNF chromatin remodeling complex; has an as yet unidentified role in the complex; has identifiable counterparts in closely related yeast species; abundantly expressed in many growth conditions; paralog of Npl6p; relocates to the cytosol under hypoxic conditions	ns	2	2	-0.0665395	-0.101361	0.0348215	0	0.00650946
yfl050cΔ	YFL050C	ALR2	Probable Mg(2+) transporter; overexpression confers increased tolerance to Al(3+) and Ga(3+) ions; plays a role in regulating Ty1 transposition	ns	2	2	0.0159528	0.00512927	0.0108236	0	0.00103815
yfl051cΔ	YFL051C	NA	Putative protein of unknown function; SWAT-GFP fusion protein localizes to the cell periphery while mCherry fusion protein localizes to both the cell periphery and vacuole; YFL051C is not an essential gene	ns	2	2	0.00194375	0.00608	-0.00413624	0	-0.000169203
yfl052wΔ	YFL052W	ZNF1	Zinc cluster transcription factor that regulates respiratory growth; binds to promoters of genes involved in respiration, gluconeogenesis, and the glyoxylate shunt; required for normal carbon source utilization and stress response	ns	2	2	0.0556363	-0.0306751	0.0863114	0	0.0288484
yfl053wΔ	YFL053W	DAK2	Dihydroxyacetone kinase; required for detoxification of dihydroxyacetone (DHA); involved in stress adaptation	ns	2	2	0.0614552	0.0967078	-0.0352527	0	-0.00663565
yfl054cΔ	YFL054C	AQY3	Putative channel-like protein; similar to Fps1p; mediates passive diffusion of glycerol in the presence of ethanol	ns	2	2	0.0146166	0.0459147	-0.0312981	0	-0.00574725
yfl055wΔ	YFL055W	AGP3	Low-affinity amino acid permease; may act to supply the cell with amino acids as nitrogen source in nitrogen-poor conditions; transcription is induced under conditions of sulfur limitation; plays a role in regulating Ty1 transposition	ns	2	2	-0.0288765	-0.0472983	0.0184218	0	0.00288
yfl056cΔ	YFL056C	AAD6	Putative aryl-alcohol dehydrogenase; involved in oxidative stress response; similar to P. chrysosporium aryl-alcohol dehydrogenase; ORFs AAD6/YFL056C and AAD16/YFL057C are displaced from one another by -1 frameshift; members of the AAD gene family comprise three pairs (AAD3 + AAD15, AAD6/AAD16 + AAD4, AAD10 + AAD14) whose two genes are more related to one another than to other members of the fami…	ns	2	2	0.00274412	-0.0303334	0.0330776	0	0.00648583
yfl063wΔ	YFL063W	NA	Dubious open reading frame; unlikely to encode a functional protein, based on available experimental and comparative sequence data	ns	2	2	0.0528283	0.0585307	-0.00570248	0	-0.00020175
yfr006wΔ	YFR006W	NA	Putative X-Pro aminopeptidase; green fluorescent protein (GFP)-fusion protein localizes to the cytoplasm; YFR006W is not an essential gene	ns	2	2	0.0564438	0.0418324	0.0146114	0	0.000581723
yfr007wΔ	YFR007W	YFH7	Putative kinase with similarity to the PRK/URK/PANK kinase subfamily; the PRK/URK/PANK subfamily of P-loop kinases is also known as phosphoribulokinase/uridine kinase/bacterial pantothenate kinase	ns	2	2	0.00284132	-0.063004	0.0658453	0	0.0150612
yfr008wΔ	YFR008W	FAR7	Protein involved in recovery from pheromone-induced cell cycle arrest; acts in a Far1p-independent pathway; interacts with Far3p, Far8p, Far9p, Far10p, and Far11p; protein abundance increases in response to DNA replication stress	ns	2	2	-0.0409764	0.0072923	-0.0482687	0	-0.0159882
yfr009wΔ	YFR009W	GCN20	Positive regulator of the Gcn2p kinase activity; forms a complex with Gcn1p; proposed to stimulate Gcn2p activation by an uncharged tRNA	ns	2	2	-0.0370401	0.0017571	-0.0387972	0	-0.00939171
yfr010wΔ	YFR010W	UBP6	Ubiquitin-specific protease; situated in the base subcomplex of the 26S proteasome, releases free ubiquitin from branched polyubiquitin chains en bloc, rather than from the distal tip of the chain; negatively regulates degradation of ubiquitinated proteins by the proteasome; works in opposition to Hul5p polyubiquitin elongation activity; mutant has aneuploidy tolerance; human homolog UBP14 comple…	ns	2	2	0.0179091	0.0259595	-0.00805038	0	-0.00061707
yfr011cΔ	YFR011C	MIC19	Component of the MICOS complex; MICOS (formerly MINOS or MitOS) is a mitochondrial inner membrane complex that extends into the intermembrane space and has a role in the maintenance of crista junctions, inner membrane architecture, and formation of contact sites to the outer membrane; Mic19p is peripheral to the inner membrane and may connect Mic60p with the Mic10p-Mic12p-Mic27p subcomplex; both …	ns	2	2	-0.0947784	-0.0541933	-0.0405851	0	-0.00804293
yfr012wΔ	YFR012W	DCV1	Protein of unknown function; deletion mutant shows strong genetic interaction with cdc28-as1 mutant in the presence of 1-NM-PP1; DCV1 has a paralog, YOL019W, that arose from the whole genome duplication	ns	2	2	-0.0955691	-0.0136144	-0.0819547	0	-0.0238988
yfr013wΔ	YFR013W	IOC3	Subunit of the Isw1a complex; Isw1a has nucleosome-stimulated ATPase activity and represses transcription initiation by specific positioning of a promoter proximal dinucleosome; promotes nucleosome shifts in the 5 prime direction; IOC3 has a paralog, ESC8, that arose from the whole genome duplication	ns	2	2	-0.0652454	0.0553794	-0.120625	0	-0.0417499
yfr014cΔ	YFR014C	CMK1	Calmodulin-dependent protein kinase; may play a role in stress response, many Ca++/calmodulin dependent phosphorylation substrates demonstrated in vitro, amino acid sequence similar to mammalian Cam Kinase II; CMK1 has a paralog, CMK2, that arose from the whole genome duplication	ns	2	2	0.0100125	0.03147	-0.0214575	0	-0.00137962
yfr015cΔ	YFR015C	GSY1	Glycogen synthase; expression induced by glucose limitation, nitrogen starvation, environmental stress, and entry into stationary phase; GSY1 has a paralog, GSY2, that arose from the whole genome duplication; relocalizes from nucleus to cytoplasmic foci upon DNA replication stress	ns	2	2	0.00720653	0.0925291	-0.0853225	0	-0.015572
yfr016cΔ	YFR016C	NA	Protein of unknown function; green fluorescent protein (GFP)-fusion protein localizes to the cytoplasm and bud; interacts with Spa2p; YFR016C is not an essential gene	ns	2	2	0.0157121	0.0688981	-0.053186	0	-0.00589056
yfr017cΔ	YFR017C	IGD1	Cytoplasmic protein that inhibits Gdb1p glycogen debranching activity; required for normal intracellular accumulation of glycogen; phosphorylated in vivo; expression increases during wine fermentation; protein abundance increases in response to DNA replication stress; IGD1 has a paralog, YOL024W, that arose from the whole genome duplication	ns	2	2	0.00677528	0.00323492	0.00354036	0	6.46399e-05
yfr018cΔ	YFR018C	NA	Putative protein of unknown function; SWAT-GFP and seamless GFP fusion proteins localize to the endoplasmic reticulum and mCherry fusion protein localizes to the vacuole	ns	2	2	0.0208972	0.0480923	-0.0271951	0	-0.00424359
yfr019wΔ	YFR019W	FAB1	1-phosphatidylinositol-3-phosphate 5-kinase; vacuolar membrane kinase that generates phosphatidylinositol (3,5)P2, which is involved in vacuolar sorting and homeostasis	ns	2	2	0.0390533	-0.0285725	0.0676258	0	0.0274573
yfr020wΔ	YFR020W	CSS2	Protein of unknown function, secreted when constitutively expressed; SWAT-GFP fusion protein localizes to the endoplasmic reticulum (ER) and extracellular region, while mCherry fusion protein localizes to the ER and vacuole; mRNA identified as translated by ribosome profiling data; CSS2 is a non-essential gene	ns	2	2	0.0599995	-0.00368987	0.0636894	0	0.012448
yfr022wΔ	YFR022W	ROG3	Alpha-arrestin involved in ubiquitin-dependent endocytosis; contributes to desensitization of agonist-occupied alpha-factor receptor Ste2p by Rsp5p-independent internalization; PPXY motif-mediated binding of the ubiquitin ligase Rsp5p is not required for adaptation; mutation suppresses the temperature sensitivity of an mck1 rim11 double mutant; SWAT-GFP and mCherry fusion proteins localize to the…	ns	2	2	0.0385737	0.0349549	0.00361886	0	8.35865e-05
yfr023wΔ	YFR023W	PES4	Poly(A) binding protein, suppressor of DNA polymerase epsilon mutation; PES4 has a paralog, MIP6, that arose from the whole genome duplication	ns	2	2	-0.00848839	0.0235494	-0.0320378	0	-0.00333201
yfr024cΔ	YFR024C	NULL	NULL	ns	2	2	0.0246256	0.0294871	-0.00486151	0	-6.00909e-05
yfr024c-aΔ	YFR024C-A	LSB3	Protein containing a C-terminal SH3 domain; binds Las17p, which is a homolog of human Wiskott-Aldrich Syndrome protein involved in actin patch assembly and actin polymerization; protein abundance increases in response to DNA replication stress; LSB3 has a paralog, YSC84, that arose from the whole genome duplication	ns	2	2	0.00419961	0.0301985	-0.0259988	0	-0.00194185
yfr026cΔ	YFR026C	ULI1	Protein of unknown function; involved in and induced by the endoplasmic reticulum unfolded protein response (UPR); SWAT-GFP and mCherry fusion proteins localize to the endoplasmic reticulum	ns	2	2	0.0143066	0.00737226	0.00693437	0	0.000274071
yfr030wΔ	YFR030W	MET10	Subunit alpha of assimilatory sulfite reductase; complex converts sulfite into sulfide	ns	2	2	-0.00191193	0.0171376	-0.0190496	0	-0.00159657
yfr031c-aΔ	YFR031C-A	RPL2A	Ribosomal 60S subunit protein L2A; homologous to mammalian ribosomal protein L2 and bacterial L2; RPL2A has a paralog, RPL2B, that arose from the whole genome duplication	ns	2	2	0.0284881	-0.0538561	0.0823441	0	0.0304437
yfr032cΔ	YFR032C	RRT5	Putative protein of unknown function; non-essential gene identified in a screen for mutants with increased levels of rDNA transcription; expressed at high levels during sporulation	ns	2	2	0.0154915	0.033566	-0.0180745	0	-0.00138359
yfr032c-aΔ	YFR032C-A	RPL29	Ribosomal 60S subunit protein L29; not essential for translation, but required for proper joining of large and small ribosomal subunits and for normal translation rate; homologous to mammalian ribosomal protein L29, no bacterial homolog	ns	2	2	-0.0422025	-0.11459	0.0723877	0	0.020956
yfr033cΔ	YFR033C	QCR6	Subunit 6 of the ubiquinol cytochrome-c reductase complex; the complex, also known as the cytochrome bc(1) complex or Complex III, is a component of the mitochondrial inner membrane electron transport chain; highly acidic protein; required for maturation of cytochrome c1; may be loosely associated with the complex since it is easily released into the intermembrane space	ns	2	2	-0.00622038	-0.0324171	0.0261968	0	0.00304118
yfr034cΔ	YFR034C	PHO4	Basic helix-loop-helix (bHLH) transcription factor of the myc-family; activates transcription cooperatively with Pho2p in response to phosphate limitation; binding to 'CACGTG' motif is regulated by chromatin restriction, competitive binding of Cbf1p to the same DNA binding motif and cooperation with Pho2p; function is regulated by phosphorylation at multiple sites and by phosphate availability	ns	2	2	0.055779	0.0599667	-0.0041877	0	-6.03889e-05
yfr035cΔ	YFR035C	NA	Putative protein of unknown function; deletion mutant exhibits synthetic phenotype with alpha-synuclein	ns	2	2	0.0688752	0.00307781	0.0657974	0	0.0145667
yfr038wΔ	YFR038W	IRC5	Putative ATPase containing the DEAD/H helicase-related sequence motif; null mutant displays increased levels of spontaneous Rad52p foci; SWAT-GFP and mCherry fusion proteins localize to the nucleus	ns	2	2	-0.0011257	0.0134793	-0.014605	0	-0.000842449
[truncated: 2,906 more rows]
