# Supplementary material for: CTP sensing and Mec1ATR-Rad53CHK1/CHK2 mediate a two-layered response to inhibition of glutamine metabolism
Source: PLoS Genet. 2022 Mar 3;18(3):e1010101. doi: 10.1371/journal.pgen.1010101 (PMC8923462; doi:10.1371/journal.pgen.1010101)
Supplement: S3 Table — (XLSX) [file pgen.1010101.s006.xlsx]

## Sheet: S3 Table
S3 Table. Yeast knock-out library colony sizes on YPD, YPD + DON and YPD + HU in the sml1Δmec1Δ background
				DON vs. Untreated									HU vs. Untreated
allele	ORF	SGD gene	SGD description	BH-adjusted p value	direction	N (DON)	N (Untreated)	Mean colony size (DON)	Mean colony size (Untreated)	Difference of mean colony sizes (DON - Untreated)	Difference of mean colony sizes - 2x sum of standard deviations (for significance selection)	Difference of mean colony sizes with multiplicative correction for standard deviations (for plotting)	BH-adjusted p value	direction	N (HU)	N (Untreated)	Mean colony size (HU)	Mean colony size (Untreated)	Difference of mean colony sizes (HU - Untreated)	Difference of mean colony sizes - 2x sum of standard deviations (for significance selection)	Difference of mean colony sizes with multiplicative correction for standard deviations (for plotting)
yjr033cΔ	YJR033C	RAV1	Subunit of RAVE complex (Rav1p, Rav2p, Skp1p); the RAVE complex promotes assembly of the V-ATPase holoenzyme; required for transport between the early and late endosome/PVC and for localization of TGN membrane proteins; potential Cdc28p substrate	0.00219439	up	3	3	2.37674	-0.0530855	2.42982	2.2719	2.28154	0.224137	ns	3	3	0.0252884	-0.0530855	0.0783738	0	0.0366532
ynl229cΔ	YNL229C	URE2	Nitrogen catabolite repression transcriptional regulator; inhibits GLN3 transcription in good nitrogen source; role in sequestering Gln3p and Gat1p to the cytoplasm; has glutathione peroxidase activity and can mutate to acquire GST activity; self-assembly under limited nitrogen conditions creates [URE3] prion and releases catabolite repression	0.0365107	up	3	3	2.4253	-0.127435	2.55274	2.17103	2.22068	0.0639013	up	3	3	0.0759493	-0.127435	0.203384	0.106752	0.137876
ykl176cΔ	YKL176C	LST4	Subunit of the Lst4p-Lst7p GTPase activating protein complex for Gtr2p; stimulates the GTPase activity of Rag family GTPase Gtr2p, within the context of the Gtr1p-Gtr2p heterodimer, after amino acid stimulation; required for activation of TORC1 in response to amino acid stimulation; recruited to the vacuolar membrane during amino acid starvation and released from the membrane by TORC1; required f…	0.0124911	up	4	4	2.69459	-0.0638482	2.75844	2.11073	2.2339	0.887667	ns	4	4	-0.0915593	-0.0638482	-0.0277111	0	-0.00199796
ydr509wΔ	YDR509W	NA	Dubious open reading frame; unlikely to encode a functional protein, based on available experimental and comparative sequence data	0.0872452	up	3	3	2.94994	0.0192512	2.93069	2.07309	2.26723	0.798572	ns	3	3	0.0566812	0.0192512	0.03743	0	0.00549598
ypl051wΔ	YPL051W	ARL3	ARF-like small GTPase of the RAS superfamily; required for recruitment of Arl1p, a GTPase that regulates membrane traffic, to the Golgi apparatus; NatC-catalyzed N-terminal acetylation regulates Golgi membrane association mediated by interaction with membrane receptor, Sys1p; similar to ADP-ribosylation factor and orthologous to mammalian ARFRP1	0.00812597	up	4	4	2.54957	0.0241239	2.52544	2.05856	2.13141	0.807714	ns	4	4	0.0106695	0.0241239	-0.0134544	0	-0.00142172
ydr508cΔ	YDR508C	GNP1	High-affinity glutamine permease; also transports Leu, Ser, Thr, Cys, Met and Asn; expression is fully dependent on Grr1p and modulated by the Ssy1p-Ptr3p-Ssy5p (SPS) sensor of extracellular amino acids; GNP1 has a paralog, AGP1, that arose from the whole genome duplication	0.0345535	up	4	4	2.9941	0.000875859	2.99322	1.9793	2.23585	0.50493	ns	4	4	-0.0334349	0.000875859	-0.0343108	0	-0.00751741
ymr054wΔ	YMR054W	STV1	Subunit a of the vacuolar-ATPase V0 domain; one of two isoforms (Stv1p and Vph1p); Stv1p is located in V-ATPase complexes of the Golgi and endosomes while Vph1p is located in V-ATPase complexes of the vacuole	0.0073192	up	4	4	2.13196	0.00594036	2.12602	1.80622	1.84804	0.929112	ns	4	4	-0.000960445	0.00594036	-0.00690081	0	-0.000340428
yjr040wΔ	YJR040W	GEF1	Voltage-gated chloride channel; localized to the golgi, the endosomal system, and plasma membrane; involved in cation homeostasis; highly homologous to vertebrate voltage-gated chloride channels; modulates TBSV model (+) RNA virus replication by regulating copper metabolism	0.0116938	up	4	4	2.20432	-0.00410522	2.20843	1.80509	1.86738	0.646658	ns	4	4	0.0279844	-0.00410522	0.0320896	0	0.00578491
yol020wΔ	YOL020W	TAT2	High affinity tryptophan and tyrosine permease; overexpression confers FK506 and FTY720 resistance	0.00375287	up	4	4	1.96716	-0.0304536	1.99761	1.75812	1.78376	0.360089	ns	4	4	0.0282763	-0.0304536	0.0587299	0	0.018265
yal026cΔ	YAL026C	DRS2	Trans-golgi network aminophospholipid translocase (flippase); maintains membrane lipid asymmetry in post-Golgi secretory vesicles; contributes to clathrin-coated vesicle formation, endocytosis, protein trafficking between the Golgi and endosomal system and the cellular response to mating pheromone; autoinhibited by its C-terminal tail; localizes to the trans-Golgi network; mutations in human homo…	0.00557812	up	4	4	2.39154	-0.15765	2.54919	1.74722	1.93914	0.504118	ns	4	4	-0.0290857	-0.15765	0.128564	0	0.0283978
yjl004cΔ	YJL004C	SYS1	Integral membrane protein of the Golgi; required for targeting of the Arf-like GTPase Arl3p to the Golgi; multicopy suppressor of ypt6 null mutation	0.0207773	up	4	4	2.35342	0.00202167	2.3514	1.74496	1.8693	0.74573	ns	4	4	0.0277265	0.00202167	0.0257049	0	0.00349416
ylr436cΔ	YLR436C	ECM30	Protein of unknown function; may play a role in cell wall biosynthesis, mutants have abormal relative levels of mannose and glucose and have Gap1p sorting and transport defects; (GFP)-fusion protein localizes to the cytoplasm	0.000500475	up	4	4	1.97095	0.0162761	1.95468	1.71869	1.74411	0.693113	ns	4	4	-0.0081958	0.0162761	-0.0244719	0	-0.00342705
ybr164cΔ	YBR164C	ARL1	Soluble GTPase with a role in regulation of membrane traffic; regulates potassium influx; role in membrane organization at trans-Golgi network; required for delivery of Atg9p to the phagophore assembly site during autophagy under high temperature stress; required with Ypt6p for starvation-induced autophagy; required for the CVT pathway under non-starvation conditions; G protein of the Ras superfa…	0.0706455	up	3	3	2.42954	-0.0612007	2.49074	1.71323	1.8982	0.986314	ns	3	3	-0.0579541	-0.0612007	0.00324653	0	3.98923e-05
ybr077cΔ	YBR077C	SLM4	Component of the EGO and GSE complexes; essential for integrity and function of EGO; EGO is involved in the regulation of microautophagy and GSE is required for proper sorting of amino acid permease Gap1p; gene exhibits synthetic genetic interaction with MSS4	0.000500475	up	4	4	1.89556	0.0586702	1.83689	1.68311	1.69499	0.843728	ns	4	4	0.0195369	0.0586702	-0.0391333	0	-0.00410368
ydr203wΔ	YDR203W	NA	Dubious open reading frame; unlikely to encode a functional protein, based on available experimental and comparative sequence data; almost completely overlaps ORF RAV2/YDR202C	0.012274	up	4	4	2.11075	-0.00212559	2.11288	1.68226	1.75516	0.752039	ns	4	4	0.0231155	-0.00212559	0.0252411	0	0.00332111
yml121wΔ	YML121W	GTR1	Subunit of a TORC1-stimulating GTPase complex; subunit of the heterodimeric Gtr1-Gtr2 GTPase complex that stimulates TORC1 in response to amino acid stimulation; tethered to the vacuolar membrane as part of the EGOC, a complex required for sorting of Gap1p and microautophagy; involved in phosphate transport and telomeric chromatin silencing; activated by the the Iml1p (GAP) subunit of the SEACIT …	0.0115387	up	4	4	1.99833	-0.1276	2.12593	1.67729	1.75547	0.778339	ns	4	4	-0.0845735	-0.1276	0.0430268	0	0.0054154
ylr262cΔ	YLR262C	YPT6	Rab family GTPase; required for endosome-to-Golgii, intra-Golgi retrograde, and retrograde Golgi-to-ER transport; temporarily at the Golgi, dissociating into the cytosol on arrival of the late Golgi GTPase Ypt32p; Golgi-localized form is GTP bound, while cytosolic form is GDP-bound; required for delivery of Atg9p to the phagophore assembly site during autophagy under heat stress, with Ypt6p for s…	0.000500475	up	3	3	1.83478	0.0159879	1.81879	1.64945	1.66387	0.95406	ns	3	3	0.0105672	0.0159879	-0.00542074	0	-0.000241007
yil052cΔ	YIL052C	RPL34B	Ribosomal 60S subunit protein L34B; homologous to mammalian ribosomal protein L34, no bacterial homolog; RPL34B has a paralog, RPL34A, that arose from the whole genome duplication	0.0608965	up	3	3	1.91337	-0.164075	2.07744	1.63735	1.71429	0.484474	ns	3	3	-0.234748	-0.164075	-0.0706731	0	-0.0247571
ylr418cΔ	YLR418C	CDC73	Component of the Paf1p complex; binds to and modulates the activity of RNA polymerases I and II; required for expression of certain genes, modification of some histones, and telomere maintenance; involved in transcription elongation as demonstrated by the G-less-based run-on (GLRO) assay; protein abundance increases in response to DNA replication stress; human homolog, parafibromin, is a tumour s…	0.00557812	up	4	4	2.01439	-0.0930418	2.10743	1.63404	1.72088	0.752039	ns	4	4	-0.155463	-0.0930418	-0.0624211	0	-0.0081222
ypr179cΔ	YPR179C	HDA3	Subunit of the HDA1 histone deacetylase complex; possibly tetrameric trichostatin A-sensitive class II histone deacetylase complex contains Hda1p homodimer and an Hda2p-Hda3p heterodimer; required for the activity of the complex; relocalizes to the cytosol in response to hypoxia; similar to Hda2p	0.000500475	up	4	4	1.73265	-0.00902598	1.74168	1.62478	1.63213	0.976247	ns	4	4	-0.00589613	-0.00902598	0.00312985	0	6.6166e-05
yjl094cΔ	YJL094C	KHA1	Putative K+/H+ antiporter; has a probable role in intracellular cation homeostasis; localized to Golgi vesicles and detected in highly purified mitochondria in high-throughput studies	0.012274	up	4	4	2.02334	0.0242816	1.99905	1.62264	1.68228	0.99142	ns	4	4	0.0250184	0.0242816	0.000736818	0	4.51811e-06
ykr007wΔ	YKR007W	MEH1	Component of the EGO and GSE complexes; EGO is involved in the regulation of microautophagy and GSE is required for proper sorting of amino acid permease Gap1p; loss results in a defect in vacuolar acidification	0.00639587	up	4	4	1.9039	-0.0756084	1.97951	1.54669	1.62435	0.336933	ns	4	4	0.0279944	-0.0756084	0.103603	0	0.0312642
ypr174cΔ	YPR174C	NA	Protein of unknown function; green fluorescent protein (GFP)-fusion protein localizes to the nuclear periphery; potential Cdc28p substrate; binds phosphatidylinositols and phosphatidylethanolamine in a large-scale study; relative distribution to foci at the nuclear periphery increases upon DNA replication stress; YPR174C has a paralog, NBP1, that arose from the whole genome duplication	0.00881853	up	4	4	1.80931	-0.0133295	1.82264	1.52075	1.56365	0.970532	ns	4	4	-0.00172835	-0.0133295	0.0116012	0	0.000352573
ylr261cΔ	YLR261C	VPS63	Putative protein of unknown function; not conserved in closely related Saccharomyces species; 98% of ORF overlaps the verified gene YPT6; deletion causes a vacuolar protein sorting defect; decreased levels of protein in enolase deficient mutant	0.013004	up	4	4	1.92604	0.0166748	1.90936	1.50416	1.5751	0.367275	ns	4	4	0.115786	0.0166748	0.0991107	0	0.0337968
ymr275cΔ	YMR275C	BUL1	Ubiquitin-binding component of the Rsp5p E3-ubiquitin ligase complex; disruption causes temperature-sensitive growth, overexpression causes missorting of amino acid permeases; BUL1 has a paralog, BUL2, that arose from the whole genome duplication	0.0702639	up	3	3	1.95905	0.00705372	1.952	1.46665	1.5633	0.407709	ns	3	3	0.0571617	0.00705372	0.050108	0	0.0168673
ylr372wΔ	YLR372W	ELO3	Elongase; involved in fatty acid and sphingolipid biosynthesis; synthesizes very long chain 20-26-carbon fatty acids from C18-CoA primers; involved in regulation of sphingolipid biosynthesis; lethality of the elo2 elo3 double null mutation is functionally complemented by human ELOVL1 and weakly complemented by human ELOVL3 or ELOV7	0.00924737	up	4	4	1.76777	-0.0408841	1.80865	1.4657	1.52037	0.957686	ns	4	4	-0.0362849	-0.0408841	0.00459917	0	0.000141851
ymr123wΔ	YMR123W	PKR1	V-ATPase assembly factor; functions with other V-ATPase assembly factors in the ER to efficiently assemble the V-ATPase membrane sector (V0); protein abundance increases in response to DNA replication stress	0.0235655	up	3	3	1.47287	-0.274034	1.74691	1.46515	1.50428	0.13097	ns	3	3	0.0531861	-0.274034	0.32722	0.141628	0.208796
ymr304wΔ	YMR304W	UBP15	Ubiquitin-specific protease involved in protein deubiquitination; forms a complex with AAA peroxins Pex1p and Pex6p; deubiquitinates mono- and polyubiquitinated forms of Pex5p; deubiquitinates Clb5p, counteracting APC activity, and facilitating both Clb5p accumulation and S phase entry; physically interacts with anaphase-promoting complex/cyclosome (APC/C) activator, Cdh1p; catalytic activity reg…	0.012274	up	4	4	1.71978	-0.120603	1.84038	1.45656	1.52279	0.618771	ns	4	4	-0.090178	-0.120603	0.0304247	0	0.00561038
yor109wΔ	YOR109W	INP53	Polyphosphatidylinositol phosphatase; dephosphorylates multiple phosphatidylinositol phosphates; involved in trans Golgi network-to-early endosome pathway; hyperosmotic stress causes translocation to actin patches; contains Sac1 and 5-ptase domains; INP53 has a paralog, INP52, that arose from the whole genome duplication	0.0027609	up	4	4	1.58673	-0.0056959	1.59243	1.39215	1.41453	0.930703	ns	4	4	0.00877258	-0.0056959	0.0144685	0	0.000781457
ybl072cΔ	YBL072C	RPS8A	Protein component of the small (40S) ribosomal subunit; homologous to mammalian ribosomal protein S8, no bacterial homolog; RPS8A has a paralog, RPS8B, that arose from the whole genome duplication	0.000500475	up	4	4	1.72512	-0.150234	1.87536	1.39164	1.49083	0.957686	ns	4	4	-0.139122	-0.150234	0.0111121	0	0.000330494
ydr202cΔ	YDR202C	RAV2	Subunit of RAVE complex (Rav1p, Rav2p, Skp1p); the RAVE complex associates with the V1 domain of the vacuolar membrane (H+)-ATPase (V-ATPase) and promotes assembly and reassembly of the holoenzyme	0.0267797	up	4	4	1.90824	-0.0264955	1.93474	1.32293	1.46992	0.701925	ns	4	4	0.0112198	-0.0264955	0.0377153	0	0.00581999
ynl064cΔ	YNL064C	YDJ1	Type I HSP40 co-chaperone; involved in regulation of HSP90 and HSP70 functions; acts as an adaptor that helps Rsp5p recognize cytosolic misfolded proteins for ubiquitination after heat shock; critical for determining cell size at Start as a function of growth rate; involved in protein translocation across membranes; member of the DnaJ family; chimeric protein in which human p58IPK J domain replac…	0.0482552	up	3	3	1.54621	-0.212776	1.75898	1.32209	1.40902	0.802433	ns	3	3	-0.242231	-0.212776	-0.0294544	0	-0.00351887
ypr170cΔ	YPR170C	NA	Dubious open reading frame; unlikely to encode a functional protein, based on available experimental and comparative sequence data; partially overlaps ORFs YPR169W-A and YPR170W-B	0.0202203	up	4	4	1.6902	-0.0854858	1.77569	1.31729	1.41134	0.484458	ns	4	4	-0.0169231	-0.0854858	0.0685627	0	0.0188941
yil044cΔ	YIL044C	AGE2	ADP-ribosylation factor (ARF) GTPase activating protein (GAP) effector; involved in Trans-Golgi-Network (TGN) transport; contains C2C2H2 cysteine/histidine motif	0.006011	up	4	4	1.55281	0.0133938	1.53942	1.31114	1.34062	0.356865	ns	4	4	-0.0259227	0.0133938	-0.0393165	0	-0.0118318
ylr039cΔ	YLR039C	RIC1	Protein involved in retrograde transport to the cis-Golgi network; forms heterodimer with Rgp1p that acts as a GTP exchange factor for Ypt6p; involved in transcription of rRNA and ribosomal protein genes	0.0212545	up	4	4	1.7851	0.00224216	1.78285	1.28813	1.39559	0.356865	ns	4	4	0.0698703	0.00224216	0.0676282	0	0.021869
yor297cΔ	YOR297C	TIM18	Component of the mitochondrial TIM22 complex; involved in insertion of polytopic proteins into the inner membrane; may mediate assembly or stability of the complex	0.0629826	up	3	3	1.74339	-0.197236	1.94062	1.25102	1.43182	0.781163	ns	3	3	-0.136866	-0.197236	0.0603701	0	0.00783226
ymr116cΔ	YMR116C	ASC1	G-protein beta subunit and guanine dissociation inhibitor for Gpa2p; ortholog of RACK1 that inhibits translation; core component of the small (40S) ribosomal subunit; required to prevent frameshifting at ribosomes stalled at repeated CGA codons; regulates P-body formation induced by replication stress; represses Gcn4p in the absence of amino acid starvation	0.096441	up	2	2	1.06476	-0.374413	1.43917	1.13179	1.18589	0.219098	ns	2	2	0.0533455	-0.374413	0.427759	0.20392	0.280814
ylr200wΔ	YLR200W	YKE2	Subunit of the heterohexameric Gim/prefoldin protein complex; involved in the folding of alpha-tubulin, beta-tubulin, and actin; prefoldin complex also localizes to chromatin of actively transcribed genes in the nucleus and facilitates transcriptional elongation	0.0152177	up	4	4	1.29884	-0.285657	1.5845	1.12401	1.2277	0.215706	ns	4	4	0.0015259	-0.285657	0.287183	0	0.131368
ylr242cΔ	YLR242C	ARV1	Cortical ER protein; implicated in the membrane insertion of tail-anchored C-terminal single transmembrane domain proteins; may function in transport of glycosylphosphatidylinositol intermediates into the ER lumen; required for normal intracellular sterol distribution; human ARV1, required for normal cholesterol and bile acid homeostasis, can complement yeast arv1 null mutant; human variant causi…	0.0119622	up	4	4	1.35193	0.00526474	1.34667	1.07664	1.12174	0.419057	ns	4	4	-0.0622917	0.00526474	-0.0675564	0	-0.0207452
yel053cΔ	YEL053C	MAK10	Non-catalytic subunit of the NatC N-terminal acetyltransferase; required for replication of dsRNA virus; expression is glucose-repressible; human NatC ortholog, Naa35, requires co-expression of the human catalytic subunit, Naa30, to functionally complement the null allele	0.013004	up	4	4	1.56103	-0.0475368	1.60857	1.06086	1.19998	0.675994	ns	4	4	-0.132786	-0.0475368	-0.0852492	0	-0.0137044
yml094wΔ	YML094W	GIM5	Subunit of the heterohexameric cochaperone prefoldin complex; prefoldin binds specifically to cytosolic chaperonin and transfers target proteins to it; prefoldin complex also localizes to chromatin of actively transcribed genes in the nucleus and facilitates transcriptional elongation	0.317295	ns	2	2	1.44667	-0.308174	1.75484	1.02723	1.24049	0.459853	ns	2	2	-0.0909008	-0.308174	0.217273	0.0456014	0.121373
ydr128wΔ	YDR128W	MTC5	Subunit of SEACAT, a subcomplex of the SEA complex; Mtc1p, along with Rtc1p and Sea4p, redundantly inhibit the TORC1 inhibitory role of the Iml1p/SEACIT (Iml1p-Npr2p-Npr3p) subcomplex, a GAP for GTPase Gtr1p (EGOC subunit) in response to amino acid limitation, thereby resulting in activation of TORC1 signaling; SEA is a coatomer-related complex that associates dynamically with the vacuole; relati…	0.0942553	up	3	3	1.78095	-0.0433167	1.82427	1.01597	1.26415	0.775709	ns	3	3	0.0373813	-0.0433167	0.080698	0	0.011285
ypl145cΔ	YPL145C	KES1	One of seven members of the yeast oxysterol binding protein family; involved in negative regulation of Sec14p-dependent Golgi complex secretory functions, peripheral membrane protein that localizes to the Golgi complex; KES1 has a paralog, HES1, that arose from the whole genome duplication	0.0309101	up	3	3	1.14771	-0.00379775	1.15151	0.986615	1.00727	0.332497	ns	3	3	-0.127686	-0.00379775	-0.123888	0	-0.0597615
ydl052cΔ	YDL052C	SLC1	1-acyl-sn-glycerol-3-phosphate acyltransferase; catalyzes the acylation of lysophosphatidic acid to form phosphatidic acid, a key intermediate in lipid metabolism; enzymatic activity detected in lipid particles and microsomes	0.0537452	up	3	3	1.2319	-0.0298519	1.26176	0.980516	1.03178	0.957686	ns	3	3	-0.0363996	-0.0298519	-0.00654772	0	-0.000261898
ydl173wΔ	YDL173W	PAR32	Protein of unknown function; hyperphosphorylated upon rapamycin treatment in a Tap42p-dependent manner; green fluorescent protein (GFP)-fusion protein localizes to the cytoplasm; PAR32 is not an essential gene	0.00504529	up	4	4	1.03549	-0.0415955	1.07708	0.951648	0.964733	0.556353	ns	4	4	0.0110816	-0.0415955	0.0526771	0	0.0137215
ynl147wΔ	YNL147W	LSM7	Lsm (Like Sm) protein; part of heteroheptameric complexes (Lsm2p-7p and either Lsm1p or 8p): cytoplasmic Lsm1p complex involved in mRNA decay; nuclear Lsm8p complex part of U6 snRNP and possibly involved in processing tRNA, snoRNA, and rRNA; protein abundance increases and forms cytoplasmic foci in response to DNA replication stress	0.00242832	up	3	3	0.988588	-0.0742955	1.06288	0.905711	0.925959	0.807714	ns	3	3	-0.0934368	-0.0742955	-0.0191413	0	-0.0022407
yol162wΔ	YOL162W	NA	Putative protein of unknown function; member of the Dal5p subfamily of the major facilitator family	0.0390128	up	4	4	1.53611	0.0243808	1.51173	0.893429	1.07291	0.66214	ns	4	4	-0.0409597	0.0243808	-0.0653405	0	-0.011745
ydl172cΔ	YDL172C	NA	Dubious open reading frame; unlikely to encode a functional protein, based on available experimental and comparative sequence data	0.000500475	up	4	4	1.13342	-0.00837425	1.1418	0.880846	0.92939	0.332497	ns	4	4	0.0988109	-0.00837425	0.107185	0	0.0387234
yol003cΔ	YOL003C	PFA4	Palmitoyltransferase with autoacylation activity; required for palmitoylation of amino acid permeases containing a C-terminal Phe-Trp-Cys site; required for modification of Chs3p; member of the DHHC family of putative palmitoyltransferases	0.00176345	up	4	4	1.09301	0.0549274	1.03808	0.867158	0.891322	0.13097	ns	4	4	-0.0602527	0.0549274	-0.11518	0	-0.0541283
ymr015cΔ	YMR015C	ERG5	C-22 sterol desaturase; a cytochrome P450 enzyme that catalyzes the formation of the C-22(23) double bond in the sterol side chain in ergosterol biosynthesis; may be a target of azole antifungal drugs	0.0119911	up	4	4	1.11587	0.0222396	1.09363	0.845083	0.89111	0.712562	ns	4	4	-0.0213869	0.0222396	-0.0436265	0	-0.00704008
yjl121cΔ	YJL121C	RPE1	D-ribulose-5-phosphate 3-epimerase; catalyzes a reaction in the non-oxidative part of the pentose-phosphate pathway; mutants are sensitive to oxidative stress	0.0997613	up	3	3	1.27033	-0.0868325	1.35716	0.830436	0.977707	0.13097	ns	3	3	0.159749	-0.0868325	0.246582	0.0868805	0.149656
ypl101wΔ	YPL101W	ELP4	Subunit of hexameric RecA-like ATPase Elp456 Elongator subcomplex; which is required for modification of wobble nucleosides in tRNA; required for Elongator structural integrity; null mutation is functionally complemented by human ELP4	0.00557812	up	4	4	0.731707	-0.254325	0.986031	0.796405	0.82699	0.0697206	up	4	4	-0.0159463	-0.254325	0.238378	0.095731	0.149135
ygl244wΔ	YGL244W	RTF1	Subunit of RNAPII-associated chromatin remodeling Paf1 complex; regulates gene expression by directing cotranscriptional histone modification, influences transcription and chromatin structure through several independent functional domains; directly or indirectly regulates DNA-binding properties of Spt15p and relative activities of different TATA elements; involved in transcription elongation as d…	0.191021	ns	2	2	0.709137	-0.42424	1.13338	0.785874	0.867419	0.483257	ns	2	2	0.0281987	-0.42424	0.452439	0.032426	0.234627
ycr034wΔ	YCR034W	ELO2	Fatty acid elongase, involved in sphingolipid biosynthesis; acts on fatty acids of up to 24 carbons in length; mutations have regulatory effects on 1,3-beta-glucan synthase, vacuolar ATPase, and the secretory pathway; ELO2 has a paralog, ELO1, that arose from the whole genome duplication; lethality of the elo2 elo3 double null mutation is functionally complemented by human ELOVL1 and weakly compl…	0.00557812	up	3	3	0.767373	-0.164102	0.931475	0.744889	0.776027	0.103883	ns	3	3	0.140629	-0.164102	0.304731	0.10927	0.185651
yfl023wΔ	YFL023W	BUD27	Unconventional prefoldin protein involved in translation initiation; required for correct assembly of RNAP I, II, and III in an Rpb5p-dependent manner; shuttles between nucleus and cytoplasm; mutants have inappropriate expression of nutrient sensitive genes due to translational derepression of Gcn4p transcription factor; diploid mutants show random budding; ortholog of human URI/RMP	0.039535	up	3	3	0.808629	-0.17972	0.988348	0.744844	0.792978	0.200135	ns	3	3	-0.0448794	-0.17972	0.13484	0	0.0657743
ylr384cΔ	YLR384C	IKI3	Subunit of Elongator complex; Elongator is required for modification of wobble nucleosides in tRNA; maintains structural integrity of Elongator; homolog of human IKAP, mutations in which cause familial dysautonomia (FD)	0.00323731	up	4	4	0.754958	-0.154046	0.909004	0.73842	0.765374	0.176809	ns	4	4	0.068218	-0.154046	0.222264	0.00816507	0.113212
ypl102cΔ	YPL102C	NA	Dubious open reading frame; unlikely to encode a functional protein, based on available experimental and comparative sequence data; not conserved in closely related Saccharomyces species; deletion mutation enhances replication of Brome mosaic virus in S. cerevisiae, but this is likely due to effects on the overlapping gene ELP4	0.0537703	up	3	3	0.707578	-0.192232	0.89981	0.70003	0.736327	0.354601	ns	3	3	-0.00229496	-0.192232	0.189937	0	0.0909803
ynl107wΔ	YNL107W	YAF9	Subunit of NuA4 histone H4 acetyltransferase and SWR1 complexes; may function to antagonize silencing near telomeres; interacts directly with Swc4p; has homology to human leukemogenic protein AF9; contains a YEATS domain	0.0706455	up	2	2	0.712271	-0.210059	0.922329	0.673783	0.726543	0.389471	ns	2	2	0.109566	-0.210059	0.319625	0.182249	0.223545
yor171cΔ	YOR171C	LCB4	Sphingoid long-chain base kinase; responsible for synthesis of long-chain base phosphates, which function as signaling molecules, regulates synthesis of ceramide from exogenous long-chain bases, localizes to the Golgi and late endosomes; LCB4 has a paralog, LCB5, that arose from the whole genome duplication	0.0327881	up	4	4	1.07768	0.0150838	1.0626	0.658203	0.769678	0.639254	ns	4	4	0.0714588	0.0150838	0.056375	0	0.0107126
ybr231cΔ	YBR231C	SWC5	Component of the SWR1 complex; complex exchanges histone variant H2AZ (Htz1p) for chromatin-bound histone H2A; protein abundance increases in response to DNA replication stress; relocalizes to the cytosol in response to hypoxia	0.0345535	up	3	3	0.713769	-0.175385	0.889154	0.647007	0.698837	0.131625	ns	3	3	0.0920509	-0.175385	0.267436	0.194487	0.210121
ynl153cΔ	YNL153C	GIM3	Subunit of the heterohexameric cochaperone prefoldin complex; prefoldin binds specifically to cytosolic chaperonin and transfers target proteins to it; prefoldin complex also localizes to chromatin of actively transcribed genes in the nucleus and facilitates transcriptional elongation	0.0307605	up	4	4	0.830996	-0.124448	0.955444	0.579734	0.685776	0.483377	ns	4	4	0.0205316	-0.124448	0.14498	0	0.0416656
yer139cΔ	YER139C	RTR1	CTD phosphatase; dephosphorylates S5-P in the C-terminal domain of Rpo21p; has a cysteine-rich motif required for function and conserved in eukaryotes; shuttles between the nucleus and cytoplasm; RTR1 has a paralog, RTR2, that arose from the whole genome duplication	0.0207773	up	4	4	0.78816	-0.0377748	0.825934	0.576166	0.63416	0.722335	ns	4	4	0.00428051	-0.0377748	0.0420553	0	0.00673677
ydr485cΔ	YDR485C	VPS72	Htz1p-binding component of the SWR1 complex; exchanges histone variant H2AZ (Htz1p) for chromatin-bound histone H2A; may function as a lock that prevents removal of H2AZ from nucleosomes; required for vacuolar protein sorting	0.00969352	up	3	3	0.641314	-0.0921321	0.733446	0.569751	0.599619	0.355486	ns	3	3	0.122525	-0.0921321	0.214657	0	0.0928197
yor123cΔ	YOR123C	LEO1	Component of the Paf1 complex; which associates with RNA polymerase II and is involved in histone methylation; plays a role in regulating Ty1 transposition; involved in transcription elongation as demonstrated by the G-less-based run-on (GLRO) assay	0.0942553	up	3	3	1.01611	-0.030976	1.04708	0.568033	0.718406	0.351418	ns	3	3	-0.122905	-0.030976	-0.0919289	0	-0.0353143
ydr399wΔ	YDR399W	HPT1	Dimeric hypoxanthine-guanine phosphoribosyltransferase; catalyzes the transfer of the phosphoribosyl portion of 5-phosphoribosyl-alpha-1-pyrophosphate to a purine base (either guanine or hypoxanthine) to form pyrophosphate and a purine nucleotide (either guanosine monophosphate or inosine monophosphate); mutations in the human homolog HPRT1 can cause Lesch-Nyhan syndrome and Kelley-Seegmiller syn…	0.0347826	up	4	4	0.856353	-0.0325776	0.888931	0.548747	0.6429	0.215706	ns	4	4	0.0523997	-0.0325776	0.0849773	0	0.0354905
ymr312wΔ	YMR312W	ELP6	Subunit of hexameric RecA-like ATPase Elp456 Elongator subcomplex; which is required for modification of wobble nucleosides in tRNA; required for Elongator structural integrity	0.0482552	up	4	4	0.783084	-0.161029	0.944113	0.545093	0.663634	0.13097	ns	4	4	0.065429	-0.161029	0.226458	0.0882135	0.140616
ykl027wΔ	YKL027W	TCD2	tRNA threonylcarbamoyladenosine dehydratase; required for the ct6A tRNA base modification, where an adenosine at position 37 is modified to form a cyclized active ester with an oxazolone ring; localized to the mitochondrial outer membrane; TCD2 has a paralog, TCD1, that arose from the whole genome duplication	0.0210821	up	4	4	0.77148	-0.0291476	0.800628	0.543883	0.606224	0.867403	ns	4	4	-0.0158157	-0.0291476	0.0133319	0	0.00110048
ygr200cΔ	YGR200C	ELP2	Subunit of Elongator complex; binds to microtubules via conserved alkaline residues; has two seven-bladed WD40 &#946; propellers; Elongator complex is required for modification of wobble nucleosides in tRNA; target of Kluyveromyces lactis zymocin	0.0916526	up	3	3	0.82221	-0.224644	1.04685	0.514999	0.694177	0.245848	ns	3	3	0.00635544	-0.224644	0.231	0.0856803	0.141797
ymr307wΔ	YMR307W	GAS1	Beta-1,3-glucanosyltransferase; required for cell wall assembly and also has a role in transcriptional silencing; localizes to cell surface via a glycosylphosphatidylinositol (GPI) anchor; also found at nuclear periphery; genetic interactions with histone H3 lysine acetyltransferases GCN5 and SAS3 indicate previously unsuspected functions for Gas1 in DNA damage response and cell cycle regulation	0.0432799	up	3	3	0.571981	-0.244881	0.816862	0.506269	0.591832	0.166903	ns	3	3	0.0903237	-0.244881	0.335204	0.0668536	0.186167
ybl051cΔ	YBL051C	PIN4	Protein involved in G2/M phase progression and response to DNA damage; interacts with Rad53p; contains an RNA recognition motif, a nuclear localization signal, and several SQ/TQ cluster domains; hyperphosphorylated in response to DNA damage	0.00198575	ns	4	4	0.57335	-0.0994847	0.672835	0.49339	0.531172	0.624485	ns	4	4	-0.0717505	-0.0994847	0.0277342	0	0.00471885
ylr373cΔ	YLR373C	VID22	Glycosylated integral membrane protein localized to plasma membrane; plays a role in fructose-1,6-bisphosphatase (FBPase) degradation; involved in FBPase transport from the cytosol to Vid (vacuole import and degradation) vesicles; VID22 has a paralog, ENV11, that arose from the whole genome duplication	0.0124911	ns	4	4	0.577183	-0.147048	0.724231	0.492177	0.548488	0.351366	ns	4	4	-0.0311785	-0.147048	0.115869	0	0.039685
ylr087cΔ	YLR087C	CSF1	Protein required for fermentation at low temperature; plays a role in the maturation of secretory proteins; the authentic, non-tagged protein is detected in highly purified mitochondria in high-throughput studies	0.166007	ns	3	3	1.14354	-0.0731523	1.21669	0.488684	0.761219	0.412725	ns	3	3	-0.0185558	-0.0731523	0.0545966	0	0.0171147
yjl036wΔ	YJL036W	SNX4	Sorting nexin; involved in retrieval of late-Golgi SNAREs from post-Golgi endosomes to the trans-Golgi network and in cytoplasm to vacuole transport; contains a PX phosphoinositide-binding domain; forms complexes with Snx41p and with Atg20p	0.0365107	ns	4	4	0.827584	-0.047744	0.875328	0.473871	0.6001	0.995113	ns	4	4	-0.0472966	-0.047744	0.000447388	0	9.58967e-07
yil008wΔ	YIL008W	URM1	Ubiquitin-like protein involved in thiolation of cytoplasmic tRNAs; receives sulfur from the E1-like enzyme Uba4p and transfers it to tRNA; also functions as a protein tag with roles in nutrient sensing and oxidative stress response	0.016719	ns	4	4	0.495791	-0.131186	0.626977	0.473023	0.503374	0.733367	ns	4	4	-0.153518	-0.131186	-0.022332	0	-0.00353883
ynl056wΔ	YNL056W	OCA2	Protein of unknown function; similar to predicted tyrosine phosphatases Oca1p and Siw14p; green fluorescent protein (GFP)-fusion protein localizes to the cytoplasm; YNL056W is not an essential gene	0.0136806	ns	4	4	0.638723	-0.0326219	0.671344	0.471923	0.517594	0.13097	ns	4	4	0.0997419	-0.0326219	0.132364	0.00136671	0.0665254
ykl067wΔ	YKL067W	YNK1	Nucleoside diphosphate kinase; catalyzes the transfer of gamma phosphates from nucleoside triphosphates, usually ATP, to nucleoside diphosphates by a mechanism that involves formation of an autophosphorylated enzyme intermediate; protein abundance increases in response to DNA replication stress	0.000500475	ns	4	4	0.638951	0.0100251	0.628926	0.461011	0.496395	0.457925	ns	4	4	-0.109269	0.0100251	-0.119295	0	-0.0332435
ykl160wΔ	YKL160W	ELF1	Transcription elongation factor with a conserved zinc finger domain; implicated in the maintenance of proper chromatin structure in actively transcribed regions; deletion inhibits Brome mosaic virus (BMV) gene expression	0.0350501	ns	3	3	0.531116	-0.0421394	0.573256	0.436293	0.462706	0.381504	ns	3	3	-0.112951	-0.0421394	-0.0708119	0	-0.0267723
ypl086cΔ	YPL086C	ELP3	Subunit of Elongator complex; Elongator is required for modification of wobble nucleosides in tRNA; exhibits histone acetyltransferase activity that is directed to histones H3 and H4; disruption confers resistance to K. lactis zymotoxin; human homolog ELP3 can partially complement yeast elp3 null mutant	0.0302248	ns	4	4	0.512087	-0.188595	0.700682	0.436247	0.5087	0.13097	ns	4	4	-0.0201801	-0.188595	0.168415	0.0259328	0.0912313
yor070cΔ	YOR070C	GYP1	Cis-golgi GTPase-activating protein (GAP) for yeast Rabs; the Rab family members are Ypt1p (in vivo) and for Ypt1p, Sec4p, Ypt7p, and Ypt51p (in vitro); involved in vesicle docking and fusion	0.0677778	ns	4	4	0.917917	-0.044044	0.961961	0.423229	0.616628	0.476903	ns	4	4	-0.218117	-0.044044	-0.174073	0	-0.0522729
ydl191wΔ	YDL191W	RPL35A	Ribosomal 60S subunit protein L35A; homologous to mammalian ribosomal protein L35 and bacterial L29; RPL35A has a paralog, RPL35B, that arose from the whole genome duplication	0.045762	ns	4	4	0.97245	-0.145547	1.118	0.413207	0.685717	0.946936	ns	4	4	-0.131687	-0.145547	0.0138596	0	0.00051625
ypr002wΔ	YPR002W	PDH1	Putative 2-methylcitrate dehydratase; mitochondrial protein that participates in respiration; induced by diauxic shift; homologous to E. coli PrpD, may take part in the conversion of 2-methylcitrate to 2-methylisocitrate	0.0235655	ns	4	4	0.599721	-0.0135076	0.613228	0.410717	0.460992	0.461924	ns	4	4	0.0612422	-0.0135076	0.0747498	0	0.0225534
ygr170wΔ	YGR170W	PSD2	Phosphatidylserine decarboxylase of the Golgi and vacuolar membranes; converts phosphatidylserine to phosphatidylethanolamine; controls vacuolar membrane phospholipid content by regulating phospholipids in compartments that will eventually give rise to the vacuole; loss of Psd2p causes a specific reduction in vacuolar membrane PE levels while total PE levels are not significantly affected	0.0566387	ns	4	4	0.752246	-0.0210958	0.773342	0.407359	0.524923	0.62921	ns	4	4	0.00028938	-0.0210958	0.0213852	0	0.00421566
yer178wΔ	YER178W	PDA1	E1 alpha subunit of the pyruvate dehydrogenase (PDH) complex; catalyzes the direct oxidative decarboxylation of pyruvate to acetyl-CoA; phosphorylated; regulated by glucose; PDH complex is concentrated in spots within the mitochondrial matrix, often near the ERMES complex and near peroxisomes	0.0073192	ns	4	4	0.495692	-0.0696369	0.565329	0.400854	0.437922	0.327307	ns	4	4	-0.0132225	-0.0696369	0.0564145	0	0.0178238
ylr110cΔ	YLR110C	CCW12	Cell wall mannoprotein; plays a role in maintenance of newly synthesized areas of cell wall; localizes to periphery of small buds, septum region of larger buds, and shmoo tip; CCW12 has a paralog, YDR134C, that arose from the whole genome duplication	0.00296437	ns	4	4	0.441035	-0.0359823	0.477017	0.372847	0.391518	0.675965	ns	4	4	-0.0771793	-0.0359823	-0.041197	0	-0.00746879
yfr031c-aΔ	YFR031C-A	RPL2A	Ribosomal 60S subunit protein L2A; homologous to mammalian ribosomal protein L2 and bacterial L2; RPL2A has a paralog, RPL2B, that arose from the whole genome duplication	0.0137867	ns	4	4	0.568477	-0.0483396	0.616816	0.372042	0.441581	0.78239	ns	4	4	-0.0849353	-0.0483396	-0.0365957	0	-0.00444591
yhr111wΔ	YHR111W	UBA4	E1-like protein that activates Urm1p before urmylation; also acts in thiolation of the wobble base of cytoplasmic tRNAs by adenylating and then thiolating Urm1p; receives sulfur from Tum1p	0.0120609	ns	3	3	0.368213	-0.160496	0.528709	0.371839	0.407733	0.765252	ns	3	3	-0.140633	-0.160496	0.0198628	0	0.00261097
ygr078cΔ	YGR078C	PAC10	Part of the heteromeric co-chaperone GimC/prefoldin complex; complex promotes efficient protein folding	0.41172	ns	2	2	1.35975	-0.112674	1.47242	0.367092	0.841054	0.215706	ns	2	2	0.172527	-0.112674	0.285201	0.173842	0.205113
ynl235cΔ	YNL235C	NA	Dubious open reading frame; unlikely to encode a functional protein, based on available experimental and comparative sequence data; partially overlaps the verified ORF SIN4/YNL236W, a subunit of the mediator complex	0.283643	ns	2	2	0.493313	-0.0675277	0.560841	0.365303	0.415853	0.561606	ns	2	2	0.137089	-0.0675277	0.204616	0	0.0982549
ykl110cΔ	YKL110C	KTI12	Protein that plays a role in modification of tRNA wobble nucleosides; protein plays role in tRNA wobble nucleoside modification with Elongator complex; involved in sensitivity to G1 arrest induced by zymocin; interacts with chromatin throughout the genome; also interacts with Cdc19p	0.0329562	ns	3	3	0.426056	-0.154054	0.58011	0.363292	0.422281	0.0779143	up	3	3	0.109008	-0.154054	0.263062	0.111477	0.166893
ydr334wΔ	YDR334W	SWR1	Swi2/Snf2-related ATPase; structural component of the SWR1 complex, which exchanges histone variant H2AZ (Htz1p) for chromatin-bound histone H2A; relocalizes to the cytosol in response to hypoxia; chronological aging factor that mediates lifespan extension by dietary restriction	0.0347826	ns	4	4	0.574332	-0.0767271	0.651059	0.362091	0.450921	0.0476783	up	4	4	0.0927012	-0.0767271	0.169428	0.0920739	0.116321
yal011wΔ	YAL011W	SWC3	Protein of unknown function; component of the SWR1 complex, which exchanges histone variant H2AZ (Htz1p) for chromatin-bound histone H2A; required for formation of nuclear-associated array of smooth endoplasmic reticulum known as karmellae	0.0819382	ns	4	4	0.856692	-0.0742806	0.930973	0.359681	0.576936	0.373897	ns	4	4	0.0460542	-0.0742806	0.120335	0	0.0416195
ybr255wΔ	YBR255W	MTC4	Protein of unknown function; required for normal growth rate at 15 degrees C; green fluorescent protein (GFP)-fusion protein localizes to the cytoplasm in a punctate pattern; mtc4 is synthetically sick with cdc13-1	0.0830813	ns	3	3	0.506299	-0.0569655	0.563265	0.350943	0.409067	0.988347	ns	3	3	-0.058303	-0.0569655	-0.00133744	0	-1.39511e-05
yol064cΔ	YOL064C	MET22	Bisphosphate-3'-nucleotidase; involved in salt tolerance and methionine biogenesis; dephosphorylates 3'-phosphoadenosine-5'-phosphate and 3'-phosphoadenosine-5'-phosphosulfate, intermediates of the sulfate assimilation pathway; human homolog BPNT1 complements yeast null mutant	0.0413865	ns	3	3	0.367641	-0.243736	0.611377	0.349624	0.428094	0.681649	ns	3	3	-0.102379	-0.243736	0.141357	0	0.0300209
ygl211wΔ	YGL211W	NCS6	Protein required for uridine thiolation of Gln, Lys, and Glu tRNAs; required for the thiolation of uridine at the wobble position of Gln, Lys, and Glu tRNAs; has a role in urmylation and in invasive and pseudohyphal growth; inhibits replication of Brome mosaic virus in S. cerevisiae	0.015703	ns	4	4	0.394581	-0.158755	0.553336	0.346881	0.40298	0.964824	ns	4	4	-0.1476	-0.158755	0.0111543	0	0.000361529
yml010c-bΔ	YML010C-B	NULL	NULL	0.169518	ns	2	2	0.335241	-0.0588242	0.394065	0.345306	0.350675	0.367902	ns	2	2	0.122203	-0.0588242	0.181027	0.117949	0.134249
ymr216cΔ	YMR216C	SKY1	SR protein kinase (SRPK); involved in regulating proteins involved in mRNA metabolism and cation homeostasis; similar to human SRPK1	0.013004	ns	4	4	0.532308	-0.0963187	0.628626	0.342165	0.43184	0.244765	ns	4	4	0.063775	-0.0963187	0.160094	0	0.0606895
ybl104cΔ	YBL104C	SEA4	Subunit of SEACAT, a subcomplex of the SEA complex; Sea4p, along with Rtc1p and Mtc5p, redundantly inhibit the TORC1 inhibitory role of the Iml1p/SEACIT (Iml1p-Npr2p-Npr3p) subcomplex, a GAP for GTPase Gtr1p (EGOC subunit) in response to amino acid limitation, thereby resulting in activation of TORC1 signaling; SEA is a coatomer-related complex that associates dynamically with the vacuole; contai…	0.0212545	ns	4	4	0.546092	0.00894745	0.537145	0.338903	0.392344	0.629934	ns	4	4	-0.0171511	0.00894745	-0.0260985	0	-0.0046567
ynl071wΔ	YNL071W	LAT1	Dihydrolipoamide acetyltransferase component (E2) of the PDC; the pyruvate dehydrogenase complex (PDC) catalyzes the oxidative decarboxylation of pyruvate to acetyl-CoA	0.0759872	ns	3	3	0.509204	-0.16419	0.673394	0.337186	0.449147	0.320505	ns	3	3	-0.011156	-0.16419	0.153034	0	0.0593164
ydr159wΔ	YDR159W	SAC3	mRNA export factor; required for biogenesis of the small ribosomal subunit; component of TREX-2 complex (Sac3p-Thp1p-Sus1p-Cdc31p) involved in transcription elongation and mRNA export from the nucleus; involved in post-transcriptional tethering of active genes to the nuclear periphery and to non-nascent mRNP; similar to the human germinal center-associated nuclear protein (GANP)	0.101176	ns	3	3	0.445841	-0.259092	0.704933	0.336801	0.463094	0.180343	ns	3	3	-0.0800797	-0.259092	0.179012	0	0.0878644
ynl119wΔ	YNL119W	NCS2	Protein required for uridine thiolation of Lys(UUU) and Glu(UUC) tRNAs; required for the thiolation of uridine at the wobble position of Lys(UUU) and Glu(UUC) tRNAs; has a role in urmylation and in invasive and pseudohyphal growth; inhibits replication of Brome mosaic virus in S. cerevisiae	0.0245623	ns	4	4	0.363948	-0.171443	0.535391	0.33391	0.389	0.17765	ns	4	4	-0.0483426	-0.171443	0.1231	0	0.0589506
ynl111cΔ	YNL111C	CYB5	Cytochrome b5; involved in the sterol and lipid biosynthesis pathways; acts as an electron donor to support sterol C5-6 desaturation	0.0212545	ns	4	4	0.681844	0.0561882	0.625656	0.323399	0.421856	0.671917	ns	4	4	0.108025	0.0561882	0.0518367	0	0.00840978
yel031wΔ	YEL031W	SPF1	P-type ATPase, ion transporter of the ER membrane; required to maintain normal lipid composition of intracellular compartments and proper targeting of mitochondrial outer membrane tail-anchored proteins; involved in ER function and Ca2+ homeostasis; required for regulating Hmg2p degradation; confers sensitivity to a killer toxin (SMKT) produced by Pichia farinosa KK1	0.0137867	ns	4	4	0.429147	-0.0364231	0.46557	0.320594	0.355019	0.988203	ns	4	4	-0.0336922	-0.0364231	0.0027309	0	3.06806e-05
yhr081wΔ	YHR081W	LRP1	Nuclear exosome-associated nucleic acid binding protein; involved in RNA processing, surveillance, degradation, tethering, and export; forms a stable heterodimer with Rrp6p and regulates its exonucleolytic activity; rapidly degraded by the proteasome in the absence of Rrp6p; homolog of mammalian nuclear matrix protein C1D involved in regulation of DNA repair and recombination	0.145075	ns	2	2	0.0407104	-0.416863	0.457573	0.311314	0.346741	0.194533	ns	2	2	0.0638182	-0.416863	0.480681	0.343375	0.373882
ygr188cΔ	YGR188C	BUB1	Protein kinase involved in the cell cycle checkpoint into anaphase; in complex with Mad1p and Bub3p, prevents progression into anaphase in presence of spindle damage; Cdc28p-mediated phosphorylation at Bub1p-T566 is important for degradation in anaphase and adaptation of checkpoint to prolonged mitotic arrest; associates with centromere DNA via Skp1p; involved in Sgo1p relocalization in response …	0.153388	ns	2	2	0.150964	-0.348464	0.499427	0.310707	0.362463	0.474893	ns	2	2	0.0597592	-0.348464	0.408223	0	0.195717
yjr075wΔ	YJR075W	HOC1	Alpha-1,6-mannosyltransferase; involved in cell wall mannan biosynthesis; subunit of a Golgi-localized complex that also contains Anp1p, Mnn9p, Mnn11p, and Mnn10p; identified as a suppressor of a cell lysis sensitive pkc1-371 allele	0.306923	ns	2	2	0.563045	0.0401565	0.522889	0.30827	0.370725	0.240201	ns	2	2	0.105348	0.0401565	0.0651917	0.0278184	0.0414367
yol138cΔ	YOL138C	RTC1	Subunit of SEACAT, a subcomplex of the SEA complex; Rtc1p, along with Mtc5p and Sea4p, redundantly inhibit the TORC1 inhibitory role of the Iml1p/SEACIT (Iml1p-Npr2p-Npr3p) subcomplex, a GAP for GTPase Gtr1p (EGOC subunit) in response to amino acid limitation, thereby resulting in activation of TORC1 signaling; SEA is a coatomer-related complex that associates dynamically with the vacuole; has N-…	0.0302248	ns	4	4	0.576171	0.0355707	0.5406	0.307764	0.377857	0.95406	ns	4	4	0.0259643	0.0355707	-0.00960642	0	-0.000382362
ykl098wΔ	YKL098W	MTC2	Protein of unknown function; mtc2 is synthetically sick with cdc13-1	0.00557812	ns	4	4	0.503553	0.0128237	0.490729	0.303419	0.355164	0.723796	ns	4	4	-0.0453788	0.0128237	-0.0582026	0	-0.00880215
ylr015wΔ	YLR015W	BRE2	Subunit of COMPASS (Set1C) complex; COMPASS methylates Lys4 of histone H3 and functions in silencing at telomeres; has a C-terminal Sdc1 Dpy-30 Interaction (SDI) domain that mediates binding to Sdc1p; similar to trithorax-group protein ASH2L	0.183924	ns	3	3	0.719999	-0.0948835	0.814882	0.302923	0.500461	0.299316	ns	3	3	0.0651257	-0.0948835	0.160009	0.0300134	0.0882845
yjl128cΔ	YJL128C	PBS2	MAP kinase kinase of the HOG signaling pathway; activated under severe osmotic stress; mitophagy-specific regulator; plays a role in regulating Ty1 transposition	0.0119911	ns	4	4	0.356961	-0.0910138	0.447975	0.296907	0.335003	0.149116	ns	4	4	0.12707	-0.0910138	0.218084	0.0328075	0.117911
yer155cΔ	YER155C	BEM2	Rho GTPase activating protein (RhoGAP); involved in the control of cytoskeleton organization and cellular morphogenesis; required for bud emergence; potential GAP for Rho4p	0.103432	ns	3	3	0.739709	0.178914	0.560795	0.287256	0.376937	0.296958	ns	3	3	0.114092	0.178914	-0.0648215	0	-0.0248256
ydr463wΔ	YDR463W	STP1	Transcription factor; contains a N-terminal regulatory motif (RI) that acts as a cytoplasmic retention determinant and as an Asi dependent degron in the nucleus; undergoes proteolytic processing by SPS (Ssy1p-Ptr3p-Ssy5p)-sensor component Ssy5p in response to extracellular amino acids; activates transcription of amino acid permease genes and may have a role in tRNA processing; STP1 has a paralog,…	0.0124911	ns	4	4	0.242059	-0.430451	0.67251	0.285543	0.42688	0.054527	up	4	4	-0.084318	-0.430451	0.346133	0.0495724	0.186416
ynl120cΔ	YNL120C	NA	Dubious open reading frame; unlikely to encode a functional protein, based on available experimental and comparative sequence data; deletion enhances replication of Brome mosaic virus in S. cerevisiae, but likely due to effects on the overlapping gene	0.303301	ns	2	2	0.324653	-0.159615	0.484268	0.28472	0.342951	0.764896	ns	2	2	-0.121411	-0.159615	0.0382043	0	0.0087713
ymr237wΔ	YMR237W	BCH1	Member of the ChAPs family (Chs5p-Arf1p-binding proteins); members include Bch1p, Bch2p, Bud7p, and Chs6p; ChAPs family proteins form the exomer complex with Chs5p to mediate export of specific cargo proteins from the Golgi to the plasma membrane; interacts selectively with the activated, GTP-bound form of Arf1p; may interact with ribosomes; protein abundance increases and forms cytoplasmic foci …	0.0403221	ns	4	4	0.508397	0.0501631	0.458233	0.278376	0.329072	0.971771	ns	4	4	0.0444727	0.0501631	-0.00569041	0	-0.000164684
ypr199cΔ	YPR199C	ARR1	Transcriptional activator of the basic leucine zipper (bZIP) family; required for transcription of genes involved in resistance to arsenic compounds; directly binds trivalent arsenic (As(III)) as does K. lactis ortholog, KIYAP8	0.0906493	ns	3	3	0.497233	-0.18428	0.681513	0.269648	0.424794	0.4255	ns	3	3	-0.0665642	-0.18428	0.117716	0	0.0354413
yol087cΔ	YOL087C	DUF1	Ubiquitin-binding protein of unknown function; contains one WD40 repeat in a beta-propeller fold; green fluorescent protein (GFP)-fusion protein localizes to the cytoplasm; homolog of human WDR48/UAF1, which is involved in regulating the Fanconi anemia pathway; deletion mutant is sensitive to various chemicals including phenanthroline, sanguinarine, and nordihydroguaiaretic acid	0.139994	ns	3	3	0.510434	-0.0106618	0.521095	0.259035	0.346726	0.780823	ns	3	3	0.0226658	-0.0106618	0.0333276	0	0.00557655
yar043cΔ	YAR043C	NULL	NULL	0.0567449	ns	4	4	0.537546	-0.0265253	0.564071	0.258253	0.365766	0.421544	ns	4	4	0.0226261	-0.0265253	0.0491514	0	0.0137037
ycr033wΔ	YCR033W	SNT1	Subunit of the Set3C deacetylase complex; interacts directly with the Set3C subunit, Sif2p; putative DNA-binding protein; mutant has increased aneuploidy tolerance; relocalizes to the cytosol in response to hypoxia	0.0136806	ns	3	3	0.324227	-0.0682597	0.392487	0.255274	0.290817	0.799619	ns	3	3	-0.0842421	-0.0682597	-0.0159824	0	-0.00225988
ypl062wΔ	YPL062W	NA	Dubious open reading frame; unlikely to encode a functional protein, based on available experimental and comparative sequence data; YPL062W is not an essential gene; homozygous diploid mutant shows a decrease in glycogen accumulation	0.0212545	ns	4	4	0.480116	-0.0531336	0.53325	0.254137	0.350035	0.640614	ns	4	4	-0.113199	-0.0531336	-0.0600651	0	-0.0107013
ydr378cΔ	YDR378C	LSM6	Lsm (Like Sm) protein; part of heteroheptameric complexes (Lsm2p-7p and either Lsm1p or 8p): cytoplasmic Lsm1p complex involved in mRNA decay; nuclear Lsm8p complex part of U6 snRNP and possibly involved in processing tRNA, snoRNA, and rRNA	0.0706455	ns	4	4	0.630758	-0.234489	0.865247	0.24952	0.505514	0.339507	ns	4	4	-0.0538874	-0.234489	0.180602	0	0.0587754
ynl097cΔ	YNL097C	PHO23	Component of the Rpd3L histone deacetylase complex; involved in transcriptional regulation of PHO5; affects termination of snoRNAs and cryptic unstable transcripts (CUTs); C-terminus shares significant sequence identity with the human candidate tumor suppressor p33-ING1 and its isoform ING3	0.164881	ns	2	2	0.26838	-0.137379	0.405759	0.241565	0.288866	0.440482	ns	2	2	0.104864	-0.137379	0.242243	0.0245171	0.127577
ybr171wΔ	YBR171W	SEC66	Non-essential subunit of Sec63 complex; with Sec61 complex, Kar2p/BiP and Lhs1p forms a channel competent for SRP-dependent and post-translational SRP-independent protein targeting and import into the ER; other members are Sec63p, Sec62p, and Sec72p	0.0027609	ns	4	4	0.433181	0.0565298	0.376651	0.233709	0.273033	0.297089	ns	4	4	-0.0429904	0.0565298	-0.0995202	0	-0.0327575
ygr101wΔ	YGR101W	PCP1	Mitochondrial serine protease; required for the processing of various mitochondrial proteins and maintenance of mitochondrial DNA and morphology; belongs to the rhomboid-GlpG superfamily of intramembrane peptidases	0.241384	ns	2	2	-0.0779408	-0.548515	0.470575	0.223911	0.308741	0.567852	ns	2	2	-0.0343153	-0.548515	0.5142	0	0.23432
ygr193cΔ	YGR193C	PDX1	E3-binding protein of the mitochondrial pyruvate dehydrogenase complex; plays a structural role in the complex by binding and positioning dihydrolipoamide dehydrogenase (E3) to the dihydrolipoamide acetyltransferase (E2) core	0.0445942	ns	4	4	0.47142	-0.0189956	0.490415	0.21949	0.3159	0.929112	ns	4	4	-0.00938624	-0.0189956	0.00960935	0	0.000472531
yal058c-aΔ	YAL058C-A	NULL	NULL	0.0164487	ns	4	4	0.308733	-0.0380562	0.346789	0.212399	0.249933	0.883549	ns	4	4	-0.0103444	-0.0380562	0.0277117	0	0.0023832
ycr095cΔ	YCR095C	OCA4	Cytoplasmic protein required for replication of Brome mosaic virus; S. cerevisiae is a model system for studying replication of positive-strand RNA viruses in their natural hosts	0.0503082	ns	3	3	0.341564	-0.0140957	0.35566	0.207525	0.251083	0.745655	ns	3	3	0.0298445	-0.0140957	0.0439401	0	0.0074349
ymr126cΔ	YMR126C	DLT1	Protein of unknown function; mutant sensitive to 6-azauracil (6AU) and mycophenolic acid (MPA)	0.0706455	ns	4	4	0.551547	-0.0494033	0.60095	0.205371	0.362399	0.907103	ns	4	4	-0.040182	-0.0494033	0.00922123	0	0.000528372
ymr070wΔ	YMR070W	MOT3	Transcriptional repressor, activator; role in cellular adjustment to osmotic stress including modulation of mating efficiency; involved in repression of subset of hypoxic genes by Rox1p, repression of several DAN/TIR genes during aerobic growth, ergosterol biosynthetic genes in response to hyperosmotic stress; contributes to recruitment of Tup1p-Cyc8p general repressor to promoters; relocalizes t…	0.099357	ns	2	2	0.151329	-0.08208	0.233409	0.203283	0.206727	0.228496	ns	2	2	0.166525	-0.08208	0.248605	0.179538	0.194554
yjl169wΔ	YJL169W	NA	Dubious open reading frame; unlikely to encode a functional protein, based on available experimental and comparative sequence data; partially overlaps the verified gene YJL168C/SET2	0.0599366	ns	4	4	0.419687	-0.0701249	0.489812	0.202395	0.308681	0.527304	ns	4	4	-0.160066	-0.0701249	-0.0899409	0	-0.0232377
ygl023cΔ	YGL023C	PIB2	Protein of unknown function; contains FYVE domain; similar to Fab1 and Vps27	0.0103341	ns	4	4	0.284474	-0.000646895	0.285121	0.202371	0.220985	0.683792	ns	4	4	-0.0380753	-0.000646895	-0.0374284	0	-0.00686628
yhr151cΔ	YHR151C	MTC6	Protein of unknown function; mtc6 is synthetically sick with cdc13-1; SWAT-GFP and mCherry fusion proteins localize to the vacuole while SWAT-GFP fusion also localizes to the endoplasmic reticulum	0.0345535	ns	4	4	0.495187	-0.0463965	0.541583	0.202005	0.33287	0.756438	ns	4	4	-0.0176552	-0.0463965	0.0287413	0	0.00333663
ydl065cΔ	YDL065C	PEX19	Chaperone and import receptor for newly-synthesized class I PMPs; binds peroxisomal membrane proteins (PMPs) in the cytoplasm and delivers them to the peroxisome for subsequent insertion into the peroxisomal membrane; interacts with Myo2p and contributes to peroxisome partitioning	0.00461073	ns	4	4	0.375895	-3.23709e-05	0.375928	0.196642	0.254536	0.671788	ns	4	4	0.0381713	-3.23709e-05	0.0382036	0	0.00579754
ycl063wΔ	YCL063W	VAC17	Phosphoprotein involved in vacuole inheritance; degraded in late M phase of the cell cycle; acts as a vacuole-specific receptor for myosin Myo2p; involved in regulation of asymmetric inheritance of aggregated/misfolded proteins and age reset	0.0347826	ns	4	4	0.364689	-0.0750004	0.43969	0.195989	0.282894	0.367275	ns	4	4	0.0203769	-0.0750004	0.0953774	0	0.0300502
yar003wΔ	YAR003W	SWD1	Subunit of the COMPASS (Set1C) complex; COMPASS methylates histone H3 on lysine 4 and is required in transcriptional silencing near telomeres; WD40 beta propeller superfamily member with similarity to mammalian Rbbp7	0.190752	ns	2	2	0.211391	-0.0612265	0.272617	0.193338	0.211199	0.955134	ns	2	2	-0.0732824	-0.0612265	-0.012056	0	-0.000671629
yor216cΔ	YOR216C	RUD3	Golgi matrix protein; involved in the structural organization of the cis-Golgi; interacts genetically with COG3 and USO1	0.0615782	ns	3	3	0.313009	0.0285179	0.284491	0.191674	0.214507	0.536995	ns	3	3	0.0979552	0.0285179	0.0694373	0	0.017834
ynl329cΔ	YNL329C	PEX6	AAA-peroxin; heterodimerizes with AAA-peroxin Pex1p and participates in the recycling of peroxisomal signal receptor Pex5p from the peroxisomal membrane to the cystosol; mutations in human PEX6 can lead to severe peroxisomal disorders and early death	0.00198575	ns	4	4	0.252676	-0.0343734	0.287049	0.180423	0.209302	0.913097	ns	4	4	-0.0444396	-0.0343734	-0.0100662	0	-0.000579732
ynl238wΔ	YNL238W	KEX2	Kexin, a subtilisin-like protease (proprotein convertase); a calcium-dependent serine protease involved in the activation of proproteins of the secretory pathway	0.0413865	ns	4	4	0.356438	-0.0330092	0.389447	0.174849	0.251089	0.55416	ns	4	4	0.011099	-0.0330092	0.0441081	0	0.00970366
yor140wΔ	YOR140W	SFL1	Transcriptional repressor and activator; involved in repression of flocculation-related genes, and activation of stress responsive genes; has direct role in INO1 transcriptional memory; negatively regulated by cAMP-dependent protein kinase A subunit Tpk2p; premature stop codon (C1430T, Q477-stop) in SK1 background is linked to the aggressively invasive phenotype of SK1 relative to BY4741 (S288C)	0.0639959	ns	2	2	0.0171024	-0.171052	0.188154	0.173791	0.17481	0.512882	ns	2	2	0.0937275	-0.171052	0.264779	0.0466074	0.145166
ynl053wΔ	YNL053W	MSG5	Dual-specificity protein phosphatase; exists in 2 isoforms; required for maintenance of a low level of signaling through the cell integrity pathway, adaptive response to pheromone; regulates and is regulated by Slt2p; dephosphorylates Fus3p; MSG5 has a paralog, SDP1, that arose from the whole genome duplication	0.0706455	ns	3	3	0.203767	-0.0318497	0.235616	0.169404	0.183929	0.831645	ns	3	3	0.000385073	-0.0318497	0.0322347	0	0.00388958
yhr066wΔ	YHR066W	SSF1	Constituent of 66S pre-ribosomal particles; required for ribosomal large subunit maturation; functionally redundant with Ssf2p; member of the Brix family; SSF1 has a paralog, SSF2, that arose from the whole genome duplication	0.143321	ns	2	2	0.108822	-0.16148	0.270302	0.168965	0.196597	0.796685	ns	2	2	-0.142345	-0.16148	0.0191355	0	0.00349831
ynl183cΔ	YNL183C	NPR1	Protein kinase; stabilizes several plasma membrane amino acid transporters by antagonizing their ubiquitin-mediated degradation; phosphorylates Aly2p; negatively regulates Ldb19p-mediated endocytosis through phosphorylation of Ldb19p, which prevents its association with the plasma membrane; Npr1p activity is negatively regulated via phosphorylation by the TOR complex; NPR1 has a paralog, PRR2, th…	0.0848047	ns	4	4	0.493009	0.0164832	0.476526	0.1677	0.28914	0.641718	ns	4	4	0.0737592	0.0164832	0.0572759	0	0.011812
ycr008wΔ	YCR008W	SAT4	Ser/Thr protein kinase involved in salt tolerance; funtions in regulation of Trk1p-Trk2p potassium transporter; overexpression affects the Fe-S and lipoamide containing proteins in the mitochondrion; required for lipoylation of Lat1p, Kgd2p and Gcv3p; partially redundant with Hal5p; has similarity to Npr1p; localizes to the cytoplasm and mitochondrion	0.0119911	ns	3	3	0.244603	0.0104698	0.234133	0.165321	0.180951	0.476558	ns	3	3	0.134943	0.0104698	0.124473	0	0.0460054
yor355wΔ	YOR355W	GDS1	Protein of unknown function; required for growth on glycerol as a carbon source; the authentic, non-tagged protein is detected in highly purified mitochondria in high-throughput studies	0.224464	ns	2	2	0.132659	-0.111813	0.244473	0.163345	0.183559	0.13459	ns	2	2	0.215625	-0.111813	0.327439	0.304745	0.306216
ydr469wΔ	YDR469W	SDC1	Subunit of the COMPASS (Set1C) complex; COMPASS methylates lysine 4 of histone H3 and is required in chromatin silencing at telomeres; contains a Dpy-30 domain that mediates interaction with Bre2p; similar to C. elegans and human DPY-30	0.0451469	ns	3	3	0.368127	-0.1224	0.490527	0.162563	0.293976	0.660764	ns	3	3	-0.0649465	-0.1224	0.0574537	0	0.0135891
ynl296wΔ	YNL296W	NA	Dubious open reading frame unlikely to encode a functional protein; deletion adversely affects sporulation; deletion mutant exhibits synthetic phenotype under expression of mutant huntingtin fragment, but gene does not have human ortholog	0.196216	ns	2	2	0.382188	-0.317724	0.699912	0.160526	0.395286	0.581941	ns	2	2	-0.0380629	-0.317724	0.279661	0	0.0849357
ymr060cΔ	YMR060C	SAM37	Component of the Sorting and Assembly Machinery (SAM) complex; the SAM (or TOB) complex is located in the mitochondrial outer membrane; binds precursors of beta-barrel proteins and facilitates their outer membrane insertion; contributes to SAM complex stability	0.012274	ns	3	3	0.0413226	-0.150116	0.191438	0.160039	0.164464	0.17765	ns	3	3	0.0874016	-0.150116	0.237517	0.120312	0.159038
yhr003cΔ	YHR003C	TCD1	tRNA threonylcarbamoyladenosine dehydratase; required for the ct6A tRNA base modification, where an adenosine at position 37 is modified to form a cyclized active ester with an oxazolone ring; localized to the mitochondrial outer membrane; TCD1 has a paralog, TCD2, that arose from the whole genome duplication	0.0971143	ns	4	4	0.693862	0.0221539	0.671708	0.159277	0.381029	0.471844	ns	4	4	-0.0444141	0.0221539	-0.0665681	0	-0.0168761
ypl055cΔ	YPL055C	LGE1	Protein of unknown function; null mutant forms abnormally large cells, and homozygous diploid null mutant displays delayed premeiotic DNA synthesis and reduced efficiency of meiotic nuclear division	0.0433232	ns	4	4	0.433615	-0.180985	0.6146	0.159212	0.353026	0.484474	ns	4	4	-0.0850178	-0.180985	0.0959672	0	0.021972
ydl226cΔ	YDL226C	GCS1	ADP-ribosylation factor GTPase activating protein (ARF GAP); involved in ER-Golgi transport; required for prospore membrane formation; regulates phospholipase Spo14p; shares functional similarity with Glo3p; GCS1 has a paralog, SPS18, that arose from the whole genome duplication	0.00557812	ns	4	4	0.291749	-0.0215679	0.313317	0.158841	0.209853	0.484854	ns	4	4	0.0721561	-0.0215679	0.093724	0	0.0244431
yhl029cΔ	YHL029C	OCA5	Cytoplasmic protein required for replication of Brome mosaic virus; S. cerevisiae is a model system for studying replication of positive-strand RNA viruses in their natural hosts	0.0916486	ns	4	4	0.521268	-0.0194098	0.540678	0.158138	0.316645	0.108257	ns	4	4	0.139353	-0.0194098	0.158763	0.0276786	0.0869618
ymr039cΔ	YMR039C	SUB1	Transcriptional regulator; facilitates elongation through factors that modify RNAP II; role in peroxide resistance involving Rad2p; role in nonhomologous end-joining (NHEJ) of ds breaks in plasmid DNA, but not chromosomal DNA; role in the hyperosmotic stress response through polymerase recruitment at RNAP II and RNAP III genes; negatively regulates sporulation; protein abundance increases in resp…	0.0376481	ns	3	3	0.219821	-0.136529	0.35635	0.157821	0.228852	0.164182	ns	3	3	0.044711	-0.136529	0.18124	0.00368822	0.0915515
yol041cΔ	YOL041C	NOP12	Nucleolar protein involved in pre-25S rRNA processing; also involved in biogenesis of large 60S ribosomal subunit; contains an RNA recognition motif (RRM); binds to Ebp2; similar to Nop13p and Nsr1p	0.287462	ns	2	2	0.0730195	-0.18746	0.26048	0.154616	0.185208	0.13097	ns	2	2	-0.0241925	-0.18746	0.163268	0.139295	0.142364
ygl227wΔ	YGL227W	VID30	Central component of GID Complex, involved in FBPase degradation; interacts strongly with Gid8p to serve as a scaffold for other GID Complex subunits; contains SPRY domain and 3 domains that are also found in Gid8p - LisH, CTLH, and CRA; required for association of Vid vesicles and actin patches in vacuole import and degradation pathway; shifts the balance of nitrogen metabolism toward glutamate …	0.0718835	ns	4	4	0.465365	-0.0119013	0.477266	0.150015	0.28313	0.36143	ns	4	4	0.0369891	-0.0119013	0.0488904	0	0.0138063
ypr145wΔ	YPR145W	ASN1	Asparagine synthetase; catalyzes the synthesis of L-asparagine from L-aspartate in the asparagine biosynthetic pathway; ASN1 has a paralog, ASN2, that arose from the whole genome duplication	0.0194612	ns	4	4	0.0144828	-0.245377	0.259859	0.14821	0.181764	0.0582074	up	4	4	0.0824955	-0.245377	0.327872	0.190966	0.231293
ykr029cΔ	YKR029C	SET3	Defining member of the SET3 histone deacetylase complex; which is a meiosis-specific repressor of sporulation genes; necessary for efficient transcription by RNAPII; one of two yeast proteins that contains both SET and PHD domains; SET3 has a paralog, SET4, that arose from the whole genome duplication	0.00557812	ns	4	4	0.219713	-0.0871076	0.30682	0.147131	0.201794	0.41085	ns	4	4	-0.180162	-0.0871076	-0.0930546	0	-0.0264533
ygl194cΔ	YGL194C	HOS2	Histone deacetylase and subunit of Set3 and Rpd3L complexes; required for gene activation via specific deacetylation of lysines in H3 and H4 histone tails; subunit of the Set3 complex, a meiotic-specific repressor of sporulation specific genes that contains deacetylase activity; co-localizes with Cmr1p in nuclear foci in response to DNA damage by MMS	0.0824499	ns	4	4	0.422859	-0.0284278	0.451287	0.14425	0.268566	0.992137	ns	4	4	-0.0296201	-0.0284278	-0.00119232	0	-5.5809e-06
yjl136cΔ	YJL136C	RPS21B	Protein component of the small (40S) ribosomal subunit; homologous to mammalian ribosomal protein S21, no bacterial homolog; RPS21B has a paralog, RPS21A, that arose from the whole genome duplication	0.0365107	ns	3	3	0.227601	-0.0758409	0.303442	0.138032	0.196388	0.168021	ns	3	3	0.161313	-0.0758409	0.237154	0.114212	0.156186
yar044wΔ	YAR044W	NULL	NULL	0.0706455	ns	4	4	0.381239	-0.0132316	0.39447	0.137226	0.238765	0.992137	ns	4	4	-0.0142034	-0.0132316	-0.000971757	0	-5.09014e-06
ydr392wΔ	YDR392W	SPT3	Subunit of the SAGA and SAGA-like transcriptional regulatory complexes; interacts with Spt15p to activate transcription of some RNA polymerase II-dependent genes, also functions to inhibit transcription at some promoters; relocalizes to the cytosol in response to hypoxia	0.183034	ns	2	2	0.0416447	-0.295841	0.337486	0.133731	0.210436	0.314719	ns	2	2	0.00851063	-0.295841	0.304352	0.0861663	0.17727
yol090wΔ	YOL090W	MSH2	Protein that binds to DNA mismatches; forms heterodimers with Msh3p and Msh6p that bind to DNA mismatches to initiate the mismatch repair process; contains a Walker ATP-binding motif required for repair activity and involved in interstrand cross-link repair; Msh2p-Msh6p binds to and hydrolyzes ATP	0.211348	ns	2	2	0.0752518	-0.0872601	0.162512	0.131606	0.136545	0.242589	ns	2	2	0.197578	-0.0872601	0.284838	0.25282	0.256056
ylr423cΔ	YLR423C	ATG17	Scaffold protein responsible for phagophore assembly site organization; regulatory subunit of an autophagy-specific complex that includes Atg1p and Atg13p; stimulates Atg1p kinase activity; human ortholog RB1CC1/FIP200 interacts with p53, which inhibits autophagy in human cells	0.0299714	ns	4	4	0.301497	-0.0588652	0.360362	0.131604	0.220432	0.616906	ns	4	4	-0.0229242	-0.0588652	0.0359411	0	0.00630234
ycl016cΔ	YCL016C	DCC1	Subunit of a complex with Ctf8p and Ctf18p; shares some components with Replication Factor C; required for sister chromatid cohesion and telomere length maintenance	0.008788	ns	4	4	0.0744421	-0.238452	0.312894	0.131532	0.198081	0.0533197	up	4	4	0.0143088	-0.238452	0.252761	0.0837488	0.151475
ydr144cΔ	YDR144C	MKC7	GPI-anchored aspartyl protease; member of the yapsin family of proteases involved in cell wall growth and maintenance; shares functions with Yap3p and Kex2p; MKC7 has a paralog, YPS1, that arose from the whole genome duplication	0.0418818	ns	3	3	0.229702	0.0126478	0.217054	0.130444	0.155146	0.629122	ns	3	3	0.0672891	0.0126478	0.0546413	0	0.0135686
ybr174cΔ	YBR174C	NA	Dubious open reading frame; unlikely to encode a functional protein, based on available experimental and comparative sequence data; partially overlaps the verified ORF YBR175W; null mutant is viable and sporulation defective	0.201391	ns	2	2	0.203014	-0.0531528	0.256167	0.123375	0.168711	0.966638	ns	2	2	-0.0699713	-0.0531528	-0.0168185	0	-0.000852803
ybl067cΔ	YBL067C	UBP13	Ubiquitin-specific protease that cleaves Ub-protein fusions; UBP13 has a paralog, UBP9, that arose from the whole genome duplication	0.0187061	ns	4	4	0.222337	-0.00795613	0.230293	0.122881	0.157045	0.447074	ns	4	4	-0.0845777	-0.00795613	-0.0766216	0	-0.0234559
ylr006cΔ	YLR006C	SSK1	Cytoplasmic phosphorelay intermediate osmosensor and regulator; part of a two-component signal transducer that mediates osmosensing via a phosphorelay mechanism; required for mitophagy; dephosphorylated form is degraded by the ubiquitin-proteasome system; potential Cdc28p substrate	0.109596	ns	4	4	0.593253	-0.0475243	0.640777	0.121748	0.354021	0.246068	ns	4	4	0.103074	-0.0475243	0.150599	0	0.062001
yol012cΔ	YOL012C	HTZ1	Histone variant H2AZ; exchanged for histone H2A in nucleosomes by the SWR1 complex; involved in transcriptional regulation through prevention of the spread of silent heterochromatin; Htz1p-containing nucleosomes facilitate RNA Pol II passage by affecting correct assembly and modification status of RNA Pol II elongation complexes and by favoring efficient nucleosome remodeling	0.116799	ns	4	4	0.445632	-0.133946	0.579578	0.121616	0.323757	0.309009	ns	4	4	0.043574	-0.133946	0.17752	0	0.0746921
ymr100wΔ	YMR100W	MUB1	MYND domain-containing protein; component of the Mub1p-Ubr2p-Rad6p ubiquitin ligase complex, required for ubiquitination and degradation of Rpn4p; interacts with Ubr2p (E3) and indirectly with Rad6p (E2); short-lived protein degraded in a Ubr2p/Rad6p dependent manner; proposed to function as both a partner and substrate of the Ubr2p/Rad6p ubiquitin ligase; similar to the A. nidulans samB gene	0.160603	ns	3	3	0.25338	-0.040788	0.294168	0.12138	0.185317	0.294098	ns	3	3	0.154475	-0.040788	0.195263	0.0453651	0.110464
ylr448wΔ	YLR448W	RPL6B	Ribosomal 60S subunit protein L6B; binds 5.8S rRNA; homologous to mammalian ribosomal protein L6, no bacterial homolog; RPL6B has a paralog, RPL6A, that arose from the whole genome duplication	0.00557812	ns	3	3	0.028335	-0.130255	0.15859	0.120406	0.127816	0.938612	ns	3	3	-0.113143	-0.130255	0.0171126	0	0.00109791
ydl136wΔ	YDL136W	RPL35B	Ribosomal 60S subunit protein L35B; homologous to mammalian ribosomal protein L35 and bacterial L29; RPL35B has a paralog, RPL35A, that arose from the whole genome duplication	0.191021	ns	3	3	0.23412	-0.124143	0.358262	0.118963	0.214793	0.605222	ns	3	3	0.0105786	-0.124143	0.134721	0	0.0404408
yhr116wΔ	YHR116W	COX23	Protein that functions in mitochondrial copper homeostasis; mitochondrial intermembrane space protein; essential for functional cytochrome oxidase expression; homologous to Cox17p; contains twin cysteine-x9-cysteine motifs	0.383772	ns	2	2	-0.120417	-0.436477	0.31606	0.116604	0.193775	0.242589	ns	2	2	0.188692	-0.436477	0.62517	0.297485	0.410175
ygl024wΔ	YGL024W	NA	Dubious open reading frame; unlikely to encode a functional protein, based on available experimental and comparative sequence data; partially/completely overlaps the verified ORF PGD1/YGL025C	0.103432	ns	4	4	0.399845	-0.00307263	0.402918	0.116023	0.235343	0.8978	ns	4	4	-0.0380232	-0.00307263	-0.0349506	0	-0.00295598
yml041cΔ	YML041C	VPS71	Nucleosome-binding component of the SWR1 complex; SWR1 exchanges histone variant H2AZ (Htz1p) for chromatin-bound histone H2A; required for vacuolar protein sorting	0.438486	ns	2	2	0.547845	-0.0990019	0.646847	0.11581	0.355223	0.655976	ns	2	2	-0.0109008	-0.0990019	0.088101	0	0.0303381
ydr505cΔ	YDR505C	PSP1	Asn and gln rich protein of unknown function; high-copy suppressor of POL1 (DNA polymerase alpha) and partial suppressor of CDC2 (polymerase delta) and CDC6 (pre-RC loading factor) mutations; overexpression results in growth inhibition; PSP1 has a paralog, YLR177W, that arose from the whole genome duplication	0.0109803	ns	4	4	0.296229	-0.00719249	0.303421	0.108441	0.184719	0.629893	ns	4	4	-0.0569026	-0.00719249	-0.0497101	0	-0.00852425
ypl018wΔ	YPL018W	CTF19	Outer kinetochore protein, needed for accurate chromosome segregation; component of kinetochore sub-complex COMA (Ctf19p, Okp1p, Mcm21p, Ame1p) that functions as platform for kinetochore assembly; required for spindle assembly checkpoint; minimizes potentially deleterious centromere-proximal crossovers by preventing meiotic DNA break formation proximal to centromere; homolog of human centromere c…	0.0645492	ns	3	3	0.135799	-0.0494285	0.185228	0.106442	0.129953	0.457198	ns	3	3	0.125969	-0.0494285	0.175397	0	0.0705559
ypl227cΔ	YPL227C	ALG5	UDP-glucose:dolichyl-phosphate glucosyltransferase; involved in asparagine-linked glycosylation in the endoplasmic reticulum; human ortholog ALG5 can partially complement yeast alg5 mutant	0.349794	ns	2	2	0.248098	0.0144303	0.233668	0.106116	0.151157	0.676826	ns	2	2	0.0888845	0.0144303	0.0744542	0	0.024814
yhr191cΔ	YHR191C	CTF8	Subunit of a complex with Ctf18p; shares some subunits with Replication Factor C; required for sister chromatid cohesion	0.0537703	ns	4	4	0.20932	-0.26428	0.473601	0.105483	0.266476	0.106987	ns	4	4	0.0363359	-0.26428	0.300616	0.0201919	0.155532
yjr073cΔ	YJR073C	OPI3	Methylene-fatty-acyl-phospholipid synthase; catalyzes the last two steps in phosphatidylcholine biosynthesis; also known as phospholipid methyltransferase	0.049524	ns	4	4	0.378192	0.0264141	0.351778	0.103876	0.206356	0.377922	ns	4	4	-0.0602344	0.0264141	-0.0866485	0	-0.0257956
ynl068cΔ	YNL068C	FKH2	Forkhead family transcription factor; rate-limiting activator of replication origins; evolutionarily conserved regulator of lifespan; binds multiple chromosomal elements with distinct specificities, cell cycle dynamics; positively regulates transcriptional elongation; facilitates clustering, activation of early-firing replication origins; negative role in chromatin silencing at HML and HMR; major…	0.045762	ns	3	3	0.100934	-0.03081	0.131744	0.102258	0.107651	0.360089	ns	3	3	0.120286	-0.03081	0.151096	0.000205986	0.0755994
ynl298wΔ	YNL298W	CLA4	Cdc42p-activated signal transducing kinase; member of the PAK (p21-activated kinase) family, along with Ste20p and Skm1p; involved in septin ring assembly, vacuole inheritance, cytokinesis, sterol uptake regulation; phosphorylates Cdc3p and Cdc10p; CLA4 has a paralog, SKM1, that arose from the whole genome duplication	0.214722	ns	3	3	0.448967	-0.0462931	0.49526	0.101795	0.275994	0.16688	ns	3	3	0.177839	-0.0462931	0.224132	0.106327	0.146913
ygl218wΔ	YGL218W	NA	Dubious open reading frame; unlikely to encode a functional protein, based on available experimental and comparative sequence data; not conserved in closely related Saccharomyces species; 93% of ORF overlaps the verified gene MDM34; deletion in cyr1 mutant results in loss of stress resistance	0.0487357	ns	3	3	0.122982	-0.116844	0.239826	0.0999945	0.151496	0.138161	ns	3	3	0.0656422	-0.116844	0.182487	0.115067	0.133255
yhr079cΔ	YHR079C	IRE1	Serine-threonine kinase and endoribonuclease; transmembrane protein that mediates the unfolded protein response (UPR) by regulating Hac1p synthesis through HAC1 mRNA splicing; role in homeostatic adaptation to ER stress; Kar2p binds inactive Ire1p and releases from it upon ER stress	0.00537058	ns	3	3	0.131348	0.00294613	0.128402	0.0996117	0.104885	0.921985	ns	3	3	0.0128043	0.00294613	0.00985821	0	0.000747376
yjl165cΔ	YJL165C	HAL5	Putative protein kinase; overexpression increases sodium and lithium tolerance, whereas gene disruption increases cation and low pH sensitivity and impairs potassium uptake, suggesting a role in regulation of Trk1p and/or Trk2p transporters; HAL5 has a paralog, KKQ8, that arose from the whole genome duplication	0.0213375	ns	4	4	0.182615	-0.00288135	0.185497	0.0974914	0.125809	0.419057	ns	4	4	0.0622144	-0.00288135	0.0650958	0	0.0209899
ykr082wΔ	YKR082W	NUP133	Subunit of Nup84p subcomplex of nuclear pore complex (NPC); contributes to nucleocytoplasmic transport, NPC biogenesis; is involved in establishment of a normal nucleocytoplasmic concentration gradient of GTPase Gsp1p; also plays roles in several processes that may require localization of genes or chromosomes at nuclear periphery, including double-strand break repair, transcription and chromatin …	0.0118578	ns	4	4	0.00111479	-0.242204	0.243319	0.0956646	0.151427	0.36775	ns	4	4	-0.167932	-0.242204	0.0742722	0	0.0219826
ykl167cΔ	YKL167C	MRP49	Mitochondrial ribosomal protein of the large subunit; not essential for mitochondrial translation	0.164589	ns	2	2	0.103514	-0.0970459	0.20056	0.0901123	0.129336	0.625535	ns	2	2	0.0294664	-0.0970459	0.126512	0	0.0443368
ymr167wΔ	YMR167W	MLH1	Protein required for mismatch repair in mitosis and meiosis; also required for crossing over during meiosis; forms a complex with Pms1p and Msh2p-Msh3p during mismatch repair; human homolog is associated with hereditary non-polyposis colon cancer	0.0975435	ns	3	3	0.125493	-0.108633	0.234126	0.0864958	0.143586	0.524572	ns	3	3	0.0342994	-0.108633	0.142932	0	0.0465968
ykl009wΔ	YKL009W	MRT4	Protein involved in mRNA turnover and ribosome assembly; required at post-transcriptional step for efficient retrotransposition; localizes to the nucleolus	0.0347826	ns	4	4	0.115859	-0.180376	0.296236	0.0860293	0.173279	0.0977083	up	4	4	0.0466052	-0.180376	0.226981	0.0351278	0.123009
ymr166cΔ	YMR166C	MME1	Transporter of the mitochondrial inner membrane that exports magnesium; involved in mitochondrial Mg2+ homeostasis; has similarity to human mitochondrial ATP-Mg/Pi carriers	0.045762	ns	3	3	0.121559	-0.113599	0.235158	0.0848819	0.143473	0.614106	ns	3	3	-0.0855253	-0.113599	0.0280734	0	0.00728933
ypr098cΔ	YPR098C	NA	Protein of unknown function; localized to the mitochondrial outer membrane	0.180846	ns	3	3	0.234611	-0.111708	0.34632	0.0845501	0.197236	0.213118	ns	3	3	0.128688	-0.111708	0.240396	0.0714631	0.141183
ymr115wΔ	YMR115W	MGR3	Subunit of the mitochondrial (mt) i-AAA protease supercomplex; i-AAA degrades misfolded mitochondrial proteins; forms a subcomplex with Mgr1p that binds to substrates to facilitate proteolysis; required for growth of cells lacking mtDNA	0.0207773	ns	3	3	0.0303284	-0.111768	0.142097	0.0834462	0.100582	0.669242	ns	3	3	-0.0655721	-0.111768	0.0461963	0	0.0104007
yal058wΔ	YAL058W	CNE1	Calnexin; integral membrane ER chaperone involved in folding and quality control of glycoproteins; chaperone activity is inhibited by Mpd1p, with which Cne1p interacts; 24% identical to mammalian calnexin; Ca+ binding not yet shown in yeast	0.0380865	ns	4	4	0.266113	-0.051154	0.317267	0.0832185	0.182578	0.272436	ns	4	4	0.0186428	-0.051154	0.0697969	0	0.023355
ylr062cΔ	YLR062C	BUD28	Dubious open reading frame; unlikely to encode a functional protein, based on available experimental and comparative sequence data; not conserved in closely related Saccharomyces species; 98% of ORF overlaps the verified gene RPL22A; diploid mutant displays a weak budding pattern phenotype in a systematic assay	0.0137867	ns	4	4	-0.128553	-0.417577	0.289024	0.0790049	0.16739	0.232775	ns	4	4	-0.108142	-0.417577	0.309435	0	0.133867
yhl027wΔ	YHL027W	RIM101	Cys2His2 zinc-finger transcriptional repressor; involved in alkaline responsive gene repression as part of adaptation to alkaline conditions; involved in cell wall assembly; required for alkaline pH-stimulated haploid invasive growth and sporulation; activated by alkaline-dependent proteolytic processing which results in removal of the C-terminal tail; similar to A. nidulans PacC	0.351028	ns	2	2	-0.165578	-0.332141	0.166563	0.0777481	0.108636	0.305229	ns	2	2	0.0897165	-0.332141	0.421858	0.179019	0.267737
ybr276cΔ	YBR276C	PPS1	Protein phosphatase; has specificity for serine, threonine, and tyrosine residues; has a role in the DNA synthesis phase of the cell cycle	0.0567449	ns	4	4	0.2296	0.0541979	0.175402	0.0771601	0.11243	0.403441	ns	4	4	0.00174273	0.0541979	-0.0524552	0	-0.0178548
ykr001cΔ	YKR001C	VPS1	Dynamin-like GTPase required for vacuolar sorting; also involved in actin cytoskeleton organization, endocytosis, late Golgi-retention of some proteins, regulation of peroxisome biogenesis	0.0785845	ns	4	4	0.322589	-0.106268	0.428857	0.0769382	0.235558	0.219098	ns	4	4	0.025962	-0.106268	0.13223	0	0.0511964
yml090wΔ	YML090W	NA	Dubious open reading frame; unlikely to encode a functional protein, based on available experimental and comparative sequence data; partially overlaps the dubious ORF YML089C; exhibits growth defect on a non-fermentable (respiratory) carbon source	0.159458	ns	3	3	0.0255344	-0.169937	0.195471	0.0741477	0.120611	0.601461	ns	3	3	-0.0857686	-0.169937	0.0841681	0	0.0187469
yor085wΔ	YOR085W	OST3	Gamma subunit of the oligosaccharyltransferase complex of the ER lumen; complex catalyzes asparagine-linked glycosylation of newly synthesized proteins; Ost3p is important for N-glycosylation of a subset of proteins	0.051438	ns	4	4	0.30507	-0.0117763	0.316846	0.0733784	0.17917	0.916105	ns	4	4	-0.0263831	-0.0117763	-0.0146068	0	-0.000832936
ydr244wΔ	YDR244W	PEX5	Peroxisomal membrane signal receptor for peroxisomal matrix proteins; receptor for the C-terminal tripeptide signal sequence (PTS1) of peroxisomal matrix proteins; required for peroxisomal matrix protein import; also proposed to have PTS1-receptor independent functions	0.0390128	ns	4	4	0.195878	-0.0376681	0.233546	0.0676925	0.136564	0.880842	ns	4	4	-0.0260302	-0.0376681	0.0116379	0	0.000837636
ylr334cΔ	YLR334C	NA	Dubious open reading frame; unlikely to encode a functional protein, based on available experimental and comparative sequence data; overlaps a stand-alone long terminal repeat sequence whose presence indicates a retrotransposition event occurred here	0.127977	ns	4	4	0.37956	-0.0616136	0.441174	0.0640969	0.237866	0.671917	ns	4	4	-0.000692749	-0.0616136	0.0609208	0	0.0117063
ypr157wΔ	YPR157W	TDA6	Putative protein of unknown function; induced by treatment with 8-methoxypsoralen and UVA irradiation; null mutant is sensitive to expression of the top1-T722A allele; SWAT-GFP and mCherry fusion proteins localize to the cell periphery and vacuole; TDA6 has a paralog, VPS62, that arose from the whole genome duplication	0.0149392	ns	4	4	-0.0472296	-0.23679	0.18956	0.0604209	0.112749	0.13097	ns	4	4	-0.0103382	-0.23679	0.226451	0.0269837	0.120399
ygl115wΔ	YGL115W	SNF4	Activating gamma subunit of the AMP-activated Snf1p kinase complex; additional subunits of the complex are Snf1p and a Sip1p/Sip2p/Gal83p family member; activates glucose-repressed genes, represses glucose-induced genes; role in sporulation, and peroxisome biogenesis; protein abundance increases in response to DNA replication stress	0.1545	ns	3	3	0.00501015	-0.134261	0.139272	0.0584492	0.0881286	0.214831	ns	3	3	0.106633	-0.134261	0.240894	0.125404	0.16283
yer093c-aΔ	YER093C-A	AIM11	Protein of unknown function; null mutant is viable but shows increased loss of mitochondrial genome and synthetic interaction with prohibitin (phb1); contains an intron; SWAT-GFP and mCherry fusion proteins localize to the mitochondria; YER093C-A has a paralog, YBL059W, that arose from the whole genome duplication	0.156817	ns	2	2	0.0166944	-0.12563	0.142324	0.0581547	0.0894338	0.782548	ns	2	2	-0.0783034	-0.12563	0.0473266	0	0.00941885
yol009cΔ	YOL009C	MDM12	Mitochondrial outer membrane protein, ERMES complex subunit; required for transmission of mitochondria to daughter cells; required for mitophagy; may influence import and assembly of outer membrane beta-barrel proteins; ERMES complex is often co-localized with peroxisomes and with concentrated areas of pyruvate dehydrogenase	0.0963816	ns	3	3	0.078664	-0.0466432	0.125307	0.0574972	0.0813076	0.492643	ns	3	3	0.0349118	-0.0466432	0.081555	0	0.0292321
ygl084cΔ	YGL084C	GUP1	Plasma membrane protein involved in remodeling GPI anchors; member of the MBOAT family of putative membrane-bound O-acyltransferases; role in misfolded protein quality control; proposed to be involved in glycerol transport; homolog of the mammalian Hedgehog pathway modulator HHATL; GUP1 has a paralog, GUP2, that arose from the whole genome duplication	0.374846	ns	2	2	0.182027	-0.0476762	0.229703	0.0573939	0.131249	0.991048	ns	2	2	-0.0512194	-0.0476762	-0.00354316	0	-4.13835e-05
ygl215wΔ	YGL215W	CLG1	Cyclin-like protein that interacts with Pho85p; has sequence similarity to G1 cyclins PCL1 and PCL2	0.0713136	ns	3	3	0.0325673	-0.0828474	0.115415	0.0573755	0.076796	0.0116309	up	3	3	0.194608	-0.0828474	0.277455	0.249696	0.25222
ydl192wΔ	YDL192W	ARF1	ADP-ribosylation factor; GTPase of the Ras superfamily involved in regulation of coated vesicle formation in intracellular trafficking within the Golgi; ARF1 has a paralog, ARF2, that arose from the whole genome duplication; arf1 arf2 double null mutation is complemented by human ARF1, ARF4, ARF5, or ARF6	0.0885759	ns	3	3	-0.00811696	-0.283943	0.275826	0.0561118	0.153529	0.236966	ns	3	3	0.0104221	-0.283943	0.294365	0.0167635	0.151496
ylr055cΔ	YLR055C	SPT8	Subunit of the SAGA transcriptional regulatory complex; not present in SAGA-like complex SLIK/SALSA; required for SAGA-mediated inhibition at some promoters	0.0303525	ns	4	4	0.109947	-0.167164	0.277111	0.0557063	0.154038	0.17765	ns	4	4	0.00897919	-0.167164	0.176143	0	0.0750551
yhr059wΔ	YHR059W	FYV4	Protein of unknown function; required for survival upon exposure to K1 killer toxin	0.131293	ns	3	3	0.074904	-0.0920601	0.166964	0.0547829	0.0998656	0.354601	ns	3	3	-0.142834	-0.0920601	-0.050774	0	-0.0195827
yhl033cΔ	YHL033C	RPL8A	Ribosomal 60S subunit protein L8A; required for processing of 27SA3 pre-rRNA to 27SB pre-rRNA during assembly of large ribosomal subunit; depletion leads to a turnover of pre-rRNA; L8 binds to Domain I of 25S and 5.8 S rRNAs; mutation results in decreased amounts of free 60S subunits; homologous to mammalian ribosomal protein L7A, no bacterial homolog; RPL8A has a paralog, RPL8B, that arose from …	0.0138081	ns	4	4	0.0468596	-0.137056	0.183915	0.0533584	0.107561	0.930703	ns	4	4	-0.122856	-0.137056	0.0141998	0	0.000707823
yor016cΔ	YOR016C	ERP4	Member of the p24 family involved in ER to Golgi transport; similar to Emp24p and Erv25p; ERP4 has a paralog, ERP2, that arose from the whole genome duplication	0.0702639	ns	3	3	0.0944085	0.00193825	0.0924703	0.0521706	0.0644028	0.629893	ns	3	3	0.0253474	0.00193825	0.0234091	0	0.00493925
ykr072cΔ	YKR072C	SIS2	Negative regulatory subunit of protein phosphatase 1 (Ppz1p); involved in coenzyme A biosynthesis; subunit of phosphopantothenoylcysteine decarboxylase (PPCDC: Cab3p, Sis2p, Vhs3p) complex and the CoA-Synthesizing Protein Complex (CoA-SPC: Cab2p, Cab3p, Cab4p, Cab5p, Sis2p and Vhs3p); SIS2 has a paralog, VHS3, that arose from the whole genome duplication	0.0683183	ns	4	4	0.319628	-0.0538442	0.373472	0.0506511	0.20032	0.41326	ns	4	4	0.000817071	-0.0538442	0.0546613	0	0.0148764
yor132wΔ	YOR132W	VPS17	Subunit of the membrane-associated retromer complex; essential for endosome-to-Golgi retrograde protein transport; peripheral membrane protein that assembles onto the membrane with Vps5p to promote vesicle formation; required for recruiting the retromer complex to the endosome membranes	0.0451548	ns	4	4	0.246868	0.0266522	0.220215	0.0503745	0.124328	0.471144	ns	4	4	-0.0843492	0.0266522	-0.111001	0	-0.0319779
yor002wΔ	YOR002W	ALG6	Alpha 1,3 glucosyltransferase; involved in transfer of oligosaccharides from dolichyl pyrophosphate to asparagine residues of proteins during N-linked protein glycosylation; C998T transition in human ortholog ALG6 causes carbohydrate-deficient glycoprotein syndrome type-Ic; wild-type human ortholog ALG6 can partially complement yeast alg6 mutant	0.0979331	ns	3	3	0.217127	0.0222936	0.194834	0.0499583	0.111743	0.895622	ns	3	3	0.0385012	0.0222936	0.0162075	0	0.00132933
ylr048wΔ	YLR048W	RPS0B	Protein component of the small (40S) ribosomal subunit; RPS0B has a paralog, RPS0A, that arose from the whole genome duplication; required for maturation of 18S rRNA along with Rps0Ap; deletion of either RPS0 gene reduces growth rate, deletion of both genes is lethal; homologous to human ribosomal protein SA and bacterial S2	0.0903702	ns	3	3	-0.169494	-0.350522	0.181028	0.0489041	0.104649	0.166848	ns	3	3	-0.0699029	-0.350522	0.280619	0.112999	0.175681
ygr027cΔ	YGR027C	RPS25A	Protein component of the small (40S) ribosomal subunit; homologous to mammalian ribosomal protein S25, no bacterial homolog; RPS25A has a paralog, RPS25B, that arose from the whole genome duplication	0.238391	ns	2	2	-0.0675473	-0.226726	0.159179	0.0479089	0.0936882	0.839451	ns	2	2	-0.209636	-0.226726	0.0170896	0	0.00260096
ylr085cΔ	YLR085C	ARP6	Actin-related protein that binds nucleosomes; a component of the SWR1 complex, which exchanges histone variant H2AZ (Htz1p) for chromatin-bound histone H2A	0.380179	ns	2	2	0.415427	-0.102975	0.518402	0.0478811	0.271751	0.974467	ns	2	2	-0.0877712	-0.102975	0.0152035	0	0.000532034
yer019wΔ	YER019W	ISC1	Inositol phosphosphingolipid phospholipase C; mitochondrial membrane localized; hydrolyzes complex sphingolipids to produce ceramide; activates genes required for non-fermentable carbon source metabolism during diauxic shift; activated by phosphatidylserine, cardiolipin, and phosphatidylglycerol; mediates Na+ and Li+ halotolerance; ortholog of mammalian neutral sphingomyelinase type 2	0.0698511	ns	4	4	0.269078	0.0379954	0.231082	0.0474763	0.128769	0.316812	ns	4	4	-0.07414	0.0379954	-0.112135	0	-0.0415588
ydr329cΔ	YDR329C	PEX3	Peroxisomal membrane protein (PMP); required for proper localization and stability of PMPs; anchors peroxisome retention factor Inp1p at the peroxisomal membrane; interacts with Pex19p	0.015703	ns	4	4	0.169426	-0.0212122	0.190638	0.0472592	0.108806	0.98282	ns	4	4	-0.0194255	-0.0212122	0.00178666	0	2.42054e-05
ymr198wΔ	YMR198W	CIK1	Kinesin-associated protein; required for both karyogamy and mitotic spindle organization, interacts stably and specifically with Kar3p and may function to target this kinesin to a specific cellular role; locus encodes a long and short transcript with differing functions; CIK1 has a paralog, VIK1, that arose from the whole genome duplication	0.0337705	ns	4	4	0.209038	-0.0315405	0.240579	0.0440304	0.132406	0.484474	ns	4	4	0.0509978	-0.0315405	0.0825383	0	0.0206665
ynl030wΔ	YNL030W	HHF2	Histone H4; core histone protein required for chromatin assembly and chromosome function; one of two identical histone proteins (see also HHF1); contributes to telomeric silencing; N-terminal domain involved in maintaining genomic integrity	0.0980141	ns	4	4	0.195217	-0.0041817	0.199398	0.0435913	0.111934	0.705946	ns	4	4	0.0283459	-0.0041817	0.0325276	0	0.00559957
ykl136wΔ	YKL136W	NA	Dubious open reading frame; unlikely to encode a functional protein, based on available experimental and comparative sequence data; partially overlaps the verified ORF APL2/YKL135C	0.0207773	ns	4	4	0.205916	-0.0288969	0.234812	0.0423499	0.129043	0.712562	ns	4	4	0.00753191	-0.0288969	0.0364288	0	0.00493003
yor065wΔ	YOR065W	CYT1	Cytochrome c1; component of the mitochondrial respiratory chain; expression is regulated by the heme-activated, glucose-repressed Hap2p/3p/4p/5p CCAAT-binding complex	0.288238	ns	2	2	0.0452029	-0.169119	0.214322	0.0418409	0.118753	0.860285	ns	2	2	-0.0670551	-0.169119	0.102064	0	0.0148957
ygl234wΔ	YGL234W	ADE5,7	Enzyme of the 'de novo' purine nucleotide biosynthetic pathway; contains aminoimidazole ribotide synthetase and glycinamide ribotide synthetase activities	0.166202	ns	3	3	0.00680381	-0.125092	0.131896	0.0418195	0.0783727	0.713357	ns	3	3	-0.0927382	-0.125092	0.0323543	0	0.0066397
ygr135wΔ	YGR135W	PRE9	Alpha 3 subunit of the 20S proteasome; the only nonessential 20S subunit; may be replaced by the alpha 4 subunit (Pre6p) under stress conditions to create a more active proteasomal isoform	0.190776	ns	2	2	-0.0673526	-0.142444	0.0750916	0.0411244	0.0517038	0.492643	ns	2	2	0.154381	-0.142444	0.296825	0.0554954	0.163717
ypr040wΔ	YPR040W	TIP41	Protein that interacts with Tap42p, which regulates PP2A; component of the TOR (target of rapamycin) signaling pathway; protein abundance increases in response to DNA replication stress	0.0202203	ns	4	4	-0.00501829	-0.159247	0.154229	0.040821	0.0888761	0.672257	ns	4	4	-0.126806	-0.159247	0.0324406	0	0.00535571
ykl208wΔ	YKL208W	CBT1	Protein involved in 5' RNA end processing; substrates include mitochondrial COB, 15S_rRNA, and RPM1 transcripts; may also have a role in 3' end processing of the COB pre-mRNA; displays genetic interaction with cell cycle-regulated kinase Dbf2p	0.0350501	ns	4	4	0.194782	-0.103061	0.297843	0.0401424	0.159682	0.219238	ns	4	4	0.0541403	-0.103061	0.157201	0	0.060178
yal055wΔ	YAL055W	PEX22	Putative peroxisomal membrane protein; required for import of peroxisomal proteins; functionally complements a Pichia pastoris pex22 mutation	0.0988322	ns	3	3	0.181313	-0.0470279	0.228341	0.0392715	0.124912	0.553571	ns	3	3	0.0401496	-0.0470279	0.0871775	0	0.0233572
ynl069cΔ	YNL069C	RPL16B	Ribosomal 60S subunit protein L16B; N-terminally acetylated, binds 5.8 S rRNA; transcriptionally regulated by Rap1p; homologous to mammalian ribosomal protein L13A and bacterial L13; RPL16B has a paralog, RPL16A, that arose from the whole genome duplication	0.0916526	ns	4	4	0.094332	-0.133382	0.227714	0.0386226	0.124408	0.974867	ns	4	4	-0.125643	-0.133382	0.00773974	0	0.000187434
ycl062wΔ	YCL062W	NULL	NULL	0.0959789	ns	4	4	0.206801	-0.0802923	0.287093	0.0375064	0.153578	0.483377	ns	4	4	-0.0554824	-0.0802923	0.0248099	0	0.00646995
ybr175wΔ	YBR175W	SWD3	Essential subunit of the COMPASS (Set1C) complex; COMPASS methylates histone H3 on lysine 4 and is required in transcriptional silencing near telomeres; WD40 beta propeller superfamily member and ortholog of mammalian WDR5	0.4272	ns	2	2	0.0739537	-0.124213	0.198167	0.0373824	0.109402	0.685174	ns	2	2	0.0707892	-0.124213	0.195002	0	0.0650119
ygr270wΔ	YGR270W	YTA7	Protein that localizes to chromatin; has a role in regulation of histone gene expression; has a bromodomain-like region that interacts with the N-terminal tail of histone H3, and an ATPase domain; relocalizes to the cytosol in response to hypoxia; potentially phosphorylated by Cdc28p	0.308607	ns	2	2	0.00125914	-0.0971726	0.0984317	0.034883	0.0598146	0.297089	ns	2	2	0.173987	-0.0971726	0.271159	0.222881	0.230178
yjr118cΔ	YJR118C	ILM1	Protein of unknown function; may be involved in mitochondrial DNA maintenance; required for slowed DNA synthesis-induced filamentous growth	0.429556	ns	2	2	-0.34781	-0.486556	0.138746	0.0333278	0.0788423	0.484474	ns	2	2	0.0404602	-0.486556	0.527017	0.168723	0.313728
ybl096cΔ	YBL096C	NA	Non-essential protein of unknown function	0.0347826	ns	3	3	0.109239	0.0383436	0.0708956	0.0311314	0.0454202	0.689856	ns	3	3	0.0129576	0.0383436	-0.0253861	0	-0.0050563
ykl149cΔ	YKL149C	DBR1	RNA lariat debranching enzyme; catalyzes debranching of lariat introns formed during pre-mRNA splicing; required for efficient Ty1 transposition; knockdown of human homolog Dbr1 rescues toxicity of RNA-binding proteins TDP-43 and FUS which are implicated in amyotrophic lateral sclerosis (ALS), suggests potential therapeutic target for ALS and related TDP-43 proteinopathies; human homolog DBR1 can…	0.0708818	ns	3	3	0.131833	-0.0194925	0.151326	0.0303263	0.0840888	0.113907	ns	3	3	0.125857	-0.0194925	0.14535	0.0588232	0.0911113
ypl014wΔ	YPL014W	CIP1	Cyclin-dependent kinase inhibitor; interacts with and inhibits the Cdc28p/Cln2p, G1/S phase cyclin-dependent kinase complex but not S-phase, or M-phase complexes; overexpression blocks cells in G1 phase and stabilizes the Cdc28p inhibitor Sic1p, while disruption accelerates the G1/S phase transition; phosphorylated during S phase in a Cdc28p-dependent manner; green fluorescent protein (GFP)-fusio…	0.0566387	ns	4	4	0.146772	0.0192868	0.127485	0.0298811	0.0722045	0.357887	ns	4	4	0.110089	0.0192868	0.090802	0	0.0330055
ymr067cΔ	YMR067C	UBX4	UBX domain-containing protein that interacts with Cdc48p; involved in degradation of polyubiquitinated proteins via the ERAD (ER-associated degradation) pathway; modulates the Cdc48p-Nplp-Ufd1p AAA ATPase complex during its role in delivery of misfolded proteins to the proteasome; protein abundance increases in response to DNA replication stress	0.233244	ns	2	2	0.113441	0.00401169	0.109429	0.0293588	0.0631913	0.553571	ns	2	2	0.160546	0.00401169	0.156535	0	0.0708835
ydl190cΔ	YDL190C	UFD2	Ubiquitin chain assembly factor (E4); cooperates with a ubiquitin-activating enzyme (E1), a ubiquitin-conjugating enzyme (E2), and a ubiquitin protein ligase (E3) to conjugate ubiquitin to substrates; also functions as an E3	0.0631315	ns	4	4	0.145782	-0.0408647	0.186646	0.0286758	0.101089	0.13097	ns	4	4	0.076836	-0.0408647	0.117701	0	0.0569989
ymr057cΔ	YMR057C	NA	Dubious open reading frame; unlikely to encode a functional protein, based on available experimental and comparative sequence data; partially overlaps verified ORF AAC1	0.0963816	ns	3	3	0.0303923	-0.0119143	0.0423066	0.027461	0.0313172	0.829279	ns	3	3	-0.0630501	-0.0119143	-0.0511358	0	-0.00779195
ygr089wΔ	YGR089W	NNF2	Protein that exhibits physical and genetic interactions with Rpb8p; Rpb8p is a subunit of RNA polymerases I, II, and III; computational analysis of large-scale protein-protein interaction data suggests a role in chromosome segregation	0.0487088	ns	4	4	0.141538	0.0274129	0.114125	0.0255635	0.0642595	0.970532	ns	4	4	0.021923	0.0274129	-0.00548995	0	-0.000159042
yol108cΔ	YOL108C	INO4	Transcription factor involved in phospholipid synthesis; required for derepression of inositol-choline-regulated genes involved in phospholipid synthesis; forms a complex, with Ino2p, that binds the inositol-choline-responsive element through a basic helix-loop-helix domain	0.284435	ns	2	2	-0.402466	-0.487166	0.0847	0.0249601	0.0496683	0.562409	ns	2	2	-0.145911	-0.487166	0.341255	0	0.159599
ygr233cΔ	YGR233C	PHO81	Cyclin-dependent kinase (CDK) inhibitor; regulates Pho80p-Pho85p and Pcl7p-Pho85p cyclin-CDK complexes in response to phosphate levels; inhibitory activity for Pho80p-Pho85p requires myo-D-inositol heptakisphosphate (IP7) generated by Vip1p; relative distribution to the nucleus increases upon DNA replication stress	0.404715	ns	2	2	0.151	0.00909588	0.141904	0.024848	0.0777602	0.606705	ns	2	2	0.136397	0.00909588	0.127301	0	0.0528987
yor309cΔ	YOR309C	NA	Dubious open reading frame; unlikely to encode a functional protein, based on available experimental and comparative sequence data; partially overlaps the verified gene NOP58	0.00176345	ns	7	7	0.0165522	-0.221602	0.238154	0.0231532	0.125161	0.00306726	up	7	7	0.00893927	-0.221602	0.230541	0.074448	0.137466
ybr044cΔ	YBR044C	TCM62	Protein involved in assembly of the succinate dehydrogenase complex; mitochondrial; putative chaperone	0.0988322	ns	4	4	0.174683	-0.0200231	0.194706	0.022168	0.10323	0.316812	ns	4	4	-0.108529	-0.0200231	-0.0885064	0	-0.0332076
ynl079cΔ	YNL079C	TPM1	Major isoform of tropomyosin; binds to and stabilizes actin cables and filaments, which direct polarized cell growth and the distribution of several organelles; acetylated by the NatB complex and acetylated form binds actin most efficiently; TPM1 has a paralog, TPM2, that arose from the whole genome duplication	0.148404	ns	4	4	0.327192	-0.0347593	0.361951	0.021959	0.186637	0.246068	ns	4	4	-0.157529	-0.0347593	-0.12277	0	-0.0565757
ygr125wΔ	YGR125W	NA	Putative protein of unknown function; deletion mutant has decreased rapamycin resistance but normal wormannin resistance; green fluorescent protein (GFP)-fusion protein localizes to the vacuole	0.0220409	ns	4	4	0.0450107	-0.0268502	0.0718609	0.0218924	0.0423871	0.717457	ns	4	4	-0.0457225	-0.0268502	-0.0188723	0	-0.00298555
yol061wΔ	YOL061W	PRS5	5-phospho-ribosyl-1(alpha)-pyrophosphate synthetase; synthesizes PRPP, which is required for nucleotide, histidine, and tryptophan biosynthesis; one of five related enzymes, which are active as heteromultimeric complexes; forms cytoplasmic foci upon DNA replication stress	0.0212545	ns	4	4	0.044458	-0.0611035	0.105562	0.0201051	0.0583361	0.297089	ns	4	4	0.0278359	-0.0611035	0.0889394	0	0.0322834
ylr228cΔ	YLR228C	ECM22	Sterol regulatory element binding protein; regulates transcription of sterol biosynthetic genes upon sterol depletion, after relocating from intracellular membranes to perinuclear foci; redundant activator of filamentation with UPC2, up-regulating the expression of genes involved in filamentous growth; contains Zn[2]-Cys[6] binuclear cluster; ECM22 has a paralog, UPC2, that arose from the whole g…	0.0698511	ns	4	4	0.148191	-0.0158531	0.164044	0.0192616	0.0871379	0.905381	ns	4	4	-0.00325728	-0.0158531	0.0125959	0	0.000832607
yol008wΔ	YOL008W	COQ10	Coenzyme Q (ubiquinone) binding protein; functions in the delivery of Q<sub>6</sub> to its proper location for electron transport during respiration; START domain protein with homologs in bacteria and eukaryotes; respiratory growth defect of the null mutant is functionally complemented by human COQ10A	0.131927	ns	3	3	0.102426	-0.0592299	0.161656	0.0189771	0.085868	0.665197	ns	3	3	0.0147246	-0.0592299	0.0739546	0	0.0164811
yor223wΔ	YOR223W	DSC3	Subunit of the DSC ubiquitin ligase complex; protein of unknown function that localizes to the ER and vacuole lumen; overexpression affects endocytic protein trafficking; ortholog of fission yeast dsc3	0.332389	ns	2	2	0.0808078	0.005033	0.0757748	0.0188758	0.0432777	0.13097	ns	2	2	0.121595	0.005033	0.116562	0.0920027	0.0962767
ybl059wΔ	YBL059W	NA	Putative protein of unknown function; the authentic, non-tagged protein is detected in highly purified mitochondria in high-throughput studies; YBL059W has a paralog, YER093C-A, that arose from the whole genome duplication	0.135995	ns	3	3	0.0235027	-0.102139	0.125642	0.0188506	0.0679156	0.572459	ns	3	3	-0.0573487	-0.102139	0.0447901	0	0.0118429
ymr263wΔ	YMR263W	SAP30	Component of Rpd3L histone deacetylase complex; involved in silencing at telomeres, rDNA, and silent mating-type loci; involved in telomere maintenance	0.0359994	ns	4	4	0.0824583	-0.24168	0.324138	0.0175929	0.16659	0.0795003	up	4	4	0.0365439	-0.24168	0.278224	0.0710979	0.15949
ygr174cΔ	YGR174C	CBP4	Mitochondrial protein required for assembly of cytochrome bc1 complex; interacts with the Cbp3p-Cbp6p complex and newly synthesized cytochrome b (Cobp) to promote assembly of Cobp into the cytochrome bc1 complex	0.103974	ns	3	3	0.142879	-0.28252	0.425399	0.0172877	0.217111	0.185728	ns	3	3	0.176133	-0.28252	0.458653	0.111782	0.26115
ynr005cΔ	YNR005C	NA	Dubious open reading frame; unlikely to encode a functional protein, based on available experimental and comparative sequence data	0.082667	ns	3	3	0.139828	0.023192	0.116636	0.0164633	0.0627462	0.54494	ns	3	3	-0.137953	0.023192	-0.161145	0	-0.0498764
yjl084cΔ	YJL084C	ALY2	Alpha arrestin; controls nutrient-mediated intracellular sorting of permease Gap1p; interacts with AP-1 subunit Apl4p; phosphorylated by Npr1p and also by cyclin-CDK complex Pcl7p-Pho85p; promotes endocytosis of plasma membrane proteins; ALY2 has a paralog, ALY1, that arose from the whole genome duplication	0.192481	ns	3	3	0.0165334	-0.113768	0.130302	0.0161721	0.0694614	0.36382	ns	3	3	0.0820056	-0.113768	0.195774	0	0.0933037
ygl124cΔ	YGL124C	MON1	Subunit of a heterodimeric guanine nucleotide exchange factor (GEF); subunit of the Mon1-Ccz1 GEF complex which stimulates nucleotide exchange and activation of Ypt7p, a Rab family GTPase involved in membrane tethering and fusion events at the late endosome and vacuole; GEF activity is stimulated by membrane association and anionic phospholipids; role in localizing Ypt7p to the vacuolar membrane;…	0.185291	ns	3	3	-0.0358933	-0.135907	0.100014	0.0161394	0.054396	0.242589	ns	3	3	0.0208863	-0.135907	0.156794	0.0524981	0.0941603
yor215cΔ	YOR215C	AIM41	Protein of unknown function; the authentic protein is detected in highly purified mitochondria in high-throughput studies; null mutant displays reduced frequency of mitochondrial genome loss	0.0207773	ns	4	4	0.0504835	-0.0372356	0.0877191	0.0155512	0.0481255	0.919626	ns	4	4	-0.0246132	-0.0372356	0.0126224	0	0.000769046
ygl007wΔ	YGL007W	BRP1	Putative protein of unknown function; conserved among S. cerevisiae strains; located in the upstream region of PMA1; deletion leads to polyamine resistance due to downregulation of PMA1	0.462524	ns	2	2	0.310885	0.0463021	0.264583	0.0153527	0.136245	0.988347	ns	2	2	0.0440091	0.0463021	-0.00229303	0	-3.95487e-05
yfl052wΔ	YFL052W	ZNF1	Zinc cluster transcription factor that regulates respiratory growth; binds to promoters of genes involved in respiration, gluconeogenesis, and the glyoxylate shunt; required for normal carbon source utilization and stress response	0.116346	ns	4	4	0.124822	-0.0362841	0.161106	0.0153496	0.0845822	0.568286	ns	4	4	0.0167162	-0.0362841	0.0530004	0	0.0131235
yor243cΔ	YOR243C	PUS7	Pseudouridine synthase; catalyzes pseudouridylation at positions 35 and 56 in U2 snRNA, position 50 in 5S rRNA, position 13 in cytoplasmic tRNAs, and position 35 in pre-tRNA(Tyr); also pseudouridylates some mRNAs; relocates from nucleus to cytoplasm during heat shock and differentially modifies some mRNAs during heat shock; conserved in archaea, vertebrates, and some bacteria	0.0830813	ns	4	4	-0.0281975	-0.112306	0.0841088	0.0147715	0.0461028	0.185728	ns	4	4	0.00113691	-0.112306	0.113443	0	0.0483504
ynl193wΔ	YNL193W	NA	Putative protein of unknown function; exhibits a two-hybrid interaction with Yhr151cp in a large-scale analysis	0.0538562	ns	4	4	0.0652844	-0.00908093	0.0743653	0.014565	0.0412192	0.855246	ns	4	4	0.00136537	-0.00908093	0.0104463	0	0.000992007
ypl241cΔ	YPL241C	CIN2	GTPase-activating protein (GAP) for Cin4p; tubulin folding factor C involved in beta-tubulin (Tub2p) folding; mutants display increased chromosome loss and benomyl sensitivity; human homolog RP2 complements yeast null mutant	0.45808	ns	2	2	0.141613	0.00181483	0.139798	0.014102	0.0736116	0.532693	ns	2	2	0.0270306	0.00181483	0.0252158	0	0.0117414
ydr265wΔ	YDR265W	PEX10	Peroxisomal membrane E3 ubiquitin ligase; required for for Ubc4p-dependent Pex5p ubiquitination and peroxisomal matrix protein import; contains zinc-binding RING domain; mutations in human homolog cause various peroxisomal disorders	0.170807	ns	3	3	0.328766	-0.00753789	0.336304	0.0137911	0.171672	0.483377	ns	3	3	-0.0691134	-0.00753789	-0.0615755	0	-0.0166355
ylr171wΔ	YLR171W	NA	Dubious open reading frame; unlikely to encode a functional protein, based on available experimental and comparative sequence data	0.0268368	ns	4	4	0.0901187	0.00731908	0.0827996	0.0131324	0.0449657	0.89655	ns	4	4	0.0235244	0.00731908	0.0162053	0	0.00119086
yhl034cΔ	YHL034C	SBP1	Protein that binds eIF4G and has a role in repression of translation; has an RGG motif; found in cytoplasmic P bodies; binds to mRNAs under glucose starvation stress, most often in the 5' UTR; found associated with small nucleolar RNAs snR10 and snR11; SBP1 has a paralog, RNP1, that arose from the whole genome duplication	0.220972	ns	3	3	0.130711	-0.0389288	0.16964	0.0130403	0.0882105	0.130195	ns	3	3	0.161873	-0.0389288	0.200802	0.115903	0.141132
yhr142wΔ	YHR142W	CHS7	Protein of unknown function; may be involved in chitin biosynthesis by regulation of Chs3p export from the ER; relocalizes from bud neck to ER upon DNA replication stress	0.045762	ns	4	4	0.055609	-0.0784377	0.134047	0.0129728	0.0704315	0.054527	down	4	4	-0.178074	-0.0784377	-0.0996364	-0.0172596	-0.0545423
ydl106cΔ	YDL106C	PHO2	Homeobox transcription factor; regulatory targets include genes involved in phosphate metabolism; binds cooperatively with Pho4p to the PHO5 promoter; phosphorylation of Pho2p facilitates interaction with Pho4p; relocalizes to the cytosol in response to hypoxia	0.131927	ns	4	4	0.13806	-0.0159065	0.153967	0.0128016	0.0803227	0.712562	ns	4	4	0.0316373	-0.0159065	0.0475439	0	0.00842774
ydr156wΔ	YDR156W	RPA14	RNA polymerase I subunit A14	0.0776434	ns	4	4	-0.00688474	-0.114237	0.107353	0.0126402	0.0570341	0.879152	ns	4	4	-0.0951598	-0.114237	0.0190776	0	0.00144233
ybr281cΔ	YBR281C	DUG2	Component of glutamine amidotransferase (GATase II); forms a complex with Dug3p to degrade glutathione (GSH) and other peptides containing a gamma-glu-X bond in an alternative pathway to GSH degradation by gamma-glutamyl transpeptidase (Ecm38p)	0.0872452	ns	4	4	0.139038	-0.00124879	0.140287	0.0124645	0.0734044	0.461924	ns	4	4	0.0624515	-0.00124879	0.0637003	0	0.0151075
ynl165wΔ	YNL165W	NA	Putative protein of unknown function; YNL165W is not an essential gene	0.0212545	ns	4	4	0.0485726	-0.0255866	0.0741593	0.0122806	0.0404269	0.354601	ns	4	4	0.0591814	-0.0255866	0.084768	0	0.0299405
ydl130wΔ	YDL130W	RPP1B	Ribosomal protein P1 beta; component of the ribosomal stalk, which is involved in interaction of translational elongation factors with ribosome; free (non-ribosomal) P1 stimulates the phosphorylation of the eIF2 alpha subunit (Sui2p) by Gcn2p; accumulation is regulated by phosphorylation and interaction with the P2 stalk component	0.046265	ns	4	4	-0.012305	-0.145784	0.133479	0.0121098	0.0699108	0.228953	ns	4	4	-0.00140733	-0.145784	0.144377	0	0.0639341
ynl323wΔ	YNL323W	LEM3	Membrane protein of the plasma membrane and ER; interacts specifically in vivo with the phospholipid translocase (flippase) Dnf1p; involved in translocation of phospholipids and alkylphosphocholine drugs across the plasma membrane; null mutant requires tryptophan due to mislocalization of tryptophan permease Tat2p	0.139994	ns	4	4	0.418472	-0.000740574	0.419212	0.0117131	0.212576	0.962111	ns	4	4	-0.00965012	-0.000740574	-0.00890954	0	-0.000291341
ypl069cΔ	YPL069C	BTS1	Geranylgeranyl diphosphate synthase (GGPS); increases the intracellular pool of geranylgeranyl diphosphate, suppressor of bet2 mutation that causes defective geranylgeranylation of small GTP-binding proteins that mediate vesicular traffic	0.456715	ns	2	2	0.0272967	-0.0720895	0.0993862	0.0114586	0.052733	0.639254	ns	2	2	0.0850135	-0.0720895	0.157103	0	0.0616306
ygl235wΔ	YGL235W	NA	Putative protein of unknown function; potential Cdc28p substrate; null mutant displays increased resistance to antifungal agents gliotoxin, cycloheximide and H2O2	0.0780512	ns	4	4	0.0372916	-0.135327	0.172619	0.0106126	0.0890466	0.25205	ns	4	4	0.00649991	-0.135327	0.141827	0	0.0595664
yhr008cΔ	YHR008C	SOD2	Mitochondrial manganese superoxide dismutase; protects cells against oxygen toxicity and oxidative stress; human mitochondrial SOD2 can complement a yeast null mutant and human cytoplasmic SOD1 can also complement when targeted to the mitochondrial matrix	0.320859	ns	2	2	-0.125629	-0.60722	0.481591	0.00790561	0.242788	0.453991	ns	2	2	-0.125588	-0.60722	0.481633	0	0.229851
ybl083cΔ	YBL083C	NA	Dubious open reading frame; unlikely to encode a functional protein, based on available experimental and comparative sequence data; overlaps verified ORF ALG3	0.130861	ns	3	3	0.124317	0.0404519	0.0838649	0.0069044	0.0437326	0.452983	ns	3	3	0.0934299	0.0404519	0.052978	0	0.015702
yml102c-aΔ	YML102C-A	NULL	NULL	0.0844301	ns	4	4	-0.0860123	-0.278584	0.192572	0.00612432	0.0978417	0.113907	ns	4	4	0.0369741	-0.278584	0.315558	0.173297	0.217503
ydr080wΔ	YDR080W	VPS41	Subunit of the HOPS endocytic tethering complex; vacuole membrane protein that functions as a Rab GTPase effector, interacting specifically with the GTP-bound conformation of Ypt7p, facilitating tethering, docking and promoting membrane fusion events at the late endosome and vacuole; required for both membrane and protein trafficking; Yck3p-mediated phosphorylation regulates the organization of v…	0.46114	ns	2	2	-0.0534682	-0.119505	0.0660368	0.00607641	0.0346108	0.230807	ns	2	2	0.112163	-0.119505	0.231668	0.208413	0.210534
ypr042cΔ	YPR042C	PUF2	PUF family mRNA-binding protein; Pumilio homology domain confers RNA binding activity; preferentially binds mRNAs encoding membrane-associated proteins; binding site composed of two UAAU tetranucleotides, separated by a 3-nt linker; PUF2 has a paralog, JSN1, that arose from the whole genome duplication	0.295421	ns	2	2	0.0560622	-0.0108589	0.0669211	0.0053945	0.0348658	0.647706	ns	2	2	0.120996	-0.0108589	0.131854	0	0.0473646
yml006cΔ	YML006C	GIS4	CAAX box containing protein of unknown function; proposed to be involved in the RAS/cAMP signaling pathway	0.0706455	ns	4	4	0.110072	-0.0179272	0.128	0.0053322	0.0653612	0.52009	ns	4	4	-0.0746751	-0.0179272	-0.056748	0	-0.0141668
ylr412wΔ	YLR412W	BER1	Protein involved in microtubule-related processes; GFP-fusion protein localizes to the cytoplasm and is induced in response to the DNA-damaging agent MMS; YLR412W is not an essential gene; similar to Arabidopsis SRR1 gene	0.0451469	ns	4	4	0.080829	-0.0331175	0.113947	0.00531466	0.0583337	0.336933	ns	4	4	0.0361505	-0.0331175	0.069268	0	0.0231122
yfr041cΔ	YFR041C	ERJ5	Type I membrane protein with a J domain; required to preserve the folding capacity of the endoplasmic reticulum; loss of the non-essential ERJ5 gene leads to a constitutively induced unfolded protein response	0.0975435	ns	4	4	0.30273	-0.00686481	0.309594	0.00518967	0.156106	0.994248	ns	4	4	-0.00649691	-0.00686481	0.000367903	0	9.30451e-07
yor368wΔ	YOR368W	RAD17	Checkpoint protein; involved in the activation of the DNA damage and meiotic pachytene checkpoints; with Mec3p and Ddc1p, forms a clamp that is loaded onto partial duplex DNA; homolog of human and S. pombe Rad1 and U. maydis Rec1 proteins	0.46757	ns	2	2	-0.0278683	-0.0904906	0.0626223	0.00511654	0.0326448	0.583918	ns	2	2	0.110017	-0.0904906	0.200507	0	0.0927044
ygl147cΔ	YGL147C	RPL9A	Ribosomal 60S subunit protein L9A; homologous to mammalian ribosomal protein L9 and bacterial L6; RPL9A has a paralog, RPL9B, that arose from a single-locus duplication	0.0415629	ns	4	4	-0.0370419	-0.18615	0.149108	0.00482322	0.0757795	0.297089	ns	4	4	-0.0932242	-0.18615	0.0929254	0	0.0300539
yor141cΔ	YOR141C	ARP8	Nuclear actin-related protein involved in chromatin remodeling; component of chromatin-remodeling enzyme complexes; has mRNA binding activity	0.160603	ns	3	3	-0.0948214	-0.249194	0.154373	0.00447297	0.0783212	0.949476	ns	3	3	-0.237848	-0.249194	0.0113468	0	0.00056635
ybr061cΔ	YBR061C	TRM7	2'-O-ribose methyltransferase; methylates the 2'-O-ribose of tRNA-Phe, tRNA-Trp, and tRNA-Leu at positions C32 and N34 of tRNA anticodon loop; crucial biological role likely modification of tRNA-Phe; interacts with Trm732p and Rtt10p in 2'-O-methylation of C32 and N34 substrate tRNAs, respectively; yeast null mutant can be functionally complemented by human FTSJ1, mutations in which have been imp…	0.0345535	ns	5	5	0.0662064	-0.152144	0.21835	0.00418955	0.110233	0.981835	ns	5	5	-0.142761	-0.152144	0.00938236	0	0.000149662
yjl024cΔ	YJL024C	APS3	Small subunit of the clathrin-associated adaptor complex AP-3; involved in vacuolar protein sorting; related to the sigma subunit of the mammalian clathrin AP-3 complex; suppressor of loss of casein kinase 1 function; protein abundance increases in response to DNA replication stress	0.185291	ns	3	3	0.0683507	-0.0673207	0.135671	0.00383239	0.0688075	0.498617	ns	3	3	0.0062332	-0.0673207	0.0735539	0	0.0236099
ynr010wΔ	YNR010W	CSE2	Subunit of the RNA polymerase II mediator complex; associates with core polymerase subunits to form the RNA polymerase II holoenzyme; component of the Middle domain of mediator; required for regulation of RNA polymerase II activity; relocalizes to the cytosol in response to hypoxia	0.119098	ns	4	4	-0.265128	-0.649856	0.384728	0.00335257	0.193206	0.054527	up	4	4	-0.390569	-0.649856	0.259287	0.0683465	0.149324
yfr020wΔ	YFR020W	CSS2	Protein of unknown function, secreted when constitutively expressed; SWAT-GFP fusion protein localizes to the endoplasmic reticulum (ER) and extracellular region, while mCherry fusion protein localizes to the ER and vacuole; mRNA identified as translated by ribosome profiling data; CSS2 is a non-essential gene	0.0706455	ns	4	4	0.0949729	0.0204083	0.0745647	0.00274948	0.0379826	0.834797	ns	4	4	0.00925261	0.0204083	-0.0111557	0	-0.000993209
ynr032wΔ	YNR032W	PPG1	Putative serine/threonine protein phosphatase; putative phosphatase of the type 2A-like phosphatase family, required for glycogen accumulation; interacts with Tap42p, which binds to and regulates other protein phosphatases	0.05467	ns	4	4	0.110648	0.00964635	0.101002	0.00182742	0.0509619	0.753648	ns	4	4	0.049189	0.00964635	0.0395427	0	0.00574519
yjl124cΔ	YJL124C	LSM1	Lsm (Like Sm) protein; forms heteroheptameric complex (with Lsm2p, Lsm3p, Lsm4p, Lsm5p, Lsm6p, and Lsm7p) involved in degradation of cytoplasmic mRNAs; also enters the nucleus and positively regulates transcription initiation; unlike most Sm-like proteins, Lsm1p requires both its SM-domain and C-terminal domain for RNA-binding; binds to mRNAs under glucose starvation, most often in the 3' UTR; fo…	0.25165	ns	2	2	-0.0780544	-0.252588	0.174534	0.00130227	0.0875936	0.356865	ns	2	2	-0.0929795	-0.252588	0.159608	0.0185605	0.0847308
yil110wΔ	YIL110W	HPM1	AdoMet-dependent methyltransferase; involved in a novel 3-methylhistidine modification of ribosomal protein Rpl3p; seven beta-strand MTase family member; null mutant exhibits a weak vacuolar protein sorting defect and caspofungin resistance	0.137395	ns	4	4	0.0227292	-0.183778	0.206507	0.000951635	0.103492	0.50493	ns	4	4	-0.0930459	-0.183778	0.0907316	0	0.0255298
yil030cΔ	YIL030C	SSM4	Membrane-embedded ubiquitin-protein ligase; ER and inner nuclear membrane localized RING-CH domain E3 ligase involved in ER-associated protein degradation (ERAD); targets misfolded cytosolic/nucleoplasmic domains of soluble and membrane embedded proteins (ERAD-C) and a transmembrane domain containing substrate (ERAD-M), Sbh2p; C-terminal element (CTE), conserved in human ortholog MARCH10/TEB4, de…	0.119098	ns	4	4	0.115605	-0.021116	0.136721	0.000948318	0.0685985	0.483377	ns	4	4	0.0615366	-0.021116	0.0826526	0	0.0244553
ynl098cΔ	YNL098C	RAS2	GTP-binding protein; regulates nitrogen starvation response, sporulation, and filamentous growth; farnesylation and palmitoylation required for activity and localization to plasma membrane; homolog of mammalian Ras proto-oncogenes; RAS2 has a paralog, RAS1, that arose from the whole genome duplication	0.473976	ns	2	2	0.0465897	-0.0467941	0.0933838	0.00076927	0.046885	0.66214	ns	2	2	0.0285485	-0.0467941	0.0753426	0	0.0272569
yal002wΔ	YAL002W	VPS8	Membrane-binding component of the CORVET complex; involved in endosomal vesicle tethering and fusion in the endosome to vacuole protein targeting pathway; interacts with Vps21p; contains RING finger motif	0.30112	ns	3	3	-0.0452232	0.0386312	-0.0838545	0	-0.0279063	0.613692	ns	3	3	0.0927169	0.0386312	0.0540857	0	0.0117442
yal004wΔ	YAL004W	NA	Dubious open reading frame; unlikely to encode a functional protein, based on available experimental and comparative sequence data; completely overlaps verified gene SSA1/YAL005C	0.148884	ns	4	4	-0.106287	-0.000716629	-0.10557	0	-0.0442139	0.846193	ns	4	4	0.0275736	-0.000716629	0.0282902	0	0.00283919
yal005cΔ	YAL005C	SSA1	ATPase involved in protein folding and NLS-directed nuclear transport; member of HSP70 family; required for ubiquitin-dependent degradation of short-lived proteins; forms chaperone complex with Ydj1p; localized to nucleus, cytoplasm, cell wall; 98% identical to paralog Ssa2p with different functional specificity in propagation of yeast [URE3] prions, vacuolar-mediated degradations of gluconeogene…	0.933837	ns	4	4	0.0207472	0.0270179	-0.00627065	0	-0.000237462	0.799619	ns	4	4	0.0137509	0.0270179	-0.013267	0	-0.00139902
yal007cΔ	YAL007C	ERP2	Member of the p24 family involved in ER to Golgi transport; similar to Emp24p and Erv25p; role in misfolded protein quality control; forms a heterotrimeric complex with Erp1p, Emp24p, and Erv25p; localized to COPII-coated vesicles; ERP2 has a paralog, ERP4, that arose from the whole genome duplication	0.975328	ns	4	4	0.032759	0.0353977	-0.00263866	0	-4.78303e-05	0.646013	ns	4	4	0.0122806	0.0353977	-0.0231171	0	-0.00441464
yal008wΔ	YAL008W	FUN14	Integral mitochondrial outer membrane (MOM) protein; dosage suppressor of an MDM10 null that reduces ERMES-related phenotypes, such as alterations in mitochondrial morphology, protein complex assembly, and lipid profile; dosage suppressor of MDM12, MDM34, and MMM1 null mutant growth defects; novel mechanism of MOM import involving Tom70p, the TOM complex, and the TIM23 complex, requiring mitochon…	0.771852	ns	4	4	-0.0105414	0.00669607	-0.0172375	0	-0.00169988	0.895622	ns	4	4	0.0131228	0.00669607	0.0064267	0	0.000453994
yal010cΔ	YAL010C	MDM10	Subunit of both the ERMES and the SAM complex; component of ERMES complex which acts as a molecular tether between the mitochondria and the ER, necessary for efficient phospholipid exchange between organelles and for mitophagy; SAM/TOB complex component that functions in the assembly of outer membrane beta-barrel proteins; involved in mitochondrial inheritance and morphology; ERMES complex is oft…	0.224525	ns	4	4	-0.0662375	-0.0149673	-0.0512701	0	-0.0173399	0.168021	ns	4	4	-0.0962865	-0.0149673	-0.0813191	0	-0.0367475
yal013wΔ	YAL013W	DEP1	Component of the Rpd3L histone deacetylase complex; required for diauxic shift-induced histone H2B deposition onto rDNA genes; transcriptional modulator involved in regulation of structural phospholipid biosynthesis genes and metabolically unrelated genes, as well as maintenance of telomeres, mating efficiency, and sporulation	0.523982	ns	2	2	0.0170271	-0.188527	0.205554	0	0.0874024	0.13097	ns	2	2	0.0419027	-0.188527	0.23043	0.168711	0.181749
yal014cΔ	YAL014C	SYN8	Endosomal SNARE related to mammalian syntaxin 8	0.617873	ns	4	4	0.0518411	0.0292199	0.0226212	0	0.00373205	0.239683	ns	4	4	-0.0579495	0.0292199	-0.0871694	0	-0.0363663
yal015cΔ	YAL015C	NTG1	DNA N-glycosylase and apurinic/apyrimidinic (AP) lyase; involved in base excision repair; acts in both nucleus and mitochondrion; creates a double-strand break at mtDNA origins that stimulates replication in response to oxidative stress; required for maintaining mitochondrial genome integrity; NTG1 has a paralog, NTG2, that arose from the whole genome duplication	0.495244	ns	4	4	0.037759	-0.0117492	0.0495082	0	0.0115873	0.864124	ns	4	4	0.00687877	-0.0117492	0.018628	0	0.00170558
yal017wΔ	YAL017W	PSK1	PAS domain-containing serine/threonine protein kinase; coordinately regulates protein synthesis and carbohydrate metabolism and storage in response to a unknown metabolite that reflects nutritional status; PSK1 has a paralog, PSK2, that arose from the whole genome duplication	0.755039	ns	4	4	0.0148855	-0.00925264	0.0241382	0	0.00284534	0.351366	ns	4	4	-0.0977597	-0.00925264	-0.088507	0	-0.0301478
yal018cΔ	YAL018C	LDS1	Protein Involved in spore wall assembly; localizes to lipid droplets found on or outside of the prospore membrane; shares similarity with Lds2p and Rrt8p, and a strain mutant for all 3 genes exhibits reduced dityrosine fluorescence relative to the single mutants	0.317295	ns	4	4	-0.0245542	0.0299228	-0.054477	0	-0.0187273	0.4255	ns	4	4	0.0925114	0.0299228	0.0625886	0	0.0207276
yal020cΔ	YAL020C	ATS1	Protein required for modification of wobble nucleosides in tRNA; acts with Elongator complex, Kti11p, and Kti12p; has a potential role in regulatory interactions between microtubules and the cell cycle; forms a stable heterodimer with Kti11p	0.133497	ns	4	4	0.0884811	-0.0313522	0.119833	0	0.0482564	0.522745	ns	4	4	0.0562735	-0.0313522	0.0876258	0	0.0215564
yal022cΔ	YAL022C	FUN26	High affinity, broad selectivity, nucleoside/nucleobase transporter; vacuolar membrane localized transporter which may regulate the balance of nicotinamide riboside (NmR) levels between the cytosol and vacuole, contributing to salvage of NmR for use in cytosolic NAD+ synthesis; equilibrative nucleoside transporter (ENT) family member	0.627477	ns	4	4	0.0896674	0.0341541	0.0555133	0	0.00921366	0.338652	ns	4	4	0.120373	0.0341541	0.0862192	0	0.0265434
yal023cΔ	YAL023C	PMT2	Protein O-mannosyltransferase of the ER membrane; transfers mannose residues from dolichyl phosphate-D-mannose to protein serine/threonine residues; involved in ER quality control; acts in a complex with Pmt1p, can instead interact with Pmt5p; antifungal drug target; PMT2 has a paralog, PMT3, that arose from the whole genome duplication	0.706903	ns	4	4	0.0407649	0.0591158	-0.0183509	0	-0.00224324	0.17765	ns	4	4	-0.0490603	0.0591158	-0.108176	0	-0.04266
yal024cΔ	YAL024C	LTE1	Protein similar to GDP/GTP exchange factors; without detectable GEF activity; required for asymmetric localization of Bfa1p at daughter-directed spindle pole bodies and for mitotic exit at low temperatures	0.63911	ns	4	4	-0.0266938	0.00434895	-0.0310428	0	-0.0052591	0.645067	ns	4	4	-0.0267646	0.00434895	-0.0311135	0	-0.00575489
yal027wΔ	YAL027W	SAW1	5'- and 3'-flap DNA binding protein; recruits Rad1p-Rad10p to single-strand annealing intermediates with 3' non-homologous tails for removal during double-strand break repair; complexes with Rad1p-Rad10p and stimulates its endonuclease activity; green fluorescent protein (GFP)-fusion protein localizes to the nucleus	0.846288	ns	4	4	-0.00260576	0.00669494	-0.00930069	0	-0.000743089	0.572459	ns	4	4	-0.023334	0.00669494	-0.030029	0	-0.00687507
yal028wΔ	YAL028W	FRT2	Tail-anchored ER membrane protein of unknown function; interacts with homolog Frt1p; promotes growth in conditions of high Na+, alkaline pH, or cell wall stress, possibly via a role in posttranslational translocation; potential Cdc28p substrate; FRT2 has a paralog, FRT1, that arose from the whole genome duplication	0.350366	ns	4	4	-0.0778717	0.00739839	-0.08527	0	-0.0236718	0.67718	ns	4	4	-0.0164497	0.00739839	-0.0238481	0	-0.00349515
yal029cΔ	YAL029C	MYO4	Type V myosin motor involved in actin-based transport of cargos; required for mRNA transport, including ASH1 mRNA, and facilitating the growth and movement of ER tubules into the growing bud along with She3p; MYO4 has a paralog, MYO2, that arose from the whole genome duplication	0.845199	ns	3	3	-0.0171973	-0.0370332	0.0198359	0	0.00157324	0.882566	ns	3	3	-0.0191336	-0.0370332	0.0178996	0	0.0014134
yal030wΔ	YAL030W	SNC1	Vesicle membrane receptor protein (v-SNARE); involved in the fusion between Golgi-derived secretory vesicles with the plasma membrane; proposed to be involved in endocytosis; member of the synaptobrevin/VAMP family of R-type v-SNARE proteins; SNC1 has a paralog, SNC2, that arose from the whole genome duplication	0.318395	ns	4	4	-0.0672217	-0.014502	-0.0527197	0	-0.01647	0.974123	ns	4	4	-0.00905247	-0.014502	0.00544954	0	0.00014093
yal031cΔ	YAL031C	GIP4	Cytoplasmic protein that regulates protein phosphatase 1 Glc7p; protein overexpression relocalizes Glc7p from the nucleus and prevents chromosome segregation; potential Cdc28p substrate	0.955465	ns	3	3	-0.00669579	-0.00588611	-0.000809682	0	-2.34366e-05	0.914076	ns	3	3	0.0264148	-0.00588611	0.0323009	0	0.00284653
yal034cΔ	YAL034C	FUN19	Non-essential protein of unknown function; expression induced in response to heat stress; FUN19 has a paralog, YOR338W, that arose from the whole genome duplication	0.191021	ns	4	4	0.0678764	-0.0383157	0.106192	0	0.0424697	0.733061	ns	4	4	-0.00377731	-0.0383157	0.0345384	0	0.00515795
yal036cΔ	YAL036C	RBG1	Member of the DRG family of GTP-binding proteins; associates with translating ribosomes; interacts with Tma46p, Ygr250cp, Gir2p and Yap1p via two-hybrid	0.194973	ns	4	4	-0.0365622	0.0138431	-0.0504053	0	-0.0188297	0.4255	ns	4	4	-0.0423316	0.0138431	-0.0561746	0	-0.0174254
yal037wΔ	YAL037W	NA	Putative protein of unknown function; YAL037W has a paralog, YOR342C, that arose from the whole genome duplication	0.681928	ns	3	3	-0.0203556	0.0381577	-0.0585133	0	-0.0100007	0.567852	ns	3	3	-0.0272375	0.0381577	-0.0653952	0	-0.0158994
yal042wΔ	YAL042W	ERV46	Protein localized to COPII-coated vesicles; forms a complex with Erv41p; involved in the membrane fusion stage of transport	0.425834	ns	3	3	0.0341651	-0.0278663	0.0620315	0	0.0164176	0.352584	ns	3	3	0.0399243	-0.0278663	0.0677906	0	0.0245669
yal043c-aΔ	YAL043C-A	NULL	NULL	0.587761	ns	4	4	-0.0103657	-0.0302585	0.0198929	0	0.00334759	0.976247	ns	4	4	-0.036064	-0.0302585	-0.00580548	0	-0.000118532
yal045cΔ	YAL045C	NA	Dubious open reading frame; unlikely to encode a functional protein, based on available experimental and comparative sequence data; almost completely overlaps YAL044W-A	0.901584	ns	4	4	0.00247803	0.00869131	-0.00621328	0	-0.000304689	0.87214	ns	4	4	-0.00292632	0.00869131	-0.0116176	0	-0.000930349
yal046cΔ	YAL046C	BOL3	Protein involved in Fe-S cluster transfer to mitochondrial clients; protects [4Fe-4S] clusters from damage due to oxidative stress by acting along with Nfu1p at a late step in the transfer of [4Fe-4S] clusters from the ISA complex to mitochondrial client proteins like lipoate synthase and succinate dehydrogenase; sequence similarity to human BOLA family member, BOLA3, mutations of which are assoc…	0.654588	ns	4	4	0.00865756	-0.0162237	0.0248813	0	0.00384426	0.756331	ns	4	4	-0.0392251	-0.0162237	-0.0230014	0	-0.003041
yal048cΔ	YAL048C	GEM1	Outer mitochondrial membrane GTPase, subunit of the ERMES complex; potential regulatory subunit of the ERMES complex that links the ER to mitochondria and may promote inter-organellar calcium and phospholipid exchange as well as coordinating mitochondrial DNA replication and growth; cells lacking Gem1p contain collapsed, globular, or grape-like mitochondria; ortholog of metazoan Miro GTPases	0.332476	ns	4	4	0.106633	-0.0775081	0.184142	0	0.0555459	0.78239	ns	4	4	-0.100414	-0.0775081	-0.0229056	0	-0.00249135
yal049cΔ	YAL049C	AIM2	Cytoplasmic protein involved in mitochondrial function or organization; null mutant displays reduced frequency of mitochondrial genome loss; potential Hsp82p interactor	0.801167	ns	4	4	0.011908	-0.00530241	0.0172104	0	0.00157105	0.13097	ns	4	4	0.0764529	-0.00530241	0.0817553	0	0.0365779
yal051wΔ	YAL051W	OAF1	Oleate-activated transcription factor; subunit of a heterodimeric complex with Pip2p, which binds to oleate-response elements (ORE) in the promoter of genes involved in beta-oxidation of fatty acids, peroxisome organization and biogenesis, activating transcription in the presence of oleate; regulates chromatin silencing at telomeres; involved in diauxic shift; OAF1 has a paralog, PIP2, that arose…	0.809942	ns	4	4	-0.0356476	-0.0149718	-0.0206758	0	-0.00198633	0.568732	ns	4	4	0.0225246	-0.0149718	0.0374964	0	0.00802137
yal053wΔ	YAL053W	FLC2	Putative calcium channel involved in calcium release under hypotonic stress; required for uptake of FAD into endoplasmic reticulum; involved in cell wall maintenance; FLC2 has a paralog, YOR365C, that arose from the whole genome duplication	0.0547954	ns	4	4	0.0446398	-0.0305161	0.0751559	0	0.0352755	0.219238	ns	4	4	0.0322123	-0.0305161	0.0627283	0	0.0243256
yal054cΔ	YAL054C	ACS1	Acetyl-coA synthetase isoform; along with Acs2p, acetyl-coA synthetase isoform is the nuclear source of acetyl-coA for histone acetylation; expressed during growth on nonfermentable carbon sources and under aerobic conditions	0.599895	ns	4	4	-0.0430613	0.0101844	-0.0532457	0	-0.010822	0.639254	ns	4	4	0.0347332	0.0101844	0.0245488	0	0.00469965
yal056wΔ	YAL056W	GPB2	Multistep regulator of cAMP-PKA signaling; inhibits PKA downstream of Gpa2p and Cyr1p, thereby increasing cAMP dependency; inhibits Ras activity through direct interactions with Ira1p/2p; regulated by G-alpha protein Gpa2p; GPB2 has a paralog, GPB1, that arose from the whole genome duplication	0.797128	ns	3	3	0.0102873	-0.0105142	0.0208014	0	0.00254746	0.639992	ns	3	3	0.047528	-0.0105142	0.0580421	0	0.0140015
yal059wΔ	YAL059W	ECM1	Pre-ribosomal factor involved in 60S ribosomal protein subunit export; associates with the pre-60S particle; shuttles between the nucleus and cytoplasm	0.706903	ns	4	4	-0.0195731	-0.00512077	-0.0144524	0	-0.00173873	0.597508	ns	4	4	0.0591457	-0.00512077	0.0642665	0	0.0140978
yal060wΔ	YAL060W	BDH1	NAD-dependent (R,R)-butanediol dehydrogenase; catalyzes oxidation of (R,R)-2,3-butanediol to (3R)-acetoin, oxidation of meso-butanediol to (3S)-acetoin, and reduction of acetoin; enhances use of 2,3-butanediol as an aerobic carbon source	0.61924	ns	4	4	-0.023343	0.0446683	-0.0680113	0	-0.0116041	0.391474	ns	4	4	-0.0291781	0.0446683	-0.0738464	0	-0.019975
yal061wΔ	YAL061W	BDH2	Putative medium-chain alcohol dehydrogenase with similarity to BDH1; transcription induced by constitutively active PDR1 and PDR3	0.141239	ns	4	4	-0.0397318	0.0624656	-0.102197	0	-0.0389876	0.429599	ns	4	4	0.020446	0.0624656	-0.0420196	0	-0.0104975
yal062wΔ	YAL062W	GDH3	NADP(+)-dependent glutamate dehydrogenase; synthesizes glutamate from ammonia and alpha-ketoglutarate; rate of alpha-ketoglutarate utilization differs from Gdh1p; expression regulated by nitrogen and carbon sources; GDH3 has a paralog, GDH1, that arose from the whole genome duplication	0.166549	ns	3	3	-0.0636306	0.0324353	-0.0960659	0	-0.0449385	0.957686	ns	3	3	0.0378757	0.0324353	0.00544031	0	0.000212121
yal064c-aΔ	YAL064C-A	TDA8	Putative protein of unknown function; null mutant is sensitive to expression of the top1-T722A allele; not an essential gene	0.409622	ns	4	4	-0.057365	-0.0311665	-0.0261986	0	-0.00625022	0.45149	ns	4	4	0.0631363	-0.0311665	0.0943028	0	0.0295722
yal065cΔ	YAL065C	NA	Putative protein of unknown function; shows sequence similarity to FLO1 and other flocculins	0.317955	ns	4	4	-0.0345537	0.0125545	-0.0471082	0	-0.0149347	0.949865	ns	4	4	0.0155231	0.0125545	0.00296857	0	0.00011149
yal066wΔ	YAL066W	NA	Dubious open reading frame; unlikely to encode a functional protein, based on available experimental and comparative sequence data	0.833462	ns	4	4	-0.000476794	0.00707655	-0.00755334	0	-0.000559731	0.970532	ns	4	4	0.0111309	0.00707655	0.00405435	0	9.74466e-05
yal067cΔ	YAL067C	SEO1	Putative permease; member of the allantoate transporter subfamily of the major facilitator superfamily; mutation confers resistance to ethionine sulfoxide	0.754009	ns	4	4	-0.0741458	-0.0215128	-0.052633	0	-0.00656242	0.723796	ns	4	4	-0.0456159	-0.0215128	-0.0241031	0	-0.00312828
yal068cΔ	YAL068C	PAU8	Protein of unknown function; member of the seripauperin multigene family encoded mainly in subtelomeric regions	0.897131	ns	4	4	-0.0362374	-0.0457463	0.00950891	0	0.000511045	0.951934	ns	4	4	-0.035061	-0.0457463	0.0106853	0	0.000447142
yar002c-aΔ	YAR002C-A	ERP1	Member of the p24 family involved in ER to Golgi transport; role in misfolded protein quality control; forms heterotrimeric complex with Erp2p, Emp24p, and Erv25p; localized to COPII-coated vesicles; ERP1 has a paralog, ERP6, that arose from the whole genome duplication	0.922553	ns	4	4	-0.0216795	-0.0117771	-0.00990237	0	-0.000489005	0.679218	ns	4	4	0.029313	-0.0117771	0.0410901	0	0.00769457
yar002wΔ	YAR002W	NUP60	FG-nucleoporin component of central core of the nuclear pore complex; contributes directly to nucleocytoplasmic transport and maintenance of the nuclear pore complex (NPC) permeability barrier and is involved in gene tethering at the nuclear periphery; relocalizes to the cytosol in response to hypoxia; both NUP1 and NUP60 are homologous to human NUP153	0.126973	ns	4	4	0.25565	-0.0163676	0.272017	0	0.134533	0.236966	ns	4	4	-0.174354	-0.0163676	-0.157987	0	-0.0678682
yar014cΔ	YAR014C	BUD14	Protein involved in bud-site selection; Bud14p-Glc7p complex is a cortical regulator of dynein; forms a complex with Kel1p and Kel2p that regulates Bnr1p (formin) to affect actin cable assembly, cytokinesis, and polarized growth; diploid mutants display a random budding pattern instead of the wild-type bipolar pattern; relative distribution to the nucleus increases upon DNA replication stress	0.153063	ns	4	4	0.27288	0.00216004	0.27072	0	0.131186	0.740556	ns	4	4	0.0434641	0.00216004	0.041304	0	0.00615988
yar015wΔ	YAR015W	ADE1	N-succinyl-5-aminoimidazole-4-carboxamide ribotide synthetase; required for 'de novo' purine nucleotide biosynthesis; red pigment accumulates in mutant cells deprived of adenine; protein abundance increases in response to DNA replication stress	0.352983	ns	4	4	-0.00702891	-0.0961397	0.0891108	0	0.0254604	0.367944	ns	4	4	1.70604e-05	-0.0961397	0.0961567	0	0.030289
yar018cΔ	YAR018C	KIN3	Nonessential serine/threonine protein kinase; possible role in DNA damage response; influences tolerance to high levels of ethanol	0.127977	ns	4	4	-0.018659	-0.0824657	0.0638068	0	0.0243699	0.906858	ns	4	4	-0.0712762	-0.0824657	0.0111896	0	0.000678512
yar020cΔ	YAR020C	PAU7	Member of the seripauperin multigene family; active during alcoholic fermentation, regulated by anaerobiosis, inhibited by oxygen, repressed by heme	0.288238	ns	4	4	-0.0107924	0.0489834	-0.0597758	0	-0.0166782	0.379043	ns	4	4	-0.0291632	0.0489834	-0.0781466	0	-0.0222859
yar023cΔ	YAR023C	NA	Putative integral membrane protein; member of DUP240 gene family	0.783734	ns	4	4	-0.0348947	-0.0151045	-0.0197903	0	-0.00219139	0.483377	ns	4	4	0.0498962	-0.0151045	0.0650007	0	0.0183549
yar027wΔ	YAR027W	UIP3	Putative integral membrane protein of unknown function; interacts with Ulp1p at the nuclear periphery; member of DUP240 gene family	0.233595	ns	3	3	-0.0702138	0.0221492	-0.092363	0	-0.0346033	0.581941	ns	3	3	-0.0251487	0.0221492	-0.0472979	0	-0.010317
yar028wΔ	YAR028W	NA	Putative integral membrane protein; member of DUP240 gene family; GFP-fusion protein is induced in response to the DNA-damaging agent MMS	0.763871	ns	3	3	0.0999548	0.0107571	0.0891977	0	0.0134468	0.722697	ns	3	3	-0.0139508	0.0107571	-0.0247079	0	-0.00371912
yar029wΔ	YAR029W	NA	Member of DUP240 gene family but contains no transmembrane domains; green fluorescent protein (GFP)-fusion protein localizes to the cytoplasm in a punctate pattern	0.729684	ns	4	4	-0.0164288	-0.0466958	0.030267	0	0.0034234	0.688147	ns	4	4	0.0069811	-0.0466958	0.0536769	0	0.00815711
yar030cΔ	YAR030C	NA	Dubious open reading frame; unlikely to encode a functional protein, based on available experimental and comparative sequence data; partially overlaps the uncharacterized ORF YAR029W and the verified gene PRM9	0.882998	ns	4	4	-0.023077	-0.0136997	-0.00937733	0	-0.000546517	0.717457	ns	4	4	0.0567829	-0.0136997	0.0704825	0	0.0117255
yar031wΔ	YAR031W	PRM9	Pheromone-regulated protein; contains 3 predicted transmembrane segments and an FF sequence, a motif involved in COPII binding; member of DUP240 gene family; PRM9 has a paralog, PRM8, that arose from a segmental duplication	0.864063	ns	4	4	0.00340455	0.0209436	-0.017539	0	-0.00133596	0.650615	ns	4	4	-0.0106639	0.0209436	-0.0316075	0	-0.00590919
yar035wΔ	YAR035W	YAT1	Outer mitochondrial carnitine acetyltransferase; minor ethanol-inducible enzyme involved in transport of activated acyl groups from the cytoplasm into the mitochondrial matrix; phosphorylated	0.684144	ns	4	4	0.00609164	-0.0157565	0.0218482	0	0.00312179	0.904247	ns	4	4	-0.0274768	-0.0157565	-0.0117202	0	-0.000799344
yar037wΔ	YAR037W	NULL	NULL	0.471731	ns	4	4	-0.0465542	-0.0233825	-0.0231717	0	-0.0046798	0.966638	ns	4	4	-0.0285864	-0.0233825	-0.00520389	0	-0.000148561
yar040cΔ	YAR040C	NULL	NULL	0.959524	ns	4	4	-0.0181871	-0.0138352	-0.00435187	0	-0.000103343	0.642741	ns	4	4	0.00664983	-0.0138352	0.020485	0	0.00341025
yar042wΔ	YAR042W	SWH1	Protein similar to mammalian oxysterol-binding protein; contains ankyrin repeats and FFAT motif; interacts with ER anchor Scs2p at the nucleus-vacuole junction; regulated by sterol binding; SWH1 has a paralog, OSH2, that arose from the whole genome duplication	0.141509	ns	4	4	0.333448	0.0179094	0.315539	0	0.150299	0.452983	ns	4	4	-0.0380237	0.0179094	-0.0559331	0	-0.0140103
yar047cΔ	YAR047C	NA	Dubious open reading frame; unlikely to encode a functional protein, based on available experimental and comparative sequence data	0.467715	ns	4	4	0.0430309	0.00128172	0.0417492	0	0.00865475	0.650249	ns	4	4	0.0284673	0.00128172	0.0271856	0	0.00429046
yar050wΔ	YAR050W	FLO1	Lectin-like protein involved in flocculation; cell wall protein that binds mannose chains on the surface of other cells, confers floc-forming ability that is chymotrypsin sensitive and heat resistant; important for co-flocculation with other yeasts, mediating interaction with specific species; FLO1 has a paralog, FLO5, that arose from a segmental duplication	0.864301	ns	4	4	-0.0991976	-0.075702	-0.0234956	0	-0.0018091	0.913096	ns	4	4	-0.0541107	-0.075702	0.0215913	0	0.00150047
ybl001cΔ	YBL001C	ECM15	Non-essential protein of unknown function; likely exists as tetramer, may be regulated by the binding of small-molecule ligands (possibly sulfate ions), may have a role in yeast cell-wall biogenesis	0.820502	ns	4	4	-0.0531767	-0.035431	-0.0177457	0	-0.00143808	0.949865	ns	4	4	-0.0237755	-0.035431	0.0116554	0	0.000460043
ybl003cΔ	YBL003C	HTA2	Histone H2A; core histone protein required for chromatin assembly and chromosome function; one of two nearly identical (see also HTA1) subtypes; DNA damage-dependent phosphorylation by Mec1p facilitates DNA repair; acetylated by Nat4p	0.375822	ns	4	4	-0.0488374	0.0214592	-0.0702966	0	-0.0188321	0.948086	ns	4	4	0.0137643	0.0214592	-0.00769492	0	-0.00030176
ybl005wΔ	YBL005W	PDR3	Transcriptional activator of the pleiotropic drug resistance network; regulates expression of ATP-binding cassette (ABC) transporters through binding to cis-acting PDRE sites (PDR responsive elements); has a role in response to drugs and organic solvents; post-translationally up-regulated in cells lacking functional mitochondrial genome; involved in diauxic shift; relative distribution to nucleus…	0.999256	ns	4	4	-0.0127001	-0.0126514	-4.87022e-05	0	-1.30129e-08	0.487581	ns	4	4	0.0144345	-0.0126514	0.0270859	0	0.0070837
ybl009wΔ	YBL009W	ALK2	Protein kinase; along with its paralog, ALK1, required for proper spindle positioning and nuclear segregation following mitotic arrest, proper organization of cell polarity factors in mitosis, proper localization of formins and polarity factors, and survival in cells that activate spindle assembly checkpoint; phosphorylated in response to DNA damage; ALK2 has a paralog, ALK1, that arose from the …	0.380042	ns	3	3	0.0801985	-0.0118449	0.0920434	0	0.0349716	0.999665	ns	3	3	-0.0118631	-0.0118449	-1.81866e-05	0	-5.8112e-09
ybl010cΔ	YBL010C	NA	Putative protein of unknown function; green fluorescent protein (GFP)-fusion protein colocalizes with clathrin-coated vesicles	0.357085	ns	4	4	-0.00926244	0.0452746	-0.054537	0	-0.0152309	0.368864	ns	4	4	-0.104224	0.0452746	-0.149498	0	-0.053736
ybl011wΔ	YBL011W	SCT1	Glycerol 3-phosphate/dihydroxyacetone phosphate sn-1 acyltransferase; dual substrate-specific acyltransferase of the glycerolipid biosynthesis pathway; prefers 16-carbon fatty acids; similar to Gpt2p; gene is constitutively transcribed	0.700221	ns	2	2	-0.0467906	-0.064088	0.0172974	0	0.00374789	0.675705	ns	2	2	-0.0144036	-0.064088	0.0496845	0	0.0154727
ybl013wΔ	YBL013W	FMT1	Methionyl-tRNA formyltransferase; catalyzes the formylation of initiator Met-tRNA in mitochondria; potential Cdc28p substrate	0.959051	ns	4	4	-0.00630386	-0.0170159	0.0107121	0	0.000328573	0.956133	ns	4	4	-0.00930779	-0.0170159	0.00770816	0	0.000308447
ybl015wΔ	YBL015W	ACH1	Protein with CoA transferase activity; particularly for CoASH transfer from succinyl-CoA to acetate; has minor acetyl-CoA-hydrolase activity; phosphorylated; required for acetate utilization and for diploid pseudohyphal growth	0.55071	ns	4	4	-0.0058878	-0.0597648	0.053877	0	0.00931973	0.384368	ns	4	4	0.0555684	-0.0597648	0.115333	0	0.031133
ybl016wΔ	YBL016W	FUS3	Mitogen-activated serine/threonine protein kinase involved in mating; phosphoactivated by Ste7p; substrates include Ste12p, Far1p, Bni1p, Sst2p; inhibits invasive growth during mating by phosphorylating Tec1p, promoting its; inhibits recruitment of Ste5p, Cdc42p-mediated asymmetry and mating morphogenesis	0.360395	ns	4	4	-0.255065	-0.155899	-0.0991659	0	-0.0242297	0.185728	ns	4	4	0.0642914	-0.155899	0.220191	0	0.0865183
ybl019wΔ	YBL019W	APN2	Class II abasic (AP) endonuclease involved in repair of DNA damage; homolog of human HAP1 and E. coli exoIII	0.788501	ns	4	4	0.0144571	-0.0059859	0.0204431	0	0.00245927	0.685776	ns	4	4	0.0303823	-0.0059859	0.0363682	0	0.00692284
ybl024wΔ	YBL024W	NCL1	S-adenosyl-L-methionine-dependent tRNA: m5C-methyltransferase; methylates cytosine to m5C at several positions in tRNAs and intron-containing pre-tRNAs; increases proportion of tRNALeu(CAA) with m5C at wobble position in response to hydrogen peroxide, causing selective translation of mRNA from genes enriched in TTG codon; loss of NCL1 confers hypersensitivity to oxidative stress; similar to Nop2p…	0.791367	ns	4	4	0.055041	0.0376514	0.0173895	0	0.00155772	0.908086	ns	4	4	0.0463582	0.0376514	0.00870681	0	0.000492965
ybl025wΔ	YBL025W	RRN10	Protein involved in promoting high level transcription of rDNA; subunit of UAF (upstream activation factor) for RNA polymerase I	0.807547	ns	3	3	0.0506613	0.0717693	-0.021108	0	-0.00252039	0.283909	ns	3	3	-0.0331676	0.0717693	-0.104937	0	-0.0520902
ybl028cΔ	YBL028C	NA	Protein of unknown function that may interact with ribosomes; green fluorescent protein (GFP)-fusion protein localizes to the nucleolus; predicted to be involved in ribosome biogenesis	0.855486	ns	4	4	0.0200832	0.0366009	-0.0165176	0	-0.0014401	0.215706	ns	4	4	-0.0795514	0.0366009	-0.116152	-0.0104196	-0.0608034
ybl029wΔ	YBL029W	NA	Non-essential protein of unknown function	0.50208	ns	4	4	0.0298748	-0.0104567	0.0403316	0	0.00802986	0.858295	ns	4	4	0.0244828	-0.0104567	0.0349395	0	0.0032759
ybl031wΔ	YBL031W	SHE1	Mitotic spindle protein; interacts with components of the Dam1 (DASH) complex, its effector Sli15p, and microtubule-associated protein Bim1p; also localizes to nuclear microtubules and to the bud neck in a ring-shaped structure; inhibits dynein function	0.571211	ns	4	4	-0.0777813	-0.0466492	-0.0311321	0	-0.0051442	0.377363	ns	4	4	-0.178467	-0.0466492	-0.131818	0	-0.0417235
ybl032wΔ	YBL032W	HEK2	RNA binding protein involved in asymmetric localization of ASH1 mRNA; represses translation of ASH1 mRNA, an effect reversed by Yck1p-dependent phosphoryation; regulates telomere position effect and length; similarity to hnRNP-K	0.969799	ns	4	4	0.00667286	0.0105556	-0.00388277	0	-7.18242e-05	0.817289	ns	4	4	0.0434359	0.0105556	0.0328803	0	0.00338416
ybl036cΔ	YBL036C	NA	Putative non-specific single-domain racemase; based on structural similarity; binds pyridoxal 5'-phosphate; expression of GFP-fusion protein induced in response to the DNA-damaging agent MMS	0.803361	ns	4	4	-0.0449176	0.00240393	-0.0473216	0	-0.00527449	0.926898	ns	4	4	-0.0221411	0.00240393	-0.024545	0	-0.00152239
ybl037wΔ	YBL037W	APL3	Alpha-adaptin; large subunit of the clathrin associated protein complex (AP-2); involved in vesicle mediated transport	0.256377	ns	4	4	-0.0635367	-0.0174147	-0.046122	0	-0.0146982	0.36775	ns	4	4	0.0754818	-0.0174147	0.0928965	0	0.0323826
ybl042cΔ	YBL042C	FUI1	High affinity uridine permease, localizes to the plasma membrane; also mediates low but significant transport of the cytotoxic nucleoside analog 5-fluorouridine; not involved in uracil transport; relative distribution to the vacuole increases upon DNA replication stress	0.149669	ns	4	4	0.00179086	-0.0772807	0.0790715	0	0.0297856	0.712186	ns	4	4	-0.158204	-0.0772807	-0.0809231	0	-0.013705
ybl043wΔ	YBL043W	ECM13	Non-essential protein of unknown function; induced by treatment with 8-methoxypsoralen and UVA irradiation; ECM13 has a paralog, YJR115W, that arose from the whole genome duplication	0.845345	ns	3	3	-0.015657	0.0223115	-0.0379685	0	-0.00335963	0.985344	ns	3	3	0.0183471	0.0223115	-0.00396444	0	-5.64253e-05
ybl046wΔ	YBL046W	PSY4	Regulatory subunit of protein phosphatase PP4; presence of Psy4p in the PP4 complex (along with catalytic subunit Pph3p and Psy2p) is required for dephosphorylation of the histone variant H2AX, but not for dephosphorylation of Rad53p, during recovery from the DNA damage checkpoint; localization is cell-cycle dependent and regulated by Cdc28p phosphorylation; required for cisplatin resistance; hom…	0.879221	ns	4	4	0.0359014	0.0560772	-0.0201758	0	-0.00121328	0.338652	ns	4	4	-0.0774223	0.0560772	-0.133499	0	-0.043293
ybl047cΔ	YBL047C	EDE1	Scaffold protein involved in the formation of early endocytic sites; putative regulator of cytokinesis; homo-oligomerization is required for localization to and organization of endocytic sites; has a network of interactions with other endocytic proteins; binds membranes in a ubiquitin-dependent manner; may also bind ubiquitinated membrane-associated proteins; interacts with Cmk2 and functions ups…	0.182274	ns	4	4	-0.0422172	0.0867631	-0.12898	0	-0.0463265	0.242589	ns	4	4	-0.0551198	0.0867631	-0.141883	0	-0.0537934
ybl048wΔ	YBL048W	RRT1	Protein of unknown function; identified in a screen for mutants with increased levels of rDNA transcription; dubious open reading frame unlikely to encode a protein, based on experimental and comparative sequence data	0.887288	ns	4	4	0.017479	0.0092345	0.00824447	0	0.000490565	0.927305	ns	4	4	0.000498582	0.0092345	-0.00873591	0	-0.000478635
ybl049wΔ	YBL049W	MOH1	Protein of unknown function, essential for stationary phase survival; not required for growth on nonfermentable carbon sources; possibly linked with vacuolar transport	0.776192	ns	4	4	0.0453811	0.022705	0.0226761	0	0.00218843	0.682266	ns	4	4	0.0513545	0.022705	0.0286495	0	0.00414222
ybl052cΔ	YBL052C	SAS3	Histone acetyltransferase catalytic subunit of NuA3 complex; acetylates histone H3, involved in transcriptional silencing; homolog of the mammalian MOZ proto-oncogene; mutant has aneuploidy tolerance; sas3gcn5 double mutation is lethal	0.83912	ns	4	4	-0.00839978	0.00533068	-0.0137305	0	-0.00106166	0.25205	ns	4	4	-0.105159	0.00533068	-0.11049	0	-0.0441004
ybl053wΔ	YBL053W	NA	Dubious open reading frame; unlikely to encode a functional protein, based on available experimental and comparative sequence data	0.712858	ns	4	4	-0.046762	-0.0109547	-0.0358072	0	-0.00461616	0.511864	ns	4	4	-0.0684996	-0.0109547	-0.0575448	0	-0.0131383
ybl054wΔ	YBL054W	TOD6	PAC motif binding protein involved in rRNA and ribosome biogenesis; subunit of the RPD3L histone deacetylase complex; Myb-like HTH transcription factor; hypophosphorylated by rapamycin treatment in a Sch9p-dependent manner; activated in stochastic pulses of nuclear localization	0.680225	ns	4	4	-0.00649903	-0.0363658	0.0298667	0	0.00450476	0.650249	ns	4	4	0.00420307	-0.0363658	0.0405688	0	0.00764372
ybl055cΔ	YBL055C	NA	3'-->5' exonuclease and endonuclease with a possible role in apoptosis; has similarity to mammalian and C. elegans apoptotic nucleases	0.768199	ns	4	4	-0.00163913	0.014095	-0.0157341	0	-0.00171491	0.51367	ns	4	4	-0.0317602	0.014095	-0.0458551	0	-0.0112302
ybl057cΔ	YBL057C	PTH2	One of two mitochondrially-localized peptidyl-tRNA hydrolases; negatively regulates the ubiquitin-proteasome pathway via interactions with ubiquitin-like ubiquitin-associated proteins; dispensable for cell growth; see also PTH1	0.20656	ns	4	4	-0.0350258	0.0123532	-0.047379	0	-0.0154007	0.512882	ns	4	4	-0.0411717	0.0123532	-0.0535249	0	-0.0131823
ybl060wΔ	YBL060W	YEL1	Guanine nucleotide exchange factor specific for Arf3p; localized to the bud neck and tip; required for localization of Arf3p to the bud neck and tip	0.449006	ns	4	4	-0.0158281	0.0759511	-0.0917793	0	-0.0199953	0.200135	ns	4	4	-0.0676109	0.0759511	-0.143562	0	-0.057243
ybl061cΔ	YBL061C	SKT5	Activator of Chs3p (chitin synthase III) during vegetative growth; recruits Chs3p to the bud neck via interaction with Bni4p; SKT5 has a paralog, SHC1, that arose from the whole genome duplication	0.602107	ns	2	2	-0.0182423	0.0157009	-0.0339433	0	-0.00947776	0.420695	ns	2	2	-0.0835715	0.0157009	-0.0992724	-0.014833	-0.0536439
ybl062wΔ	YBL062W	NA	Dubious open reading frame; unlikely to encode a functional protein, based on available experimental and comparative sequence data	0.671919	ns	4	4	0.0373386	-0.000519727	0.0378583	0	0.00596963	0.43103	ns	4	4	-0.0807803	-0.000519727	-0.0802606	0	-0.0242732
ybl063wΔ	YBL063W	KIP1	Kinesin-related motor protein; required for mitotic spindle assembly, chromosome segregation, and 2 micron plasmid partitioning; functionally redundant with Cin8p for chromosomal but not plasmid functions	0.191021	ns	3	3	0.0131004	0.10786	-0.0947597	0	-0.0375984	0.457198	ns	3	3	0.036936	0.10786	-0.070924	0	-0.0204221
ybl064cΔ	YBL064C	PRX1	Mitochondrial peroxiredoxin with thioredoxin peroxidase activity; has a role in reduction of hydroperoxides; reactivation requires Trr2p and glutathione; induced during respiratory growth and oxidative stress; phosphorylated; protein abundance increases in response to DNA replication stress	0.801995	ns	4	4	0.019155	0.00213662	0.0170184	0	0.00161703	0.31449	ns	4	4	-0.0313096	0.00213662	-0.0334462	0	-0.0114961
ybl065wΔ	YBL065W	NA	Dubious open reading frame; unlikely to encode a functional protein, based on available experimental and comparative sequence data; partially overlaps verified ORF SEF1/YBL066C; YBL065W is a non-essential gene	0.27802	ns	4	4	-0.0416334	0.0148946	-0.056528	0	-0.0174922	0.72731	ns	4	4	0.0554824	0.0148946	0.0405878	0	0.00620666
ybl068wΔ	YBL068W	PRS4	5-phospho-ribosyl-1(alpha)-pyrophosphate synthetase, synthesizes PRPP; which is required for nucleotide, histidine, and tryptophan biosynthesis; one of five related enzymes, which are active as heteromultimeric complexes; PRS4 has a paralog, PRS2, that arose from the whole genome duplication; a missense mutation in the conserved residue R196 of its human homolog PRPS1 is pathogenic	0.306923	ns	4	4	-0.0522932	0.0693515	-0.121645	0	-0.0399282	0.511864	ns	4	4	-0.033403	0.0693515	-0.102754	0	-0.0269832
ybl069wΔ	YBL069W	AST1	Lipid raft associated protein; interacts with the plasma membrane ATPase Pma1p and has a role in its targeting to the plasma membrane by influencing its incorporation into lipid rafts; sometimes classified in the medium-chain dehydrogenase/reductases (MDRs) superfamily; AST1 has a paralog, AST2, that arose from the whole genome duplication	0.163838	ns	4	4	-0.0244917	0.0382053	-0.062697	0	-0.0232198	0.733019	ns	4	4	4.56198e-05	0.0382053	-0.0381597	0	-0.00531291
ybl070cΔ	YBL070C	NA	Dubious open reading frame; unlikely to encode a functional protein, based on available experimental and comparative sequence data	0.763504	ns	4	4	0.0924765	0.0516264	0.0408501	0	0.00535077	0.109504	ns	4	4	0.12853	0.0516264	0.0769034	0.00558449	0.0399004
ybl071cΔ	YBL071C	NA	Putative protein of unknown function; conserved among S. cerevisiae strains; YBL071C is not an essential gene	0.654135	ns	3	3	0.0414298	-0.00845686	0.0498867	0	0.00988057	0.838624	ns	3	3	0.0444134	-0.00845686	0.0528703	0	0.00695008
ybl075cΔ	YBL075C	SSA3	ATPase involved in protein folding and the response to stress; plays a role in SRP-dependent cotranslational protein-membrane targeting and translocation; member of the heat shock protein 70 (HSP70) family; localized to the cytoplasm; SSA3 has a paralog, SSA4, that arose from the whole genome duplication	0.978037	ns	4	4	0.000944056	-0.00079216	0.00173622	0	2.36432e-05	0.97363	ns	4	4	-0.00807522	-0.00079216	-0.00728306	0	-0.000183567
ybl078cΔ	YBL078C	ATG8	Component of autophagosomes and Cvt vesicles; regulator of Atg1p, targets it to autophagosomes; binds the Atg1p-Atg13p complex, triggering its vacuolar degradation; unique ubiquitin-like protein whose conjugation target is lipid phosphatidylethanolamine (PE); Atg8p-PE is anchored to membranes, is involved in phagophore expansion, and may mediate membrane fusion during autophagosome formation; dec…	0.405948	ns	4	4	0.373533	-0.040607	0.41414	0	0.128603	0.452983	ns	4	4	0.0271852	-0.040607	0.0677922	0	0.0180499
ybl079wΔ	YBL079W	NUP170	Subunit of inner ring of nuclear pore complex (NPC); contributes to NPC assembly and nucleocytoplasmic transport; interacts with genomic regions that contain ribosomal protein and subtelomeric genes, where it functions in nucleosome positioning and as a repressor of transcription; both Nup170p and NUP157p are similar to human Nup155p; NUP170 has a paralog, NUP157, that arose from the whole genome…	0.884611	ns	4	4	-0.0465818	-0.0595349	0.0129531	0	0.000849786	0.0310815	down	4	4	-0.247595	-0.0595349	-0.18806	-0.107819	-0.131816
ybl082cΔ	YBL082C	ALG3	Dolichol-P-Man dependent alpha(1-3) mannosyltransferase; involved in synthesis of dolichol-linked oligosaccharide donor for N-linked glycosylation of proteins; G353A missense mutation in human ortholog ALG3 implicated in carbohydrate deficient glycoprotein syndrome type IV, which is characterized by microcephaly, severe epilepsy, minimal psychomotor development, partial deficiency of sialic acids…	0.934112	ns	4	4	0.0611758	0.0487471	0.0124286	0	0.00052712	0.915267	ns	4	4	0.0675952	0.0487471	0.018848	0	0.00124827
ybl085wΔ	YBL085W	BOI1	Protein implicated in polar growth; functionally redundant with Boi2p; interacts with bud-emergence protein Bem1p; contains an SH3 (src homology 3) domain and a PH (pleckstrin homology) domain; relocalizes from bud neck to cytoplasm upon DNA replication stress; BOI1 has a paralog, BOI2, that arose from the whole genome duplication	0.485183	ns	4	4	0.0429249	0.0931494	-0.0502245	0	-0.0106906	0.412725	ns	4	4	-0.00774461	0.0931494	-0.100894	0	-0.030236
ybl086cΔ	YBL086C	NA	Protein of unknown function; green fluorescent protein (GFP)-fusion protein localizes to the cell periphery	0.698704	ns	4	4	-0.00432893	0.030603	-0.0349319	0	-0.00492053	0.981835	ns	4	4	0.0337434	0.030603	0.00314043	0	5.03323e-05
ybl087cΔ	YBL087C	RPL23A	Ribosomal 60S subunit protein L23A; homologous to mammalian ribosomal protein L23 and bacterial L14; RPL23A has a paralog, RPL23B, that arose from the whole genome duplication	0.617715	ns	4	4	-0.104871	-0.0601895	-0.044681	0	-0.00793702	0.195942	ns	4	4	-0.232686	-0.0601895	-0.172496	0	-0.0819753
ybl091cΔ	YBL091C	MAP2	Methionine aminopeptidase; catalyzes the cotranslational removal of N-terminal methionine from nascent polypeptides; function is partially redundant with that of Map1p	0.0998906	ns	4	4	-0.0579763	0.0251778	-0.0831541	0	-0.0337689	0.461924	ns	4	4	-0.0587299	0.0251778	-0.0839077	0	-0.0232806
ybl091c-aΔ	YBL091C-A	SCS22	Protein involved in regulation of phospholipid metabolism; one of 6 proteins (Ist2p, Scs2p, Scs22p, Tcb1p, Tcb2p, Tcb3p) that connect the ER and plasma membrane (PM); regulates PM PI4P levels by controlling access of the Sac1p phosphatase to its substrate, PI4P; human VAP homolog; similar to D. melanogaster inturned protein; SWAT-GFP and mCherry fusion proteins localize to the cytosol; SCS22 has …	0.445584	ns	4	4	0.00131132	0.0472492	-0.0459378	0	-0.0108082	0.332894	ns	4	4	-0.043216	0.0472492	-0.0904652	0	-0.031734
ybl094cΔ	YBL094C	NA	Dubious open reading frame; unlikely to encode a functional protein, based on available experimental and comparative sequence data; partially overlaps uncharacterized ORF YBL095W	0.63911	ns	3	3	0.280131	-0.0224508	0.302582	0	0.0628615	0.795128	ns	3	3	0.030945	-0.0224508	0.0533958	0	0.00636905
ybl095wΔ	YBL095W	MRX3	Protein that associates with mitochondrial ribosome; likely functions in cristae junction formation; the authentic, non-tagged protein is detected in highly purified mitochondria in high-throughput studies	0.497118	ns	4	4	0.0683331	-0.0011383	0.0694714	0	0.0152485	0.297089	ns	4	4	0.05193	-0.0011383	0.0530683	0	0.0180119
ybl098wΔ	YBL098W	BNA4	Kynurenine 3-monooxygenase; required for the de novo biosynthesis of NAD from tryptophan via kynurenine; expression regulated by Hst1p; putative therapeutic target for Huntington disease	0.992508	ns	3	3	-0.0397826	-0.040678	0.00089536	0	6.39485e-06	0.388301	ns	3	3	0.00650966	-0.040678	0.0471877	0	0.0166907
ybl101cΔ	YBL101C	ECM21	Protein involved in regulating endocytosis of plasma membrane proteins; identified as a substrate for ubiquitination by Rsp5p and deubiquitination by Ubp2p; promoter contains several Gcn4p binding elements; ECM21 has a paralog, CSR2, that arose from the whole genome duplication	0.712703	ns	4	4	-0.0197596	-0.00462912	-0.0151305	0	-0.00217351	0.75669	ns	4	4	-0.0270763	-0.00462912	-0.0224471	0	-0.00334582
ybl102wΔ	YBL102W	SFT2	Tetra-spanning membrane protein found mostly in the late Golgi; non-essential; can suppress some sed5 alleles; may be part of the transport machinery, but precise function is unknown; similar to mammalian syntaxin 5	0.482098	ns	4	4	-0.036683	0.0292905	-0.0659736	0	-0.0147043	0.339507	ns	4	4	-0.0828111	0.0292905	-0.112102	0	-0.0376368
ybl103cΔ	YBL103C	RTG3	bHLH/Zip transcription factor for retrograde (RTG) and TOR pathways; forms a complex with another bHLH/Zip protein, Rtg1p, to activate the pathways; target of Hog1p	0.208942	ns	3	3	-0.437372	-0.129046	-0.308327	0	-0.12059	0.598964	ns	3	3	0.0143867	-0.129046	0.143433	0	0.0303208
ybl106cΔ	YBL106C	SRO77	Protein with roles in exocytosis and cation homeostasis; functions in docking and fusion of post-Golgi vesicles with plasma membrane; regulates cell proliferation and colony development via the Rho1-Tor1 pathway; interacts with SNARE protein Sec9p; homolog of Drosophila lethal giant larvae tumor suppressor; SRO77 has a paralog, SRO7, that arose from the whole genome duplication	0.505135	ns	4	4	-0.0766183	-0.0199153	-0.056703	0	-0.0117168	0.962111	ns	4	4	-0.0163947	-0.0199153	0.00352053	0	9.52944e-05
ybl107cΔ	YBL107C	MIX23	Mitochondrial intermembrane space protein of unknown function; imported via the MIA import machinery; contains an unusual twin cysteine motif (CX13C CX14C)	0.161938	ns	4	4	0.0107656	0.0924443	-0.0816787	0	-0.0293481	0.364785	ns	4	4	0.0311972	0.0924443	-0.0612471	0	-0.017674
ybr001cΔ	YBR001C	NTH2	Putative neutral trehalase, required for thermotolerance; may mediate resistance to other cellular stresses; NTH2 has a paralog, NTH1, that arose from the whole genome duplication	0.913092	ns	4	4	0.00648916	0.0111229	-0.00463378	0	-0.000190207	0.394891	ns	4	4	-0.0369202	0.0111229	-0.0480431	0	-0.0128581
ybr005wΔ	YBR005W	RCR1	Protein of the ER membrane involved in cell wall chitin deposition; may function in the endosomal-vacuolar trafficking pathway, helping determine whether plasma membrane proteins are degraded or routed to the plasma membrane; RCR1 has a paralog, RCR2, that arose from the whole genome duplication	0.425261	ns	4	4	-0.0345854	-0.0806875	0.0461021	0	0.010137	0.870712	ns	4	4	-0.0514785	-0.0806875	0.029209	0	0.00241324
ybr006wΔ	YBR006W	UGA2	Succinate semialdehyde dehydrogenase; involved in the utilization of gamma-aminobutyrate (GABA) as a nitrogen source; part of the 4-aminobutyrate and glutamate degradation pathways; localized to the cytoplasm	0.528461	ns	4	4	-0.10953	-0.00153571	-0.107994	0	-0.024633	0.708493	ns	4	4	-0.0643537	-0.00153571	-0.062818	0	-0.0103772
ybr007cΔ	YBR007C	DSF2	Deletion suppressor of mpt5 mutation; relocalizes from bud neck to cytoplasm upon DNA replication stress	0.483682	ns	4	4	-0.0200545	0.0401166	-0.0601711	0	-0.0137926	0.681649	ns	4	4	0.101056	0.0401166	0.060939	0	0.0107723
ybr008cΔ	YBR008C	FLR1	Plasma membrane transporter of the major facilitator superfamily; member of the 12-spanner drug:H(+) antiporter DHA1 family; involved in efflux of fluconazole, diazaborine, benomyl, methotrexate, and other drugs; expression induced in cells treated with the mycotoxin patulin; relocalizes from nucleus to plasma membrane upon DNA replication stress	0.114958	ns	4	4	-0.0242169	0.103487	-0.127704	0	-0.0536329	0.155377	ns	4	4	-0.0542333	0.103487	-0.157721	0	-0.0726274
ybr010wΔ	YBR010W	HHT1	Histone H3; core histone protein required for chromatin assembly, part of heterochromatin-mediated telomeric and HM silencing; one of two identical histone H3 proteins (see HHT2); regulated by acetylation, methylation, and phosphorylation; H3K14 acetylation plays an important role in the unfolding of strongly positioned nucleosomes during repair of UV damage	0.352645	ns	3	3	0.171042	0.0293502	0.141692	0	0.0520183	0.257175	ns	3	3	0.110081	0.0293502	0.0807308	0.0064275	0.0420389
ybr012cΔ	YBR012C	NA	Dubious open reading frame; unlikely to encode a functional protein, based on available experimental and comparative sequence data; expression induced by iron-regulated transcriptional activator Aft2p	0.967944	ns	4	4	0.064569	0.0575624	0.0070066	0	0.000164914	0.25205	ns	4	4	-0.138875	0.0575624	-0.196437	0	-0.08618
ybr013cΔ	YBR013C	NA	Putative protein of unknown function; haploid deletion mutant exhibits synthetic phenotype with alpha-synuclein; SWAT-GFP fusion protein localizes to the endoplasmic reticulum while mCherry fusion protein localizes to both the endoplasmic reticulum and vacuole	0.633555	ns	4	4	-0.0366517	0.0221175	-0.0587692	0	-0.0106854	0.336933	ns	4	4	-0.0936386	0.0221175	-0.115756	0	-0.0429175
ybr014cΔ	YBR014C	GRX7	Cis-golgi localized monothiol glutaredoxin; more similar in activity to dithiol than other monothiol glutaredoxins; involved in the oxidative stress response; does not bind metal ions; GRX7 has a paralog, GRX6, that arose from the whole genome duplication	0.654135	ns	4	4	-0.0536964	-0.000637428	-0.0530589	0	-0.00838991	0.452616	ns	4	4	-0.0943544	-0.000637428	-0.093717	0	-0.0256458
ybr015cΔ	YBR015C	MNN2	Alpha-1,2-mannosyltransferase; responsible for addition of the first alpha-1,2-linked mannose to form the branches on the mannan backbone of oligosaccharides, localizes to an early Golgi compartment	0.460628	ns	4	4	0.0423694	0.0967599	-0.0543904	0	-0.0114338	0.164182	ns	4	4	-0.0436212	0.0967599	-0.140381	0	-0.0584905
ybr016wΔ	YBR016W	NA	Tail-anchored plasma membrane protein with a conserved CYSTM module; predicted to be palmitoylated; has similarity to hydrophilins, which are involved in the adaptive response to hyperosmotic conditions; YBR016W has a paralog, YDL012C, that arose from the whole genome duplication	0.878076	ns	3	3	-0.00460966	-0.0116005	0.00699089	0	0.000594302	0.841903	ns	3	3	0.0245401	-0.0116005	0.0361406	0	0.00414115
ybr018cΔ	YBR018C	GAL7	Galactose-1-phosphate uridyl transferase; synthesizes glucose-1-phosphate and UDP-galactose from UDP-D-glucose and alpha-D-galactose-1-phosphate in the second step of galactose catabolism; human homolog UGP2 can complement yeast null mutant	0.248131	ns	4	4	-0.0151892	0.0826156	-0.0978049	0	-0.034754	0.379043	ns	4	4	-0.00609665	0.0826156	-0.0887123	0	-0.0287514
ybr020wΔ	YBR020W	GAL1	Galactokinase; phosphorylates alpha-D-galactose to alpha-D-galactose-1-phosphate in the first step of galactose catabolism; expression regulated by Gal4p; human homolog GALK2 complements yeast null mutant; GAL1 has a paralog, GAL3, that arose from the whole genome duplication	0.110262	ns	8	8	-0.0219157	0.100552	-0.122468	0	-0.0353302	0.054527	down	8	8	-0.0678468	0.100552	-0.168399	0	-0.0640204
ybr022wΔ	YBR022W	POA1	Phosphatase that is highly specific for ADP-ribose 1''-phosphate; a tRNA splicing metabolite; may have a role in regulation of tRNA splicing	0.207376	ns	4	4	0.0122875	0.103217	-0.0909295	0	-0.0289901	0.384368	ns	4	4	-0.0614012	0.103217	-0.164618	0	-0.0519
ybr023cΔ	YBR023C	CHS3	Chitin synthase III; catalyzes the transfer of N-acetylglucosamine (GlcNAc) to chitin; required for synthesis of the majority of cell wall chitin, the chitin ring during bud emergence, and spore wall chitosan; contains overlapping di-leucine and di-acidic signals that mediate, respectively, intracellular trafficking by AP-1 and trafficking to plasma membrane by exomer complex; requires AP-3 compl…	0.375195	ns	4	4	0.0475853	0.116101	-0.0685156	0	-0.0163971	0.272436	ns	4	4	-0.110138	0.116101	-0.226239	0	-0.087364
ybr024wΔ	YBR024W	SCO2	Protein anchored to mitochondrial inner membrane; may have a redundant function with Sco1p in delivery of copper to cytochrome c oxidase; interacts with Cox2p; SCO2 has a paralog, SCO1, that arose from the whole genome duplication	0.665543	ns	4	4	0.0223141	0.102552	-0.0802376	0	-0.0129697	0.065189	down	4	4	-0.209289	0.102552	-0.31184	-0.0876695	-0.181422
ybr025cΔ	YBR025C	OLA1	P-loop ATPase with similarity to human OLA1 and bacterial YchF; identified as specifically interacting with the proteasome; null mutant displays increased translation rate and increased readthrough of premature stop codons; protein abundance increases in response to hydrogen peroxide and to DNA replication stress	0.643276	ns	3	3	0.0495472	-0.0202027	0.0697499	0	0.0143019	0.639254	ns	3	3	-0.145575	-0.0202027	-0.125372	0	-0.0311245
ybr027cΔ	YBR027C	NA	Putative protein of unknown function; conserved among S. cerevisiae strains; YBR027C is not an essential gene	0.468629	ns	4	4	0.0765225	0.129039	-0.0525162	0	-0.0112628	0.0820629	down	4	4	-0.170562	0.129039	-0.2996	-0.0860849	-0.174932
ybr028cΔ	YBR028C	YPK3	AGC kinase; phosphorylated by cAMP-dependent protein kinase (PKA) in a TORC1-dependent manner; directly phosphorylated by TORC1; phosphorylates ribosomal protein Rps6a/b (S6), in a TORC-dependent manner; undergoes autophosphorylation	0.364616	ns	4	4	0.191089	0.0715734	0.119515	0	0.0375576	0.131625	ns	4	4	-0.03937	0.0715734	-0.110943	0	-0.0546687
ybr030wΔ	YBR030W	RKM3	Ribosomal lysine methyltransferase; specific for monomethylation of Rpl42ap and Rpl42bp (lysine 40); nuclear SET domain containing protein; relocalizes to the cytosol in response to hypoxia	0.156817	ns	4	4	-0.222805	-0.0326718	-0.190133	0	-0.0754254	0.13459	ns	4	4	-0.210294	-0.0326718	-0.177622	0	-0.0786703
ybr031wΔ	YBR031W	RPL4A	Ribosomal 60S subunit protein L4A; N-terminally acetylated; homologous to mammalian ribosomal protein L4 and bacterial L4; RPL4A has a paralog, RPL4B, that arose from the whole genome duplication	0.738313	ns	4	4	0.0352115	0.0140127	0.0211988	0	0.00236178	0.373897	ns	4	4	-0.0732959	0.0140127	-0.0873086	0	-0.0262043
ybr032wΔ	YBR032W	NA	Putative protein of unknown function; conserved among S. cerevisiae strains; YBR032W is not an essential gene	0.385369	ns	4	4	0.00274255	0.0862241	-0.0834815	0	-0.0247473	0.776764	ns	4	4	0.055625	0.0862241	-0.030599	0	-0.00410809
ybr033wΔ	YBR033W	EDS1	Putative zinc cluster protein, predicted to be a transcription factor; not an essential gene; EDS1 has a paralog, RGT1, that arose from the whole genome duplication	0.673776	ns	4	4	0.0614347	0.100855	-0.0394201	0	-0.00628258	0.125207	ns	4	4	-0.0635369	0.100855	-0.164392	-0.0338444	-0.0916278
ybr034cΔ	YBR034C	HMT1	Nuclear SAM-dependent mono- and asymmetric methyltransferase; modifies hnRNPs, including Npl3p and Hrp1p, affecting their activity and nuclear export; methylates U1 snRNP protein Snp1p, ribosomal protein Rps2p, and histones H3 and H4; interacts genetically with genes encoding components of Rpd3(L) and this interaction is important for Rpd3 recruitment to the subtelomeric region	0.0760716	ns	4	4	-0.0922758	0.0174657	-0.109742	0	-0.0480293	0.0533197	down	4	4	-0.158365	0.0174657	-0.175831	-0.0765803	-0.11239
ybr036cΔ	YBR036C	CSG2	Endoplasmic reticulum membrane protein; required for mannosylation of inositolphosphorylceramide and for growth at high calcium concentrations; protein abundance increases in response to DNA replication stress	0.0598474	ns	4	4	-0.444191	-0.114237	-0.329953	0	-0.153265	0.639254	ns	4	4	-0.18294	-0.114237	-0.0687023	0	-0.0111591
ybr040wΔ	YBR040W	FIG1	Integral membrane protein required for efficient mating; may participate in or regulate the low affinity Ca2+ influx system, which affects intracellular signaling and cell-cell fusion during mating	0.667482	ns	4	4	0.0730425	0.0509594	0.0220831	0	0.00312637	0.512882	ns	4	4	-0.0568812	0.0509594	-0.107841	0	-0.0290402
ybr041wΔ	YBR041W	FAT1	Very long chain fatty acyl-CoA synthetase and fatty acid transporter; activates imported fatty acids with a preference for very long lengths (C20-C26); has a separate function in the transport of long chain fatty acids	0.982388	ns	4	4	0.118174	0.115654	0.00251943	0	2.98294e-05	0.0418423	down	4	4	-0.0917171	0.115654	-0.207372	-0.0787682	-0.127995
ybr042cΔ	YBR042C	CST26	Acyltransferase; enzyme mainly responsible for the introduction of saturated very long chain fatty acids into neo-synthesized molecules of phosphatidylinositol; required for incorporation of stearic acid into phosphatidylinositol; affects chromosome stability when overexpressed; CST26 has a paralog, YDR018C, that arose from the whole genome duplication	0.320981	ns	4	4	0.241929	0.039661	0.202268	0	0.0701509	0.953902	ns	4	4	0.021693	0.039661	-0.0179681	0	-0.000777881
ybr043cΔ	YBR043C	QDR3	Multidrug transporter of the major facilitator superfamily; member of the 12-spanner drug:H(+) antiporter DHA1 family; has a role in polyamine homeostasis; involved in spore wall asembly; sequence similarity to DTR1 and QDR1, and the triple mutant dtr1 qdr1 qdr3 exhibits reduced dityrosine fluorescence relative to the single mutants; expression is upregulated under polyamine stress; required for …	0.355799	ns	4	4	0.0420363	-0.00461418	0.0466505	0	0.0119639	0.382931	ns	4	4	-0.0931577	-0.00461418	-0.0885435	0	-0.0276605
ybr045cΔ	YBR045C	GIP1	Meiosis-specific regulatory subunit of the Glc7p protein phosphatase; regulates spore wall formation and septin organization, required for expression of some late meiotic genes and for normal localization of Glc7p	0.398646	ns	3	3	0.102709	0.0466915	0.0560174	0	0.0166681	0.25205	ns	3	3	-0.106779	0.0466915	-0.153471	0	-0.0765813
ybr046cΔ	YBR046C	ZTA1	NADPH-dependent quinone reductase; GFP-tagged protein localizes to the cytoplasm and nucleus; has similarity to E. coli quinone oxidoreductase and to human zeta-crystallin	0.817288	ns	4	4	0.00607748	0.0228588	-0.0167813	0	-0.001371	0.839451	ns	4	4	0.0377629	0.0228588	0.0149042	0	0.00128248
ybr047wΔ	YBR047W	FMP23	Putative protein of unknown function; proposed to be involved in iron or copper homeostasis; the authentic, non-tagged protein is detected in highly purified mitochondria in high-throughput studies	0.397998	ns	4	4	0.0196319	0.0762924	-0.0566605	0	-0.0130057	0.894359	ns	4	4	0.0598405	0.0762924	-0.0164519	0	-0.00105185
ybr048wΔ	YBR048W	RPS11B	Protein component of the small (40S) ribosomal subunit; homologous to mammalian ribosomal protein S11 and bacterial S17; RPS11B has a paralog, RPS11A, that arose from the whole genome duplication	0.994501	ns	3	3	-0.111852	-0.113739	0.0018862	0	7.7362e-06	0.244765	ns	3	3	0.137053	-0.113739	0.250792	0.030539	0.133526
ybr050cΔ	YBR050C	REG2	Regulatory subunit of the Glc7p type-1 protein phosphatase; involved with Reg1p, Glc7p, and Snf1p in regulation of glucose-repressible genes, also involved in glucose-induced proteolysis of maltose permease; REG2 has a paralog, REG1, that arose from the whole genome duplication	0.104118	ns	4	4	-0.0383963	0.0546684	-0.0930647	0	-0.038099	0.257175	ns	4	4	-0.0366579	0.0546684	-0.0913263	0	-0.0334319
ybr051wΔ	YBR051W	NA	Dubious open reading frame; unlikely to encode a functional protein, based on available experimental and comparative sequence data; partially overlaps the REG2/YBR050C regulatory subunit of the Glc7p type-1 protein phosphatase	0.35483	ns	4	4	0.145232	0.0367061	0.108526	0	0.0343519	0.904102	ns	4	4	0.0222364	0.0367061	-0.0144697	0	-0.00100861
ybr052cΔ	YBR052C	RFS1	Protein of unknown function; member of a flavodoxin-like fold protein family that includes Pst2p and Ycp4p; green fluorescent protein (GFP)-fusion protein localizes to the cytoplasm in a punctate pattern; RFS1 has a paralog, PST2, that arose from the whole genome duplication	0.493197	ns	3	3	-0.0341246	0.000445596	-0.0345702	0	-0.00867019	0.940394	ns	3	3	-0.00950321	0.000445596	-0.0099488	0	-0.000552957
ybr053cΔ	YBR053C	NA	Putative protein of unknown function; induced by cell wall perturbation	0.523887	ns	4	4	0.0556297	0.0242467	0.031383	0	0.00707945	0.835909	ns	4	4	0.0138575	0.0242467	-0.0103892	0	-0.00106884
ybr054wΔ	YBR054W	YRO2	Protein with a putative role in response to acid stress; null mutant is sensitive to acetic acid; transcription is regulated by Haa1p and induced in the presence of acetic acid; protein observed in plasma membrane foci in the presence of acetic acid; the authentic, non-tagged protein is detected in a phosphorylated state in highly purified mitochondria in high-throughput studies	0.582121	ns	4	4	-0.0186339	0.0363904	-0.0550244	0	-0.0106142	0.900812	ns	4	4	0.0225286	0.0363904	-0.0138619	0	-0.000937296
ybr056wΔ	YBR056W	NA	Putative glycoside hydrolase of the mitochondrial intermembrane space	0.396467	ns	4	4	0.0297205	0.0627935	-0.033073	0	-0.00780988	0.13097	ns	4	4	-0.0497979	0.0627935	-0.112591	0	-0.0541161
ybr057cΔ	YBR057C	MUM2	Protein essential for meiotic DNA replication and sporulation; cytoplasmic protein; subunit of the MIS complex which controls mRNA methylation during during the induction of sporulation; also interacts with Orc2p, which is a component of the origin recognition complex	0.884474	ns	4	4	-0.0361279	-0.0228276	-0.0133003	0	-0.000764391	0.801199	ns	4	4	0.000756445	-0.0228276	0.0235841	0	0.00249541
ybr058cΔ	YBR058C	UBP14	Ubiquitin-specific protease; specifically disassembles unanchored ubiquitin chains; involved in fructose-1,6-bisphosphatase (Fbp1p) degradation; similar to human isopeptidase T	0.257709	ns	4	4	0.0231983	-0.0435314	0.0667297	0	0.0214411	0.934995	ns	4	4	-0.0382416	-0.0435314	0.00528979	0	0.000228393
ybr059cΔ	YBR059C	AKL1	Ser-Thr protein kinase; member (with Ark1p and Prk1p) of the Ark kinase family; involved in endocytosis and actin cytoskeleton organization	0.668898	ns	4	4	0.0637661	0.0259992	0.0377668	0	0.00549368	0.48536	ns	4	4	-0.046956	0.0259992	-0.0729552	0	-0.0182212
ybr062cΔ	YBR062C	NA	Protein of unknown function that interacts with Msb2p; may play a role in activation of the filamentous growth pathway	0.874299	ns	3	3	0.0723311	0.0868936	-0.0145625	0	-0.000968844	0.229179	ns	3	3	-0.0768427	0.0868936	-0.163736	0	-0.0721959
ybr063cΔ	YBR063C	NA	Putative protein of unknown function; YBR063C is not an essential gene	0.245338	ns	4	4	-0.0323935	0.0389068	-0.0713003	0	-0.0218959	0.625022	ns	4	4	-0.0257779	0.0389068	-0.0646847	0	-0.0126079
ybr064wΔ	YBR064W	NA	Dubious open reading frame; unlikely to encode a functional protein, based on available experimental and comparative sequence data; partially overlaps the uncharacterized ORF YBR063C	0.788501	ns	4	4	-0.0435871	-0.0310628	-0.0125243	0	-0.00113516	0.709612	ns	4	4	0.0103926	-0.0310628	0.0414554	0	0.00632611
ybr065cΔ	YBR065C	ECM2	Pre-mRNA splicing factor; facilitates the cooperative formation of U2/U6 helix II in association with stem II in the spliceosome, function may be regulated by Slu7p	0.45808	ns	4	4	0.0174068	0.0725909	-0.0551841	0	-0.0119142	0.361917	ns	4	4	0.0137174	0.0725909	-0.0588736	0	-0.0165081
ybr066cΔ	YBR066C	NRG2	Transcriptional repressor; mediates glucose repression and negatively regulates filamentous growth; activated in stochastic pulses of nuclear localization in response to low glucose	0.92593	ns	4	4	0.0145592	0.0213348	-0.0067756	0	-0.000266071	0.636332	ns	4	4	0.0443931	0.0213348	0.0230583	0	0.0037779
ybr067cΔ	YBR067C	TIP1	Major cell wall mannoprotein with possible lipase activity; transcription is induced by heat- and cold-shock; member of the Srp1p/Tip1p family of serine-alanine-rich proteins	0.190111	ns	4	4	-0.0533427	0.024933	-0.0782757	0	-0.0291121	0.802433	ns	4	4	0.00457928	0.024933	-0.0203537	0	-0.00227415
ybr068cΔ	YBR068C	BAP2	High-affinity leucine permease; functions as a branched-chain amino acid permease involved in uptake of leucine, isoleucine and valine; contains 12 predicted transmembrane domains; BAP2 has a paralog, BAP3, that arose from the whole genome duplication	0.58595	ns	4	4	-0.0873749	-0.0339915	-0.0533834	0	-0.00857982	0.679218	ns	4	4	0.010136	-0.0339915	0.0441275	0	0.00641874
ybr069cΔ	YBR069C	TAT1	Amino acid transporter for valine, leucine, isoleucine, and tyrosine; low-affinity tryptophan and histidine transporter; overexpression confers FK506 and FTY720 resistance; protein abundance increases in response to DNA replication stress	0.125049	ns	4	4	0.0939865	-0.114038	0.208024	0	0.0964252	0.0142304	up	4	4	0.166394	-0.114038	0.280432	0.156404	0.194437
ybr071wΔ	YBR071W	NA	Protein of unknown function found in the cytoplasm and bud neck; mRNA expression may be regulated by the cell cycle and/or cell wall stress; overexpression of YBR071W affects endocytic protein trafficking	0.828626	ns	4	4	0.0417723	0.0589376	-0.0171653	0	-0.00144395	0.17765	ns	4	4	-0.0483051	0.0589376	-0.107243	0	-0.0470749
ybr072wΔ	YBR072W	HSP26	Small heat shock protein (sHSP) with chaperone activity; forms hollow, sphere-shaped oligomers that suppress unfolded proteins aggregation; long-lived protein that is preferentially retained in mother cells and forms cytoplasmic foci; oligomer activation requires heat-induced conformational change; also has mRNA binding activity	0.362771	ns	4	4	0.00935448	0.0353429	-0.0259884	0	-0.0068062	0.131625	ns	4	4	-0.112294	0.0353429	-0.147637	-0.0324764	-0.0829408
ybr073wΔ	YBR073W	RDH54	DNA-dependent ATPase; DNA recombination/repair translocase, supercoils DNA and promotes DNA strand opening; stimulates strand exchange by modifying dsDNA topology; involved in recombinational repair of DNA double-strand breaks (DSBs) during mitosis and meiosis; phosphorylated in Mec1p-, Rad53p-dependent way in response to one DSB; contributes to remodelling of nucleosomes; proposed to be involved…	0.646397	ns	4	4	0.0492937	-0.0303458	0.0796395	0	0.0150493	0.054527	up	4	4	0.0236511	-0.0303458	0.0539969	0.0098919	0.0297208
ybr074wΔ	YBR074W	PFF1	Multi-spanning vacuolar membrane protease; glycosylated transmembrane protein bearing homology to the M28 family of metalloproteases; has a lumenal-facing protease domain; proposed role in vacuole physiology	0.521757	ns	3	3	-0.00996248	0.0162525	-0.026215	0	-0.00710745	0.84558	ns	3	3	0.0523091	0.0162525	0.0360566	0	0.00481694
ybr075wΔ	YBR075W	NULL	NULL	0.0610948	ns	6	7	-0.00160202	0.067573	-0.0691751	0	-0.0237638	0.0980345	down	6	7	-0.0853004	0.067573	-0.152873	0	-0.0655416
ybr076wΔ	YBR076W	ECM8	Non-essential protein of unknown function	0.983484	ns	4	4	0.0224789	0.0249973	-0.00251844	0	-2.67196e-05	0.634208	ns	4	4	-0.0259553	0.0249973	-0.0509527	0	-0.00856383
ybr078wΔ	YBR078W	ECM33	GPI-anchored protein of unknown function; possible role in apical bud growth; GPI-anchoring on the plasma membrane crucial to function; phosphorylated in mitochondria; similar to Sps2p; ECM33 has a paralog, PST1, that arose from the whole genome duplication	0.104118	ns	4	4	-0.116969	0.140202	-0.257171	0	-0.117913	0.0352631	down	4	4	-0.235158	0.140202	-0.375359	-0.237018	-0.274274
ybr082cΔ	YBR082C	UBC4	Ubiquitin-conjugating enzyme (E2); key E2 partner with Ubc1p for the anaphase-promoting complex (APC); mediates degradation of abnormal or excess proteins, including calmodulin and histone H3; regulates levels of DNA Polymerase-{alpha} to promote efficient and accurate DNA replication; interacts with many SCF ubiquitin protein ligases; component of the cellular stress response; UBC4 has a paralog…	0.856983	ns	8	8	-0.0537808	-0.0374784	-0.0163025	0	-0.000753809	0.421937	ns	8	8	0.0232982	-0.0374784	0.0607766	0	0.0109378
ybr083wΔ	YBR083W	TEC1	Transcription factor targeting filamentation genes and Ty1 expression; Ste12p activation of most filamentation gene promoters depends on Tec1p and Tec1p transcriptional activity is dependent on its association with Ste12p; binds to TCS elements upstream of filamentation genes, which are regulated by Tec1p/Ste12p/Dig1p complex; competes with Dig2p for binding to Ste12p/Dig1p; positive regulator of…	0.719908	ns	2	2	0.0469601	0.0149557	0.0320043	0	0.00551094	0.921985	ns	2	2	0.000145705	0.0149557	-0.01481	0	-0.00110235
ybr084wΔ	YBR084W	MIS1	Mitochondrial C1-tetrahydrofolate synthase; involved in interconversion between different oxidation states of tetrahydrofolate (THF); provides activities of formyl-THF synthetase, methenyl-THF cyclohydrolase, and methylene-THF dehydrogenase	0.833462	ns	4	4	0.0361924	-0.00513236	0.0413248	0	0.00328236	0.959932	ns	4	4	0.00543375	-0.00513236	0.0105661	0	0.000304389
ybr086cΔ	YBR086C	IST2	Cortical ER protein involved in ER-plasma membrane tethering; one of 6 proteins (Ist2p, Scs2p, Scs22p, Tcb1p, Tcb2p, Tcb3p) that connect ER to the plasma membrane (PM) and regulate PM phosphatidylinositol-4-phosphate (PI4P) levels by controlling access of Sac1p phosphatase to its substrate PI4P in the PM; localizes to the mother cell in small-budded cells and to the bud in medium- and large-budde…	0.492482	ns	4	4	0.0210302	-0.0345844	0.0556146	0	0.0130531	0.606705	ns	4	4	-0.0774661	-0.0345844	-0.0428817	0	-0.00897881
ybr090cΔ	YBR090C	NA	Putative protein of unknown function; green fluorescent protein (GFP)-fusion protein localizes to the cytoplasm and nucleus	0.897131	ns	4	4	0.0278484	0.0344432	-0.00659473	0	-0.000319291	0.98128	ns	4	4	0.0278159	0.0344432	-0.00662722	0	-0.000125813
ybr090c-aΔ	YBR090C-A	NULL	NULL	0.776125	ns	4	4	0.0239512	-0.0272418	0.051193	0	0.00559271	0.279758	ns	4	4	0.0876062	-0.0272418	0.114848	0	0.0382
ybr092cΔ	YBR092C	PHO3	Constitutively expressed acid phosphatase similar to Pho5p; brought to the cell surface by transport vesicles; hydrolyzes thiamin phosphates in the periplasmic space, increasing cellular thiamin uptake; expression is repressed by thiamin	0.677767	ns	4	4	-0.0401975	-0.0643239	0.0241264	0	0.00335878	0.304895	ns	4	4	0.0558786	-0.0643239	0.120203	0	0.038899
ybr093cΔ	YBR093C	PHO5	Repressible acid phosphatase; 1 of 3 repressible acid phosphatases that also mediates extracellular nucleotide-derived phosphate hydrolysis; secretory pathway derived cell surface glycoprotein; induced by phosphate starvation and coordinately regulated by PHO4 and PHO2	0.43728	ns	4	4	-0.00129858	0.0459501	-0.0472487	0	-0.0117221	0.376819	ns	4	4	-0.00179989	0.0459501	-0.04775	0	-0.0142168
ybr094wΔ	YBR094W	PBY1	Putative tubulin tyrosine ligase associated with P-bodies; may have a role in mRNA metabolism; yeast knockout collection strain identified as a pby1 null mutant is actually wild-type for PBY1 and deleted for mms4	0.91806	ns	2	2	-0.185682	-0.172202	-0.0134799	0	-0.00117841	0.585849	ns	2	2	0.00288462	-0.172202	0.175087	0	0.0555019
ybr095cΔ	YBR095C	RXT2	Component of the histone deacetylase Rpd3L complex; possibly involved in cell fusion and invasive growth; relocalizes to the cytosol in response to hypoxia	0.59002	ns	6	6	-0.0930134	-0.0446296	-0.0483838	0	-0.00653069	0.937374	ns	6	6	-0.057129	-0.0446296	-0.0124994	0	-0.000410555
ybr098wΔ	YBR098W	MMS4	Subunit of structure-specific Mms4p-Mus81p endonuclease; cleaves branched DNA; involved in recombination, DNA repair, and joint molecule formation/resolution during meiotic recombination; phosphorylation of the non-catalytic subunit Mms4p by Cdc28p and Cdc5p during mitotic cell cycle activates the function of Mms4p-Mus81p	0.863206	ns	3	3	-0.109817	-0.0888764	-0.0209403	0	-0.00155841	0.867993	ns	3	3	-0.0365527	-0.0888764	0.0523237	0	0.0048792
ybr099cΔ	YBR099C	NA	Dubious open reading frame; unlikely to encode a functional protein, based on available experimental and comparative sequence data; completely overlaps the verified gene MMS4	0.791775	ns	3	3	-0.10384	-0.0496476	-0.054192	0	-0.00580009	0.970532	ns	3	3	-0.058906	-0.0496476	-0.00925844	0	-0.000246907
ybr100wΔ	YBR100W	NULL	NULL	0.297773	ns	4	4	0.0146608	0.0851614	-0.0705007	0	-0.0197463	0.376491	ns	4	4	-0.0228363	0.0851614	-0.107998	0	-0.0307897
ybr104wΔ	YBR104W	YMC2	Putative mitochondrial inner membrane transporter; proposed role in oleate metabolism and glutamate biosynthesis; member of the mitochondrial carrier (MCF) family; YMC2 has a paralog, YMC1, that arose from the whole genome duplication	0.634444	ns	2	2	-0.0691139	-0.0332004	-0.0359135	0	-0.0119044	0.822501	ns	2	2	0.0585617	-0.0332004	0.0917622	0	0.0193095
ybr105cΔ	YBR105C	VID24	GID Complex regulatory subunit; binds GID Complex in response to glucose through interactions with complex member Vid28p; regulates fructose-1,6-bisphosphatase (FBPase) targeting to the vacuole; promotes proteasome-dependent catabolite degradation of FBPase; peripheral membrane protein located at Vid (vacuole import and degradation) vesicles	0.168587	ns	3	3	0.348384	-0.049606	0.39799	0	0.185492	0.854329	ns	3	3	-0.00967651	-0.049606	0.0399295	0	0.0037529
ybr107cΔ	YBR107C	IML3	Outer kinetochore protein and component of the Ctf19 complex; involved in the establishment of pericentromeric cohesion during mitosis; prevents non-disjunction of sister chromatids during meiosis II; forms a stable complex with Chl4p; required for localization of Sgo1p to pericentric sites during meiosis I; orthologous to human centromere constitutive-associated network (CCAN) subunit CENP-L and…	0.477966	ns	3	3	-0.0715258	-0.0274377	-0.0440881	0	-0.0114898	0.484474	ns	3	3	0.0891095	-0.0274377	0.116547	0	0.0402172
ybr108wΔ	YBR108W	AIM3	Protein that inhibits barbed-end actin filament elongation; interacts with Rvs167p; null mutant is viable and displays elevated frequency of mitochondrial genome loss	0.832501	ns	4	4	-0.072259	-0.0566353	-0.0156237	0	-0.00114499	0.839451	ns	4	4	-0.0300695	-0.0566353	0.0265658	0	0.00242895
ybr113wΔ	YBR113W	NA	Dubious open reading frame; unlikely to encode a functional protein, based on available experimental and comparative sequence data; partially overlaps the verified gene CYC8	0.606227	ns	3	3	-0.0136612	0.0193088	-0.03297	0	-0.00728311	0.492643	ns	3	3	-0.101498	0.0193088	-0.120807	0	-0.0433621
ybr114wΔ	YBR114W	RAD16	Nucleotide excision repair (NER) protein; binds damaged DNA during NER; binds DNA in an ATP-dependent manner (with Rad7p) during NER; required for NER of non-transcribed chromatin; subunit of Nucleotide Excision Repair Factor 4 (NEF4) and the Elongin-Cullin-Socs (ECS) ligase complex	0.70437	ns	4	4	-0.164643	-0.0873471	-0.0772959	0	-0.0101436	0.3704	ns	4	4	0.0547338	-0.0873471	0.142081	0	0.0397872
ybr116cΔ	YBR116C	NA	Dubious open reading frame; unlikely to encode a functional protein, based on available experimental and comparative sequence data; partially overlaps the verified gene TKL2	0.159458	ns	3	3	-0.123961	-0.0408392	-0.0831215	0	-0.0353142	0.561606	ns	3	3	-0.0777829	-0.0408392	-0.0369437	0	-0.00860184
ybr119wΔ	YBR119W	MUD1	U1 snRNP A protein; homolog of human U1-A; involved in nuclear mRNA splicing	0.216824	ns	4	4	-0.111954	-0.0208954	-0.0910583	0	-0.0292004	0.969565	ns	4	4	-0.0316101	-0.0208954	-0.0107147	0	-0.000302386
ybr122cΔ	YBR122C	MRPL36	Mitochondrial ribosomal protein of the large subunit; overproduction suppresses mutations in the COX2 leader peptide-encoding region	0.709392	ns	4	4	-0.0247753	0.0702492	-0.0950245	0	-0.0142151	0.598964	ns	4	4	0.00761412	0.0702492	-0.0626351	0	-0.0126732
ybr125cΔ	YBR125C	PTC4	Cytoplasmic type 2C protein phosphatase (PP2C); identified as a high-copy number suppressor of cnb1 mpk1 synthetic lethality; overexpression decreases high-osmolarity induced Hog1p phosphorylation and kinase activity	0.219072	ns	3	3	-0.259008	-0.0174954	-0.241512	0	-0.113004	0.986314	ns	3	3	-0.0161344	-0.0174954	0.00136104	0	1.66248e-05
ybr126cΔ	YBR126C	TPS1	Synthase subunit of trehalose-6-P synthase/phosphatase complex; synthesizes the storage carbohydrate trehalose, which is critically important for survival of long-term desiccation; also found in a monomeric form; expression is induced by the stress response and repressed by the Ras-cAMP pathway; protein abundance increases in response to DNA replication stress and in response to prolonged exposur…	0.812641	ns	4	4	-0.120121	-0.0944541	-0.0256668	0	-0.00207632	0.190208	ns	4	4	0.0796472	-0.0944541	0.174101	0	0.0669997
ybr129cΔ	YBR129C	OPY1	Protein of unknown function; overproduction blocks cell cycle arrest in the presence of mating pheromone; the authentic, non-tagged protein is detected in highly purified mitochondria in high-throughput studies	0.963258	ns	2	2	-0.0823615	-0.0730937	-0.00926783	0	-0.000313391	0.529648	ns	2	2	0.145189	-0.0730937	0.218282	0	0.0748225
ybr144cΔ	YBR144C	NA	Dubious open reading frame; unlikely to encode a functional protein, based on available experimental and comparative sequence data; YBR144C is not an essential gene	0.63911	ns	4	4	0.0232285	0.0431761	-0.0199476	0	-0.00299562	0.0980345	down	4	4	-0.0856439	0.0431761	-0.12882	0	-0.0631535
ybr146wΔ	YBR146W	MRPS9	Mitochondrial ribosomal protein of the small subunit	0.631366	ns	4	4	-0.0108224	0.0270614	-0.0378838	0	-0.00591244	0.912549	ns	4	4	3.64118e-06	0.0270614	-0.0270577	0	-0.0017966
ybr147wΔ	YBR147W	RTC2	Putative vacuolar membrane transporter for cationic amino acids; likely contributes to amino acid homeostasis by exporting cationic amino acids from the vacuole; positive regulation by Lys14p suggests that lysine may be the primary substrate; member of the PQ-loop family, with seven transmembrane domains; similar to mammalian PQLC2 vacuolar transporter; RTC2 has a paralog, YPQ1, that arose from t…	0.916152	ns	2	2	-0.241739	-0.208316	-0.0334225	0	-0.0020869	0.488885	ns	2	2	0.00288458	-0.208316	0.211201	0	0.0760659
ybr148wΔ	YBR148W	YSW1	Protein required for normal prospore membrane formation; interacts with Gip1p, which is the meiosis-specific regulatory subunit of the Glc7p protein phosphatase; expressed specifically in spores and localizes to the prospore membrane; YSW1 has a paralog, SPO21, that arose from the whole genome duplication	0.896804	ns	2	2	-0.127262	-0.109656	-0.0176061	0	-0.00135106	0.544655	ns	2	2	0.0887892	-0.109656	0.198445	0	0.0808765
ybr150cΔ	YBR150C	TBS1	Protein of unknown function; the authentic, non-tagged protein is detected in highly purified mitochondria in high-throughput studies; TBS1 has a paralog, HAL9, that arose from the whole genome duplication	0.940317	ns	3	3	-0.126987	-0.139341	0.0123545	0	0.00045231	0.338652	ns	3	3	0.0878389	-0.139341	0.22718	0	0.0851453
ybr151wΔ	YBR151W	APD1	Protein of unknown function; required for normal localization of actin patches and for normal tolerance of sodium ions and hydrogen peroxide; localizes to both cytoplasm and nucleus	0.783734	ns	3	3	-0.0970662	-0.0713477	-0.0257185	0	-0.00313191	0.620887	ns	3	3	0.0614999	-0.0713477	0.132848	0	0.034999
ybr156cΔ	YBR156C	SLI15	Subunit of the conserved chromosomal passenger complex (CPC); complex regulates kinetochore-microtubule attachments, activation of the spindle tension checkpoint, and mitotic spindle disassembly; other complex members are Ipl1p, Bir1p, and Nbl1p	0.50208	ns	4	4	0.265613	0.0758139	0.189799	0	0.0479727	0.832716	ns	4	4	0.0480829	0.0758139	-0.0277311	0	-0.00288236
ybr157cΔ	YBR157C	ICS2	Protein of unknown function; null mutation does not confer any obvious defects in growth, spore germination, viability, or carbohydrate utilization	0.574783	ns	4	4	-0.0778175	-0.0198116	-0.0580059	0	-0.0111428	0.980142	ns	4	4	-0.0157779	-0.0198116	0.00403373	0	7.19461e-05
ybr158wΔ	YBR158W	AMN1	Protein required for daughter cell separation; multiple mitotic checkpoints, and chromosome stability; contains 12 degenerate leucine-rich repeat motifs; expression is induced by the Mitotic Exit Network (MEN)	0.880769	ns	4	4	-0.110499	-0.0927097	-0.0177891	0	-0.00111706	0.232775	ns	4	4	0.0132203	-0.0927097	0.10593	0	0.040726
ybr159wΔ	YBR159W	IFA38	Microsomal beta-keto-reductase; contains oleate response element (ORE) sequence in the promoter region; mutants exhibit reduced VLCFA synthesis, accumulate high levels of dihydrosphingosine, phytosphingosine and medium-chain ceramides	0.441934	ns	4	4	0.0697018	0.143569	-0.0738668	0	-0.0170428	0.0742066	down	4	4	-0.0200458	0.143569	-0.163614	-0.0234803	-0.0881311
ybr161wΔ	YBR161W	CSH1	Mannosylinositol phosphorylceramide (MIPC) synthase catalytic subunit; forms a complex with regulatory subunit Csg2p; function in sphingolipid biosynthesis is overlapping with that of Sur1p; CSH1 has a paralog, SUR1, that arose from the whole genome duplication	0.393997	ns	3	3	-0.196172	-0.0158101	-0.180362	0	-0.055455	0.538194	ns	3	3	0.123014	-0.0158101	0.138824	0	0.0366221
ybr162cΔ	YBR162C	TOS1	Covalently-bound cell wall protein of unknown function; identified as a cell cycle regulated SBF target gene; deletion mutants are highly resistant to treatment with beta-1,3-glucanase; has sequence similarity to YJL171C	0.486387	ns	3	3	-0.257509	-0.158213	-0.0992958	0	-0.023172	0.568286	ns	3	3	-0.0276997	-0.158213	0.130513	0	0.0303038
ybr162w-aΔ	YBR162W-A	YSY6	Protein of unknown function; expression suppresses a secretory pathway mutation in E. coli; has similarity to the mammalian RAMP4 protein involved in secretion	0.689212	ns	3	3	-0.0752044	-0.126486	0.0512821	0	0.00780594	0.599139	ns	3	3	0.000664373	-0.126486	0.127151	0	0.0278304
ybr165wΔ	YBR165W	UBS1	Ubiquitin-conjugating enzyme suppressor that regulates Cdc34p; functions as a general positive regulator of Cdc34p activity; nuclear protein that may represent a link between nucleocytoplasmic transport and ubiquitin ligase activity	0.815596	ns	7	7	-0.074329	-0.0587706	-0.0155583	0	-0.000935203	0.357221	ns	7	7	0.0120577	-0.0587706	0.0708284	0	0.0149782
ybr166cΔ	YBR166C	TYR1	Prephenate dehydrogenase involved in tyrosine biosynthesis; expression is dependent on phenylalanine levels	0.994554	ns	4	4	0.0291479	0.0286702	0.000477667	0	1.49229e-06	0.297089	ns	4	4	-0.12352	0.0286702	-0.15219	0	-0.0603476
ybr169cΔ	YBR169C	SSE2	Member of Hsp110 subclass of the heat shock protein 70 (HSP70) family; serves as nucleotide exchange factor to load ATP onto the SSA class of cytosolic Hsp70s; may be involved in protein folding; localized to the cytoplasm; SSE2 has a paralog, SSE1, that arose from the whole genome duplication	0.992751	ns	4	4	-0.0341537	-0.0352287	0.00107501	0	5.58087e-06	0.243671	ns	4	4	0.0790142	-0.0352287	0.114243	0	0.041927
ybr170cΔ	YBR170C	NPL4	Substrate-recruiting cofactor of the Cdc48p-Npl4p-Ufd1p segregase; assists Cdc48p in the dislocation of misfolded, polyubiquitinated ERAD substrates that are subsequently delivered to the proteasome for degradation; also involved in the regulated destruction of resident ER membrane proteins, such as HMG-CoA reductase (Hmg1/2p) and cytoplasmic proteins (Fbp1p); role in mobilizing membrane bound tr…	0.708801	ns	4	4	0.0913897	0.0621797	0.02921	0	0.00378335	0.224137	ns	4	4	-0.0641059	0.0621797	-0.126286	0	-0.052081
ybr172cΔ	YBR172C	SMY2	GYF domain protein; involved in COPII vesicle formation; interacts with the Sec23p/Sec24p subcomplex; overexpression suppresses the temperature sensitivity of a myo2 mutant; similar to S. pombe Mpd2; SMY2 has a paralog, SYH1, that arose from the whole genome duplication	0.997464	ns	4	4	-0.00147679	-0.00112376	-0.00035303	0	-5.61747e-07	0.750004	ns	4	4	-0.0480291	-0.00112376	-0.0469053	0	-0.005751
ybr176wΔ	YBR176W	ECM31	Ketopantoate hydroxymethyltransferase; required for pantothenic acid biosynthesis, converts 2-oxoisovalerate into 2-dehydropantoate	0.982388	ns	4	4	-0.0143896	-0.0114389	-0.00295068	0	-3.43006e-05	0.585602	ns	4	4	0.0707535	-0.0114389	0.0821925	0	0.0164773
ybr177cΔ	YBR177C	EHT1	Acyl-coenzymeA:ethanol O-acyltransferase; plays a minor role in medium-chain fatty acid ethyl ester biosynthesis; possesses short-chain esterase activity; localizes to lipid particles and the mitochondrial outer membrane; EHT1 has a paralog, EEB1, that arose from the whole genome duplication	0.842916	ns	4	4	-0.0596424	-0.0445796	-0.0150628	0	-0.00106479	0.673834	ns	4	4	0.0376319	-0.0445796	0.0822115	0	0.014666
ybr178wΔ	YBR178W	NA	Dubious open reading frame; unlikely to encode a functional protein, based on available experimental and comparative sequence data; partially overlaps the verified gene YBR177C	0.968351	ns	3	3	-0.0786373	-0.0689214	-0.0097159	0	-0.000265458	0.354608	ns	3	3	0.133459	-0.0689214	0.20238	0	0.0865981
ybr180wΔ	YBR180W	DTR1	Putative dityrosine transporter of the major facilitator superfamily; member of the 12-spanner drug:H(+) antiporter DHA1 family; required for spore wall synthesis; sequence similarity to QDR1 and QDR3, and the triple mutant dtr1 qdr1 qdr3 exhibits reduced dityrosine fluorescence relative to the single mutants; expressed during sporulation	0.947114	ns	4	4	-0.0608616	-0.0401816	-0.0206799	0	-0.000773681	0.50493	ns	4	4	0.0461785	-0.0401816	0.0863601	0	0.022468
ybr181cΔ	YBR181C	RPS6B	Protein component of the small (40S) ribosomal subunit; homologous to mammalian ribosomal protein S6, no bacterial homolog; phosphorylated on S233 by Ypk3p in a TORC1-dependent manner, and on S232 in a TORC1/2-dependent manner by Ypk1/2/3p; RPS6B has a paralog, RPS6A, that arose from the whole genome duplication	0.623833	ns	4	4	-0.0705127	-0.161112	0.0905989	0	0.0138312	0.168021	ns	4	4	0.120316	-0.161112	0.281428	0.0350346	0.150054
ybr182cΔ	YBR182C	SMP1	MADS-box transcription factor involved in osmotic stress response; SMP1 has a paralog, RLM1, that arose from the whole genome duplication	0.787894	ns	4	4	0.0708845	0.0573201	0.0135645	0	0.00125404	0.799619	ns	4	4	0.0919567	0.0573201	0.0346366	0	0.00409852
ybr183wΔ	YBR183W	YPC1	Alkaline ceramidase; also has reverse (CoA-independent) ceramide synthase activity; catalyzes both breakdown and synthesis of phytoceramide; overexpression confers fumonisin B1 resistance; YPC1 has a paralog, YDC1, that arose from the whole genome duplication	0.992431	ns	4	4	0.0409075	0.039374	0.00153347	0	8.81692e-06	0.512882	ns	4	4	-0.0802054	0.039374	-0.119579	0	-0.0303828
ybr184wΔ	YBR184W	NA	Putative protein of unknown function; YBR184W is not an essential gene	0.646397	ns	2	2	-0.0833304	-0.0345088	-0.0488216	0	-0.0138203	0.45866	ns	2	2	-0.161004	-0.0345088	-0.126496	-0.0178958	-0.0680623
ybr185cΔ	YBR185C	MBA1	Membrane-associated mitochondrial ribosome receptor; forms a complex with Mdm38p that may facilitate recruitment of mRNA-specific translational activators to ribosomes; possible role in protein export from the matrix to inner membrane	0.434639	ns	3	3	-0.0534638	-0.112859	0.0593956	0	0.0156041	0.91971	ns	3	3	-0.133167	-0.112859	-0.0203079	0	-0.00128465
ybr186wΔ	YBR186W	PCH2	Hexameric ring ATPase that remodels chromosome axis protein Hop1p; nucleolar component of the pachytene checkpoint, which prevents chromosome segregation when recombination and chromosome synapsis are defective; also represses meiotic interhomolog recombination in rDNA; required for meiotic double-stranded break formation	0.57504	ns	3	3	0.0289798	0.0828234	-0.0538435	0	-0.0113586	0.422661	ns	3	3	-0.0268827	0.0828234	-0.109706	0	-0.0329507
ybr187wΔ	YBR187W	GDT1	Calcium transporter localized to the cis- and medial-Golgi apparatus; required for protein glycosylation; GFP-fusion protein localizes to the vacuole; TMEM165, a human gene which causes Congenital Disorders of Glycosylation is orthologous and functionally complements the null allele; expression pattern and physical interactions suggest a possible role in ribosome biogenesis; expression reduced in…	0.80638	ns	4	4	-0.0457844	-0.0280296	-0.0177548	0	-0.00153459	0.964123	ns	4	4	-0.023343	-0.0280296	0.0046866	0	0.000125215
ybr188cΔ	YBR188C	NTC20	Member of the NineTeen Complex (NTC); this complex contains Prp19p and stabilizes U6 snRNA in catalytic forms of the spliceosome containing U2, U5, and U6 snRNAs	0.41035	ns	4	4	-0.0334791	0.0132433	-0.0467224	0	-0.0108675	0.514079	ns	4	4	-0.0557152	0.0132433	-0.0689585	0	-0.0165972
ybr189wΔ	YBR189W	RPS9B	Protein component of the small (40S) ribosomal subunit; homologous to mammalian ribosomal protein S9 and bacterial S4; RPS9B has a paralog, RPS9A, that arose from the whole genome duplication	0.931347	ns	3	3	-0.274617	-0.294597	0.0199803	0	0.00082728	0.401387	ns	3	3	-0.0942643	-0.294597	0.200333	0	0.0637877
ybr194wΔ	YBR194W	AIM4	Protein proposed to be associated with the nuclear pore complex; null mutant is viable, displays elevated frequency of mitochondrial genome loss and is sensitive to freeze-thaw stress	0.500261	ns	4	4	-0.0951835	0.00484133	-0.100025	0	-0.0198759	0.864124	ns	4	4	-0.0168021	0.00484133	-0.0216434	0	-0.00165757
ybr195cΔ	YBR195C	MSI1	Subunit of chromatin assembly factor I (CAF-1); chromatin assembly by CAF-1 affects multiple processes including silencing at telomeres, mating type loci, and rDNA; maintenance of kinetochore structure; deactivation of DNA damage checkpoint after DNA repair; chromatin dynamics during transcription; and repression of divergent noncoding transcription; Msi1p localizes to nucleus and cytoplasm and i…	0.0707513	ns	4	4	-0.0688498	-0.209334	0.140484	0	0.0669738	0.140191	ns	4	4	0.0628095	-0.209334	0.272143	0.0367643	0.145929
ybr197cΔ	YBR197C	NA	Protein of unknown function; green fluorescent protein (GFP)-fusion protein localizes to the cytoplasm and nucleus; YBR197C is not an essential gene; relative distribution to the nucleus increases upon DNA replication stress; YBR197C has a paralog, YPL077C, that arose from the whole genome duplication	0.504232	ns	3	3	0.300079	-0.0566349	0.356714	0	0.110887	0.835495	ns	3	3	0.0111927	-0.0566349	0.0678275	0	0.00900767
ybr199wΔ	YBR199W	KTR4	Glycosyltransferase involved in protein glycosylation; transfers GDP-mannose to methyl-alpha-mannoside in vitro; member of the KRE2/MNT1 mannosyltransferase family of type II membrane proteins with a short cytoplasmic N-terminus, a membrane-spanning region and a highly conserved catalytic lumenal domain	0.33009	ns	4	4	0.0792166	0.0274712	0.0517454	0	0.0137345	0.957686	ns	4	4	0.0184902	0.0274712	-0.00898096	0	-0.000312427
ybr201wΔ	YBR201W	DER1	ER membrane protein that promotes export of misfolded polypeptides; required for ER-associated protein degradation of misfolded or unassembled proteins; initiates export of aberrant polypeptides from ER lumen by threading them into ER membrane and routing them to Hrd1p for ubiquitination; function normally requires N-terminal acetylation by NatB; N- and C- termini protrude into cytoplasm; similar…	0.757955	ns	4	4	0.144945	0.0614683	0.0834768	0	0.0111054	0.224353	ns	4	4	-0.0260607	0.0614683	-0.087529	0	-0.033681
ybr203wΔ	YBR203W	COS111	Protein required for antifungal drug ciclopirox olamine resistance; not related to the subtelomerically-encoded COS family; the authentic, non-tagged protein is detected in highly purified mitochondria in high-throughput studies	0.834727	ns	4	4	-0.0251167	-0.0133495	-0.0117672	0	-0.000878359	0.532693	ns	4	4	0.0713837	-0.0133495	0.0847332	0	0.0210716
ybr204cΔ	YBR204C	LDH1	Serine hydrolase; exhibits active esterase plus weak triacylglycerol lipase activities; proposed role in lipid homeostasis, regulating phospholipid and non-polar lipid levels and required for mobilization of LD-stored lipids; localizes to the lipid droplet (LD) surface; contains a classical serine containing catalytic triad (GxSxG motif)	0.38244	ns	4	4	-0.0655534	0.0299318	-0.0954853	0	-0.0234102	0.598964	ns	4	4	-0.0417882	0.0299318	-0.0717201	0	-0.0135617
ybr205wΔ	YBR205W	KTR3	Putative alpha-1,2-mannosyltransferase; involved in O- and N-linked protein glycosylation; member of the KRE2/MNT1 mannosyltransferase family; Svp26p mediates uptake of Ktr3p into COPII vesicles; relocalizes from nucleus to vacuole upon DNA replication stress	0.672565	ns	3	3	-0.02527	0.0119245	-0.0371945	0	-0.00711919	0.885411	ns	3	3	0.0292103	0.0119245	0.0172858	0	0.00165117
ybr206wΔ	YBR206W	NA	Dubious open reading frame; unlikely to encode a functional protein, based on available experimental and comparative sequence data; partially overlaps the verified gene KTR3	0.791367	ns	4	4	0.0996248	0.118855	-0.0192305	0	-0.00171517	0.324273	ns	4	4	-0.00290025	0.118855	-0.121756	0	-0.0384453
ybr207wΔ	YBR207W	FTH1	Putative high affinity iron transporter; involved in transport of intravacuolar stores of iron; forms complex with Fet5p; expression is regulated by iron; proposed to play indirect role in endocytosis; protein abundance increases in response to DNA replication stress	0.238595	ns	3	3	0.00439692	0.202401	-0.198004	0	-0.088973	0.336846	ns	3	3	-0.0315892	0.202401	-0.23399	0	-0.0847234
ybr208cΔ	YBR208C	DUR1,2	Urea amidolyase; contains both urea carboxylase and allophanate hydrolase activities, degrades urea to CO2 and NH3; expression sensitive to nitrogen catabolite repression and induced by allophanate, an intermediate in allantoin degradation; protein abundance increases in response to DNA replication stress	0.482098	ns	3	3	-0.0434887	0.0485472	-0.0920359	0	-0.0217647	0.835279	ns	3	3	0.0104349	0.0485472	-0.0381123	0	-0.00401725
ybr209wΔ	YBR209W	NA	Dubious open reading frame; unlikely to encode a functional protein, based on available experimental and comparative sequence data; YBR209W is not an essential gene	0.738457	ns	4	4	0.185769	0.151546	0.0342231	0	0.00506757	0.177373	ns	4	4	0.0244187	0.151546	-0.127128	-0.0283748	-0.0715487
ybr212wΔ	YBR212W	NGR1	RNA binding protein that negatively regulates growth rate; interacts with the 3' UTR of the mitochondrial porin (POR1) mRNA and enhances its degradation; overexpression impairs mitochondrial function; interacts with Dhh1p to mediate POR1 mRNA decay; expressed in stationary phase	0.549103	ns	2	2	-0.0484725	0.0371728	-0.0856453	0	-0.0253292	0.745655	ns	2	2	-0.060909	0.0371728	-0.0980818	0	-0.0225038
ybr213wΔ	YBR213W	MET8	Bifunctional dehydrogenase and ferrochelatase; involved in the biosynthesis of siroheme, a prosthetic group used by sulfite reductase; required for sulfate assimilation and methionine biosynthesis	0.654135	ns	3	3	0.00119168	-0.0272824	0.0284741	0	0.0051719	0.843117	ns	3	3	-0.0786405	-0.0272824	-0.0513581	0	-0.00589815
ybr214wΔ	YBR214W	SDS24	Protein involved in cell separation during budding; one of two S. cerevisiae homologs (Sds23p and Sds24p) of the S. pombe Sds23 protein, which is implicated in APC/cyclosome regulation; may play an indirect role in fluid-phase endocytosis; protein abundance increases in response to DNA replication stress; SDS24 has a paralog, SDS23, that arose from the whole genome duplication	0.884636	ns	4	4	0.0982886	0.0782563	0.0200323	0	0.00113282	0.741657	ns	4	4	0.033374	0.0782563	-0.0448823	0	-0.00572488
ybr216cΔ	YBR216C	YBP1	Protein involved in cellular response to oxidative stress; required for oxidation of specific cysteine residues of transcription factor Yap1p, resulting in nuclear localization of Yap1p in response to stress; YBP1 has a paralog, YBP2, that arose from the whole genome duplication	0.191127	ns	4	4	-0.0176925	0.082416	-0.100108	0	-0.0339239	0.41811	ns	4	4	-0.020586	0.082416	-0.103002	0	-0.029328
ybr217wΔ	YBR217W	ATG12	Ubiquitin-like modifier involved in autophagy and the Cvt pathway; conserved; conjugated to Atg5p to form a complex involved in Atg8p lipidation; Atg5p-Atg12p conjugate enhances E2 activity of Atg3p by rearranging its catalytic site, also forms a complex with Atg16p; the Atg5-Atg12/Atg16 complex binds to membranes and is essential for autophagosome formation	0.322422	ns	4	4	-0.000323785	0.0329765	-0.0333003	0	-0.00873324	0.336933	ns	4	4	-0.0927871	0.0329765	-0.125764	0	-0.0468635
ybr218cΔ	YBR218C	PYC2	Pyruvate carboxylase isoform; cytoplasmic enzyme that converts pyruvate to oxaloacetate; differentially regulated than isoform Pyc1p; mutations in the human homolog are associated with lactic acidosis; PYC2 has a paralog, PYC1, that arose from the whole genome duplication	0.838108	ns	3	3	0.104659	0.0744876	0.0301709	0	0.0030812	0.634884	ns	3	3	-0.0465777	0.0744876	-0.121065	0	-0.0306589
ybr219cΔ	YBR219C	NA	Putative protein of unknown function; YBR219C is not an essential gene	0.212332	ns	3	3	0.0144261	0.0543971	-0.039971	0	-0.0162313	0.0418423	down	3	3	-0.156345	0.0543971	-0.210742	-0.144357	-0.160259
ybr220cΔ	YBR220C	NA	Putative protein of unknown function; YBR220C is not an essential gene	0.113923	ns	3	3	-0.0453286	0.0882157	-0.133544	0	-0.0659188	0.17765	ns	3	3	-0.122129	0.0882157	-0.210345	-0.0101237	-0.107766
ybr222cΔ	YBR222C	PCS60	Oxalyl-CoA synthetase; capable of catalyzing conversion of oxalate to oxalyl-CoA; catalyzes first step in pathway of oxalate degradation that functions to protect yeast from inhibitory effects of oxalate; peroxisomal protein that binds mRNA; localizes to both peroxisomal peripheral membrane and matrix, expression is highly inducible by oleic acid; similar to E. coli long chain acyl-CoA synthetase	0.0981179	ns	4	4	-0.0564084	0.0624909	-0.118899	0	-0.0482099	0.125207	ns	4	4	-0.200163	0.0624909	-0.262654	-0.0203755	-0.136626
ybr223cΔ	YBR223C	TDP1	Tyrosyl-DNA phosphodiesterase I; hydrolyzes 3' and 5'-phosphotyrosyl bonds; involved in the repair of DNA lesions created by topo I and topo II; mutations in the human homolog, TDP1, result in the a neurodegenerative disease, spinocerebellar ataxia with axonal neuropathy (SCAN1); yeast cells and human rhabdomyosarcoma lines that overexpress TDP1 both exhibit elevated dosage chromosomal instabilit…	0.36895	ns	4	4	-0.0575171	0.0150051	-0.0725222	0	-0.0174726	0.0807719	down	4	4	-0.21686	0.0150051	-0.231865	-0.0576668	-0.132396
ybr224wΔ	YBR224W	NA	Dubious open reading frame; unlikely to encode a functional protein, based on available experimental and comparative sequence data; partially overlaps the verified gene TDP1	0.318395	ns	4	4	-0.198174	-0.0552132	-0.142961	0	-0.0457658	0.639254	ns	4	4	-0.0133121	-0.0552132	0.0419011	0	0.0072402
ybr225wΔ	YBR225W	NA	Putative protein of unknown function; non-essential gene identified in a screen for mutants affected in mannosylphophorylation of cell wall components	0.0797719	ns	4	4	-0.124858	0.0237445	-0.148602	0	-0.0655553	0.354601	ns	4	4	-0.0421869	0.0237445	-0.0659314	0	-0.0187521
ybr226cΔ	YBR226C	NA	Dubious open reading frame; unlikely to encode a functional protein, based on available experimental and comparative sequence data; partially overlaps the uncharacterized ORF YBR225W	0.961914	ns	4	4	-0.017726	-0.0241967	0.00647064	0	0.000157632	0.774956	ns	4	4	-0.05772	-0.0241967	-0.0335233	0	-0.00415524
ybr227cΔ	YBR227C	MCX1	Non-proteolytic ATPase of the AAA family; stimulates incorporation of the pyridoxal phosphate cofactor into Hem1p (5-aminolevulinic acid synthase); localized to the mitochondrial matrix; ortholog of vertebrate CLPX, which promotes erythropoiesis	0.708699	ns	4	4	0.142785	0.0319966	0.110789	0	0.0162338	0.787614	ns	4	4	0.0739546	0.0319966	0.041958	0	0.00474402
ybr228wΔ	YBR228W	SLX1	Endonuclease involved in DNA recombination and repair; subunit of a complex, with Slx4p, that hydrolyzes 5' branches from duplex DNA in response to stalled or converging replication forks; function overlaps with that of Sgs1p-Top3p	0.713766	ns	3	3	-0.00389151	0.0430625	-0.046954	0	-0.00731759	0.323287	ns	3	3	-0.0232384	0.0430625	-0.0663009	0	-0.0255486
ybr229cΔ	YBR229C	ROT2	Glucosidase II catalytic subunit; required to trim the final glucose in N-linked glycans; required for normal cell wall synthesis; mutations in rot2 suppress tor2 mutations, and are synthetically lethal with rot1 mutations	0.380179	ns	4	4	0.115853	0.0587436	0.0571095	0	0.0150126	0.182486	ns	4	4	-0.0515179	0.0587436	-0.110261	0	-0.0479049
ybr230cΔ	YBR230C	OM14	Mitochondrial outer membrane receptor for cytosolic ribosomes; integral protein of the outer membrane that interacts with the nascent chain-associated complex (NAC) bound to ribosomes, contributing to co-translational mitochondrial import; interacts with porin (Por1p) and Om45p; abundance is decreased in cells grown in glucose relative to other carbon sources	0.559253	ns	4	4	0.00195795	-0.014896	0.016854	0	0.00287013	0.324273	ns	4	4	-0.132008	-0.014896	-0.117112	0	-0.0435157
ybr232cΔ	YBR232C	NA	Dubious open reading frame; unlikely to encode a functional protein, based on available experimental and comparative sequence data	0.535421	ns	4	4	0.071533	-0.00881244	0.0803455	0	0.0176073	0.841265	ns	4	4	0.0222842	-0.00881244	0.0310966	0	0.00317858
ybr233wΔ	YBR233W	PBP2	RNA binding protein; has similarity to mammalian heterogeneous nuclear RNP K protein, involved in the regulation of telomere position effect and telomere length; relative distribution to the nucleus increases upon DNA replication stress	0.87862	ns	3	3	0.0281356	0.00641979	0.0217158	0	0.00143564	0.576479	ns	3	3	-0.113013	0.00641979	-0.119433	0	-0.028955
ybr235wΔ	YBR235W	VHC1	Vacuolar membrane cation-chloride cotransporter (CCC); likely mediates K+ and Cl- cotransport into the vacuole; has a role in potassium homeostasis and salt tolerance; localizes to sites of contact between the vacuole and mitochondria (vCLAMPs); similar to mammalian electroneutral Na(+)-(K+)-C1- cotransporter family	0.520698	ns	4	4	-0.103281	-0.0209274	-0.082354	0	-0.0172326	0.81419	ns	4	4	-0.0898119	-0.0209274	-0.0688845	0	-0.00808241
ybr238cΔ	YBR238C	NA	Mitochondrial membrane protein; not required for respiratory growth but causes a synthetic respiratory defect in combination with rmd9 mutations; transcriptionally up-regulated by TOR; deletion increases life span; YBR238C has a paralog, RMD9, that arose from the whole genome duplication	0.897695	ns	3	3	0.00830132	-0.00325678	0.0115581	0	0.000889694	0.89905	ns	3	3	0.0210672	-0.00325678	0.024324	0	0.00243041
ybr239cΔ	YBR239C	ERT1	Transcriptional regulator; involved in regulation of gluconeogenesis and fermentable carbon utilization; GFP-fusion protein localizes to cytoplasm, nucleus; null mutation affects periodicity of transcriptional and metabolic oscillation; plays role in restricting Ty1 transposition; member of the zinc cluster family of proteins, similar to Rds2p	0.359569	ns	4	4	0.0512293	0.00448709	0.0467422	0	0.0133716	0.784257	ns	4	4	0.0289457	0.00448709	0.0244586	0	0.0026184
ybr240cΔ	YBR240C	THI2	Transcriptional activator of thiamine biosynthetic genes; interacts with regulatory factor Thi3p to control expression of thiamine biosynthetic genes with respect to thiamine availability; acts together with Pdc2p to respond to thiaminediphosphate demand, possibly as related to carbon source availability; zinc finger protein of the Zn(II)2Cys6 type	0.688689	ns	4	4	-0.0198609	0.0141456	-0.0340065	0	-0.0048912	0.624485	ns	4	4	-0.0593214	0.0141456	-0.073467	0	-0.015378
ybr241cΔ	YBR241C	NA	Putative transporter, member of the sugar porter family; green fluorescent protein (GFP)-fusion protein localizes to the vacuolar membrane; YBR241C is not an essential gene; YBR241C has a paralog, VPS73, that arose from the whole genome duplication	0.62019	ns	4	4	-0.0323603	0.00935449	-0.0417148	0	-0.00624209	0.974467	ns	4	4	0.0179565	0.00935449	0.00860198	0	0.000184257
ybr242wΔ	YBR242W	NA	Putative protein of unknown function; green fluorescent protein (GFP)-fusion protein localizes to the cytoplasm and nucleus; YBR242W is not an essential gene; YBR242W has a paralog, YGL101W, that arose from the whole genome duplication	0.617873	ns	2	2	-0.0325093	-0.0009773	-0.031532	0	-0.00759207	0.569523	ns	2	2	0.0369804	-0.0009773	0.0379577	0	0.0180312
ybr244wΔ	YBR244W	GPX2	Phospholipid hydroperoxide glutathione peroxidase; protects cells from phospholipid hydroperoxides and nonphospholipid peroxides during oxidative stress; induced by glucose starvation; protein abundance increases in response to DNA replication stress	0.704436	ns	3	3	0.0314597	0.0070049	0.0244548	0	0.00348963	0.514079	ns	3	3	0.0422081	0.0070049	0.0352032	0	0.009264
ybr246wΔ	YBR246W	RRT2	Methylesterase performing penultimate step of diphthamide biosynthesis; hydrolyzes methylated diphthine to produce diphthine and allows Dph6-catalyzed amidation reaction to occur; deletion leads to resistance to sordarin and accumulation of methylatediphthine; WD40 domain-containing protein; involved in endosomal recycling; forms complex with Rtt10p that functions in retromer-mediated pathway for…	0.12935	ns	4	4	-0.0187282	-0.100643	0.0819143	0	0.0352626	0.405462	ns	4	4	-0.0255167	-0.100643	0.0751258	0	0.0206211
ybr249cΔ	YBR249C	ARO4	3-deoxy-D-arabino-heptulosonate-7-phosphate (DAHP) synthase; catalyzes the first step in aromatic amino acid biosynthesis and is feedback-inhibited by tyrosine or high concentrations of phenylalanine or tryptophan; relative distribution to the nucleus increases upon DNA replication stress	0.125931	ns	4	4	0.052346	-0.00788817	0.0602342	0	0.0258539	0.835909	ns	4	4	0.00682434	-0.00788817	0.0147125	0	0.00151972
ybr250wΔ	YBR250W	SPO23	Protein of unknown function; associates with meiosis-specific protein Spo1p	0.525922	ns	4	4	0.0110388	-0.00701715	0.018056	0	0.00390581	0.712562	ns	4	4	-0.0929011	-0.00701715	-0.085884	0	-0.0156778
ybr258cΔ	YBR258C	SHG1	Subunit of the COMPASS (Set1C) complex; COMPASS methylates histone H3 on lysine 4 and is required in transcriptional silencing near telomeres	0.566803	ns	4	4	0.00059559	0.0500129	-0.0494173	0	-0.0110643	0.297089	ns	4	4	-0.0471353	0.0500129	-0.0971482	0	-0.0425283
ybr259wΔ	YBR259W	NA	Protein of unknown function; YBR259W is not an essential gene; forms cytoplasmic foci upon DNA replication stress	0.359089	ns	4	4	-0.0596075	0.00678142	-0.0663889	0	-0.020221	0.434572	ns	4	4	-0.0804405	0.00678142	-0.087222	0	-0.0277085
ybr260cΔ	YBR260C	RGD1	GTPase-activating protein (RhoGAP) for Rho3p and Rho4p; possibly involved in control of actin cytoskeleton organization	0.180934	ns	4	4	-0.0682587	0.00477669	-0.0730353	0	-0.0258862	0.434572	ns	4	4	-0.0717033	0.00477669	-0.07648	0	-0.0218564
ybr261cΔ	YBR261C	TAE1	AdoMet-dependent proline methyltransferase; catalyzes the dimethylation of ribosomal proteins Rpl12 and Rps25 at N-terminal proline residues; has a role in protein synthesis; fusion protein localizes to the cytoplasm	0.103974	ns	4	4	-0.110788	-0.0216861	-0.0891017	0	-0.0389952	0.99008	ns	4	4	-0.0206647	-0.0216861	0.00102138	0	7.398e-06
ybr263wΔ	YBR263W	SHM1	Mitochondrial serine hydroxymethyltransferase; converts serine to glycine plus 5,10 methylenetetrahydrofolate; involved in generating precursors for purine, pyrimidine, amino acid, and lipid biosynthesis; reverse reaction generates serine	0.660405	ns	4	4	-0.0126519	0.0133337	-0.0259856	0	-0.00357083	0.109504	ns	4	4	-0.105263	0.0133337	-0.118597	0	-0.0591746
ybr264cΔ	YBR264C	YPT10	Rab family GTP-binding protein; contains the PEST signal sequence specific for proteolytic enzymes; may be involved in vesicular transport; overexpression leads to accumulation of Golgi-like cisternae with budding vesicles	0.724573	ns	4	4	0.00324781	0.0393449	-0.0360971	0	-0.00407966	0.709612	ns	4	4	-0.00103229	0.0393449	-0.0403772	0	-0.00539787
ybr269cΔ	YBR269C	SDH8	Protein required for assembly of succinate dehydrogenase; interacts with flavinylated Sdh1p and may function as a chaperone for free Sdh1p, protecting its FAD cofactor from redox reactions before assembly of the complex; soluble protein of the mitochondrial matrix; respiratory defect of null mutant is functionally complemented by Drosophila and human orthologs	0.37846	ns	3	3	0.0165322	-0.0263527	0.0428849	0	0.0129489	0.997937	ns	3	3	-0.0258797	-0.0263527	0.000472974	0	6.13653e-07
ybr270cΔ	YBR270C	BIT2	Subunit of TORC2 membrane-associated complex; involved in regulation of actin cytoskeletal dynamics during polarized growth and cell wall integrity; interacts with Slm1p and Slm2p, homologous PH domain-containing TORC2 substrates; BIT2 has a paralog, BIT61, that arose from the whole genome duplication	0.655354	ns	4	4	0.258371	0.0108282	0.247543	0	0.0474897	0.912549	ns	4	4	-0.00192307	0.0108282	-0.0127512	0	-0.000865347
ybr271wΔ	YBR271W	EFM2	S-adenosylmethionine-dependent methyltransferase; seven-beta-strand lysine methyltransferase which dimethylates translation elongation factor EF2 (Eft1p and Eft2p) at lysine 613 and methylates EF3 (Yef3p) at lysine 187; green fluorescent protein (GFP)-fusion protein localizes to the cytoplasm; involved in regulation of translational termination; predicted involvement in ribosome biogenesis	0.821577	ns	4	4	-0.0215085	-0.0137516	-0.00775691	0	-0.000628651	0.783794	ns	4	4	-0.0340968	-0.0137516	-0.0203451	0	-0.00228216
ybr272cΔ	YBR272C	HSM3	Evolutionarily conserved 19S regulatory particle assembly-chaperone; involved in the assembly of the base subcomplex of the 19S proteasomal regulatory particle (RP); involved in DNA mismatch repair during slow growth; weak similarity to Msh1p; structural study suggests Hsm3p is a scaffold protein for Rpt1p-Rpt2p complex formation; ortholog of human 19S subunit S5b	0.774099	ns	4	4	-0.0138431	-0.0259253	0.0120822	0	0.00131806	0.974467	ns	4	4	-0.0360509	-0.0259253	-0.0101256	0	-0.000270556
ybr273cΔ	YBR273C	UBX7	UBX (ubiquitin regulatory X) domain-containing protein; interacts with Cdc48p; UBX7 has a paralog, UBX6, that arose from the whole genome duplication	0.978385	ns	4	4	0.00544335	0.00774059	-0.00229724	0	-3.38503e-05	0.634884	ns	4	4	-0.0383091	0.00774059	-0.0460497	0	-0.00892927
ybr274wΔ	YBR274W	CHK1	Serine/threonine kinase and DNA damage checkpoint effector; mediates cell cycle arrest via phosphorylation of Pds1p; phosphorylated by checkpoint signal transducer Mec1p; homolog of S. pombe and mammalian Chk1 checkpoint kinase	0.999222	ns	4	4	0.0112262	0.0113309	-0.000104693	0	-4.4796e-08	0.341026	ns	4	4	-0.0993829	0.0113309	-0.110714	0	-0.0384015
ybr275cΔ	YBR275C	RIF1	Protein that binds to the Rap1p C-terminus; acts synergistically with Rif2p to help control telomere length and establish telomeric silencing; involved in control of DNA replication; contributes to resection of DNA double strand breaks (DSBs); deletion results in telomere elongation	0.127536	ns	4	4	0.0243917	-0.0661558	0.0905475	0	0.034917	0.36775	ns	4	4	0.061554	-0.0661558	0.12771	0	0.042284
ybr277cΔ	YBR277C	NA	Dubious open reading frame; unlikely to encode a functional protein, based on available experimental and comparative sequence data; partially overlaps the verified gene YBR278W	0.553633	ns	4	4	0.0693009	-0.280913	0.350214	0	0.0816311	0.0697206	up	4	4	0.104297	-0.280913	0.38521	0.165368	0.245246
ybr280cΔ	YBR280C	SAF1	F-Box protein involved in proteasome-dependent degradation of Aah1p; involved in proteasome-dependent degradation of Aah1p during entry of cells into quiescence; interacts with Skp1	0.810797	ns	4	4	0.013973	0.00755637	0.00641664	0	0.000543866	0.918273	ns	4	4	0.0180558	0.00755637	0.0104994	0	0.000666168
ybr283cΔ	YBR283C	SSH1	Subunit of the Ssh1 translocon complex; Sec61p homolog involved in co-translational pathway of protein translocation; not essential	0.479899	ns	2	2	0.0624924	-0.0778626	0.140355	0	0.0519676	0.604282	ns	2	2	0.0100007	-0.0778626	0.0878633	0	0.0264575
ybr284wΔ	YBR284W	NA	Putative metallo-dependent hydrolase superfamily protein; similar to AMP deaminases but lacks key catalytic residues and does not rescue purine nucleotide metabolic defect of quadruple aah1 ade8 amd1 his1 mutant; null mutant exhibits longer telomeres, altered Ty mobility, decreased resistance to rapamycin and wortmannin; induced in response to hydrostatic pressure; not an essential gene; YBR284W …	0.198328	ns	3	3	0.0774315	-0.0101976	0.0876291	0	0.0400891	0.354293	ns	3	3	0.105835	-0.0101976	0.116033	0	0.0429139
ybr285wΔ	YBR285W	NA	Putative protein of unknown function; YBR285W is not an essential gene	0.982388	ns	4	4	0.089887	0.0859186	0.0039684	0	5.25604e-05	0.75613	ns	4	4	0.0441564	0.0859186	-0.0417623	0	-0.00560836
ybr286wΔ	YBR286W	APE3	Vacuolar aminopeptidase Y; processed to mature form by Prb1p	0.133497	ns	4	4	0.110527	-0.0274672	0.137995	0	0.0593223	0.291307	ns	4	4	0.0967397	-0.0274672	0.124207	0	0.0473391
ybr287wΔ	YBR287W	NA	Protein of unknown function; green fluorescent protein (GFP)-fusion protein localizes to the ER; YBR287W is not an essential gene	0.628607	ns	4	4	-0.035083	-0.0267708	-0.00831226	0	-0.00122344	0.624485	ns	4	4	0.0245379	-0.0267708	0.0513087	0	0.0110979
ybr288cΔ	YBR288C	APM3	Mu3-like subunit of the clathrin associated protein complex (AP-3); functions in transport of alkaline phosphatase to the vacuole via the alternate pathway	0.259656	ns	4	4	-0.0157891	-0.0790566	0.0632675	0	0.022651	0.700394	ns	4	4	-0.0490833	-0.0790566	0.0299733	0	0.0050924
ybr291cΔ	YBR291C	CTP1	Mitochondrial inner membrane citrate transporter; member of the mitochondrial carrier family	0.328244	ns	4	4	0.104582	-0.00915055	0.113733	0	0.0354095	0.578603	ns	4	4	-0.0643896	-0.00915055	-0.0552391	0	-0.0116573
ybr292cΔ	YBR292C	NA	Dubious open reading frame; unlikely to encode a functional protein, based on available experimental and comparative sequence data; YBR292C is not an essential gene	0.645482	ns	4	4	-0.0205187	0.00704654	-0.0275653	0	-0.00400438	0.722665	ns	4	4	0.0364212	0.00704654	0.0293747	0	0.00400307
ybr293wΔ	YBR293W	VBA2	Permease of basic amino acids in the vacuolar membrane	0.103974	ns	4	4	-0.0327703	0.0262195	-0.0589899	0	-0.0265258	0.879173	ns	4	4	0.0106222	0.0262195	-0.0155974	0	-0.00135118
ybr294wΔ	YBR294W	SUL1	High affinity sulfate permease of the SulP anion transporter family; sulfate uptake is mediated by specific sulfate transporters Sul1p and Sul2p, which control the concentration of endogenous activated sulfate intermediates	0.776517	ns	2	2	0.100471	0.0578159	0.042655	0	0.00756831	0.921985	ns	2	2	0.0913531	0.0578159	0.0335371	0	0.0025969
ybr295wΔ	YBR295W	PCA1	Cadmium transporting P-type ATPase; may also have a role in copper and iron homeostasis; stabilized by Cd binding, which prevents ubiquitination; S288C and other lab strains contain a G970R mutation which eliminates Cd transport function	0.137193	ns	3	3	0.12404	0.000791801	0.123248	0	0.0588592	0.619075	ns	3	3	0.0582444	0.000791801	0.0574526	0	0.013291
ybr296cΔ	YBR296C	PHO89	Plasma membrane Na+/Pi cotransporter; active in early growth phase; similar to phosphate transporters of Neurospora crassa; transcription regulated by inorganic phosphate concentrations and Pho4p; mutations in related human transporter genes hPit1 and hPit2 are associated with hyperphosphatemia-induced calcification of vascular tissue and familial idiopathic basal ganglia calcification	0.233595	ns	4	4	-0.0263627	0.053475	-0.0798377	0	-0.0248381	0.164182	ns	4	4	-0.115828	0.053475	-0.169303	0	-0.0708597
ybr297wΔ	YBR297W	MAL33	MAL-activator protein; part of complex locus MAL3; nonfunctional in genomic reference strain S288C	0.224525	ns	4	4	0.0959531	0.0120707	0.0838824	0	0.0259728	0.420124	ns	4	4	0.093206	0.0120707	0.0811353	0	0.0215047
ybr298cΔ	YBR298C	MAL31	Maltose permease; high-affinity maltose transporter (alpha-glucoside transporter); encoded in the MAL3 complex locus; member of the 12 transmembrane domain superfamily of sugar transporters; functional in genomic reference strain S288C	0.405948	ns	4	4	0.014746	-0.0340424	0.0487884	0	0.0118026	0.921985	ns	4	4	-0.0440931	-0.0340424	-0.0100506	0	-0.000537183
ybr299wΔ	YBR299W	MAL32	Maltase (alpha-D-glucosidase); inducible protein involved in maltose catabolism; encoded in the MAL3 complex locus; functional in genomic reference strain S288C; hydrolyzes the disaccharides maltose, turanose, maltotriose, and sucrose	0.308215	ns	4	4	-0.0110366	0.0302335	-0.0412701	0	-0.0118007	0.829279	ns	4	4	0.0446647	0.0302335	0.0144312	0	0.00144169
ybr300cΔ	YBR300C	NA	Dubious open reading frame; unlikely to encode a functional protein, based on available experimental and comparative sequence data; partially overlaps the verified gene YBR301W; YBR300C is not an essential gene	0.947106	ns	4	4	-0.0173808	-0.0104888	-0.00689202	0	-0.00024706	0.539007	ns	4	4	-0.051787	-0.0104888	-0.0412982	0	-0.0100869
ybr301wΔ	YBR301W	PAU24	Cell wall mannoprotein; has similarity to Tir1p, Tir2p, Tir3p, and Tir4p; member of the seripauperin multigene family encoded mainly in subtelomeric regions; expressed under anaerobic conditions, completely repressed during aerobic growth	0.301957	ns	4	4	0.0090913	0.0599061	-0.0508148	0	-0.0144212	0.155377	ns	4	4	-0.0465301	0.0599061	-0.106436	0	-0.0515886
ycl001wΔ	YCL001W	RER1	Protein involved in retention of membrane proteins; including Sec12p, in the ER; localized to Golgi; functions as a retrieval receptor in returning membrane proteins to the ER	0.993872	ns	4	4	0.0418359	0.0424268	-0.000590884	0	-2.58102e-06	0.783069	ns	4	4	0.0182657	0.0424268	-0.024161	0	-0.00317137
ycl001w-aΔ	YCL001W-A	NA	Putative protein of unknown function; YCL001W-A gene has similarity to DOM34 and is present in a region duplicated between chromosomes XIV and III	0.84527	ns	4	4	0.0371707	0.0603697	-0.0231989	0	-0.00182628	0.808889	ns	4	4	0.0440667	0.0603697	-0.016303	0	-0.00161036
ycl002cΔ	YCL002C	NA	Putative protein of unknown function; YCL002C is not an essential gene	0.137395	ns	4	4	-0.0227559	0.02503	-0.0477859	0	-0.0189944	0.895622	ns	4	4	0.0496414	0.02503	0.0246115	0	0.00189353
ycl006cΔ	YCL006C	NULL	NULL	0.901142	ns	3	3	-0.0122618	-0.0051762	-0.00708564	0	-0.000533984	0.579863	ns	3	3	0.0953404	-0.0051762	0.100517	0	0.0319753
ycl009cΔ	YCL009C	ILV6	Regulatory subunit of acetolactate synthase; acetolactate synthase catalyzes the first step of branched-chain amino acid biosynthesis; enhances activity of the Ilv2p catalytic subunit, localizes to mitochondria	0.776301	ns	4	4	-0.0327654	-0.0632465	0.0304811	0	0.0029115	0.849266	ns	4	4	-0.0245871	-0.0632465	0.0386594	0	0.00334838
ycl011cΔ	YCL011C	GBP2	Poly(A+) RNA-binding protein; key surveillance factor for the selective export of spliced mRNAs from the nucleus to the cytoplasm; preference for intron-containing genes; similar to Npl3p; also binds single-stranded telomeric repeat sequence in vitro; relocalizes to the cytosol in response to hypoxia; GBP2 has a paralog, HRB1, that arose from the whole genome duplication	0.290814	ns	4	4	0.140272	0.0356431	0.104629	0	0.031847	0.237247	ns	4	4	0.140422	0.0356431	0.104779	0	0.0380284
ycl012wΔ	YCL012W	NULL	NULL	0.973682	ns	4	4	-0.00814926	-0.00421878	-0.00393049	0	-8.45416e-05	0.870712	ns	4	4	-0.0298918	-0.00421878	-0.0256731	0	-0.00244606
ycl013wΔ	YCL013W	NULL	NULL	0.890266	ns	4	4	0.0468029	0.0560198	-0.00921691	0	-0.000473848	0.787614	ns	4	4	0.0844063	0.0560198	0.0283865	0	0.00316639
ycl014wΔ	YCL014W	BUD3	Guanine nucleotide exchange factor (GEF) for Cdc42p; activates Cdc42p in early G1, accounting for the first stage of biphasic activation, with Cdc24p accounting for the second stage in late G1; involved in the Cdc42p-mediated assembly of the axial landmark that dictates the site for the next round of budding, resulting in the axial budding pattern observed in haploids; localizes with septins to t…	0.661053	ns	2	2	0.00701613	0.044554	-0.0375379	0	-0.0115894	0.940117	ns	2	2	0.0574216	0.044554	0.0128676	0	0.000788294
ycl022cΔ	YCL022C	NA	Dubious open reading frame; unlikely to encode a functional protein, based on available experimental and comparative sequence data; completely overlaps verified gene KCC4/YCL024W	0.303015	ns	4	4	-0.00302022	0.0854791	-0.0884994	0	-0.0304839	0.322035	ns	4	4	-0.0281152	0.0854791	-0.113594	0	-0.0446475
ycl023cΔ	YCL023C	NA	Dubious open reading frame; unlikely to encode a functional protein, based on available experimental and comparative sequence data; partially overlaps verified ORF KCC4	0.58595	ns	4	4	-0.0116883	0.0343756	-0.0460639	0	-0.00803317	0.483377	ns	4	4	-0.051135	0.0343756	-0.0855107	0	-0.0221375
ycl024wΔ	YCL024W	KCC4	Protein kinase of the bud neck involved in the septin checkpoint; associates with septin proteins, negatively regulates Swe1p by phosphorylation, shows structural homology to bud neck kinases Gin4p and Hsl1p; KCC4 has a paralog, GIN4, that arose from the whole genome duplication	0.268166	ns	4	4	-0.06482	0.00568274	-0.0705027	0	-0.0209569	0.821983	ns	4	4	0.0507734	0.00568274	0.0450907	0	0.00505078
ycl025cΔ	YCL025C	AGP1	Low-affinity amino acid permease with broad substrate range; involved in uptake of asparagine, glutamine, and other amino acids; expression regulated by SPS plasma membrane amino acid sensor system (Ssy1p-Ptr3p-Ssy5p); AGP1 has a paralog, GNP1, that arose from the whole genome duplication	0.416887	ns	4	4	-0.0426468	-0.150218	0.107571	0	0.0257321	0.28112	ns	4	4	-0.0505609	-0.150218	0.0996568	0	0.0359666
ycl026cΔ	YCL026C	NULL	NULL	0.661899	ns	4	4	-0.0660608	-0.0129578	-0.053103	0	-0.00790378	0.243671	ns	4	4	0.0866538	-0.0129578	0.0996116	0	0.0348139
ycl026c-aΔ	YCL026C-A	FRM2	Type II nitroreductase, using NADH as reductant; mutants are defective in fatty acid mediated repression of genes involved in fatty acid biosynthesis indicative of a role in lipid signaling; involved in the oxidative stress response; transcription induction by cadmium and selenite indicates a possible role in the metal stress response; expression induced in cells treated with the mycotoxin patulin	0.125049	ns	3	3	-0.0705777	0.0116454	-0.0822232	0	-0.0381308	0.962798	ns	3	3	0.000290288	0.0116454	-0.0113552	0	-0.000441704
ycl027wΔ	YCL027W	FUS1	Membrane protein localized to the shmoo tip; required for cell fusion; expression regulated by mating pheromone; proposed to coordinate signaling, fusion, and polarization events required for fusion; potential Cdc28p substrate	0.385292	ns	4	4	-0.056398	0.0283121	-0.0847101	0	-0.0212127	0.76669	ns	4	4	0.055974	0.0283121	0.0276619	0	0.003162
ycl028wΔ	YCL028W	RNQ1	[PIN(+)] prion; an infectious protein conformation that is generally an ordered protein aggregate	0.53345	ns	4	4	-0.00357284	0.0349627	-0.0385356	0	-0.00725137	0.567852	ns	4	4	-0.0379515	0.0349627	-0.0729142	0	-0.0148154
ycl029cΔ	YCL029C	BIK1	Microtubule-associated protein; component of the interface between microtubules and kinetochore, involved in sister chromatid separation; essential in polyploid cells but not in haploid or diploid cells; ortholog of mammalian CLIP-170	0.606227	ns	4	4	-0.0580893	-0.0327737	-0.0253155	0	-0.00425523	0.504118	ns	4	4	0.0469099	-0.0327737	0.0796836	0	0.021508
ycl032wΔ	YCL032W	STE50	Adaptor protein for various signaling pathways; involved in mating response, invasive/filamentous growth, osmotolerance; acts as an adaptor that links G protein-associated Cdc42p-Ste20p complex to the effector Ste11p to modulate signal transduction	0.375822	ns	4	4	0.146514	0.0489668	0.0975473	0	0.0282137	0.858295	ns	4	4	0.028834	0.0489668	-0.0201327	0	-0.00177266
ycl033cΔ	YCL033C	MXR2	Methionine-R-sulfoxide reductase; involved in the response to oxidative stress; protects iron-sulfur clusters from oxidative inactivation along with MXR1; involved in the regulation of lifespan	0.318395	ns	4	4	0.147993	0.000413945	0.147579	0	0.0497299	0.566469	ns	4	4	0.0923994	0.000413945	0.0919855	0	0.0223434
ycl034wΔ	YCL034W	LSB5	Protein involved in membrane-trafficking events at plasma membrane; interacts with actin regulators Sla1p and Las17p, ubiquitin, Arf3p to couple actin dynamics to membrane trafficking processes; similar structure to GGA family of proteins with N-terminal VHS domain and GAT domain; binds Las17p, which is homolog of human Wiskott-Aldrich Syndrome protein involved in actin patch assembly, actin poly…	0.379674	ns	3	3	0.0433193	-0.0476924	0.0910117	0	0.0340537	0.676826	ns	3	3	-0.00135581	-0.0476924	0.0463366	0	0.0103043
ycl035cΔ	YCL035C	GRX1	Glutathione-dependent disulfide oxidoreductase; hydroperoxide and superoxide-radical responsive, heat-stable, with active site cysteine pair; protects cells from oxidative damage; GRX1 has a paralog, GRX2, that arose from the whole genome duplication; protein abundance increases in response to DNA replication stress	0.486977	ns	4	4	0.0300852	0.00810285	0.0219823	0	0.00471744	0.784025	ns	4	4	-0.0502367	0.00810285	-0.0583395	0	-0.00830087
ycl036wΔ	YCL036W	GFD2	Protein of unknown function; identified as a high-copy suppressor of a dbp5 mutation; GFD2 has a paralog, YDR514C, that arose from the whole genome duplication	0.196216	ns	3	3	0.122681	0.0133295	0.109352	0	0.0454375	0.769091	ns	3	3	-0.074805	0.0133295	-0.0881345	0	-0.0147928
ycl037cΔ	YCL037C	SRO9	Cytoplasmic RNA-binding protein; shuttles between nucleus and cytoplasm and is exported from the nucleus in an mRNA export-dependent manner; associates with translating ribosomes; involved in heme regulation of Hap1p as a component of the HMC complex, also involved in the organization of actin filaments; contains a La motif; SRO9 has a paralog, SLF1, that arose from the whole genome duplication	0.882328	ns	4	4	-0.00415968	0.0140499	-0.0182095	0	-0.00105604	0.599754	ns	4	4	-0.0279477	0.0140499	-0.0419975	0	-0.00754356
ycl038cΔ	YCL038C	ATG22	Vacuolar integral membrane protein required for efflux of amino acids; required for efflux of amino acids during autophagic body breakdown in the vacuole; null mutation causes a gradual loss of viability during starvation	0.778465	ns	4	4	-0.0193238	-0.0398671	0.0205432	0	0.00265786	0.860572	ns	4	4	-0.0307177	-0.0398671	0.0091494	0	0.000926843
ycl039wΔ	YCL039W	GID7	Subunit of GID Complex that binds directly to central component Vid30p; GID complex is involved in proteasome-dependent catabolite inactivation of fructose-1,6-bisphosphatase; Gid7p contains six WD40 repeats; computational analysis suggests that Gid7p and Moh1p have similar functions	0.563995	ns	4	4	-0.0341796	0.00732304	-0.0415027	0	-0.00797258	0.599092	ns	4	4	-0.0993958	0.00732304	-0.106719	0	-0.0247789
ycl040wΔ	YCL040W	GLK1	Glucokinase; catalyzes the phosphorylation of glucose at C6 in the first irreversible step of glucose metabolism; one of three glucose phosphorylating enzymes; expression regulated by non-fermentable carbon sources; GLK1 has a paralog, EMI2, that arose from the whole genome duplication	0.0503082	ns	4	4	-0.0229382	0.0360811	-0.0590193	0	-0.0278386	0.759379	ns	4	4	-0.00384357	0.0360811	-0.0399247	0	-0.00574166
ycl042wΔ	YCL042W	NA	Putative protein of unknown function; epitope-tagged protein localizes to the cytoplasm	0.842227	ns	3	3	0.0697561	0.0384206	0.0313355	0	0.00342632	0.662845	ns	3	3	-0.00789916	0.0384206	-0.0463198	0	-0.0108693
ycl044cΔ	YCL044C	MGR1	Subunit of the mitochondrial (mt) i-AAA protease supercomplex; i-AAA degrades misfolded mitochondrial proteins; forms a subcomplex with Mgr3p that binds to substrates to facilitate proteolysis; required for growth of cells lacking mtDNA	0.359931	ns	4	4	0.121248	-0.0522897	0.173537	0	0.0426943	0.889619	ns	4	4	-0.08259	-0.0522897	-0.0303002	0	-0.00196367
ycl045cΔ	YCL045C	EMC1	Member of conserved endoplasmic reticulum membrane complex; involved in efficient folding of proteins in the ER; null mutant displays induction of the unfolded protein response; interacts with Gal80p; homologous to worm H17B01.4/EMC-1, fly CG2943, and human KIAA0090	0.495891	ns	2	2	0.144875	-0.00906357	0.153938	0	0.0587368	0.733683	ns	2	2	0.0949149	-0.00906357	0.103978	0	0.0252401
ycl046wΔ	YCL046W	NA	Dubious open reading frame; unlikely to encode a functional protein, based on available experimental and comparative sequence data; partially overlaps the uncharacterized ORF YCL045C	0.419006	ns	4	4	0.025427	-0.004254	0.029681	0	0.00686917	0.985344	ns	4	4	-0.000356024	-0.004254	0.00389797	0	5.39854e-05
ycl047cΔ	YCL047C	POF1	Nicotinamide mononucleotide-specific adenylyltransferase (NMNAT); catalyzes the conversion of nicotinamide mononucleotide (NMN) to nicotinamide adenine dinucleotide (NAD+); role in the nicotinamide riboside (NR) salvage pathway of NAD+ biosynthesis; involved in NR and NAD+ homeostasis; ATPase involved in protein quality control and filamentation pathways; interacts physically with Kss1p and suppr…	0.76653	ns	4	4	-0.0299555	-0.00884491	-0.0211106	0	-0.00218077	0.901095	ns	4	4	0.00271288	-0.00884491	0.0115578	0	0.000710143
ycl048wΔ	YCL048W	SPS22	Protein of unknown function; SPS22 has a paralog, SPS2, that arose from the whole genome duplication; redundant with Sps2p for the organization of the beta-glucan layer of the spore wall	0.551644	ns	4	4	0.0521876	0.0199959	0.0321917	0	0.00591082	0.956692	ns	4	4	0.00978539	0.0199959	-0.0102105	0	-0.00038493
ycl049cΔ	YCL049C	NA	Protein of unknown function; localizes to membrane fraction; YCL049C is not an essential gene	0.658889	ns	4	4	-0.0204192	0.00183444	-0.0222536	0	-0.0033147	0.306698	ns	4	4	-0.0913796	0.00183444	-0.093214	0	-0.034828
ycl050cΔ	YCL050C	APA1	AP4A phosphorylase; bifunctional diadenosine 5',5'''-P1,P4-tetraphosphate phosphorylase and ADP sulfurylase involved in catabolism of bis(5'-nucleosidyl) tetraphosphates; catalyzes phosphorolysis of dinucleoside oligophosphates, cleaving substrates' alpha/beta-anhydride bond and introducing Pi into the beta-position of the corresponding NDP formed; protein abundance increases under DNA replicatio…	0.25165	ns	4	4	-0.0185972	0.0320354	-0.0506326	0	-0.0148997	0.347636	ns	4	4	0.136159	0.0320354	0.104124	0	0.0349317
ycl051wΔ	YCL051W	LRE1	Protein involved in control of cell wall structure and stress response; direct inhibitor of the nuclear Dbf2 related (NDR) kinase Cbk1p-Mob2p; overproduction confers resistance to cell-wall degrading enzymes; exhibits genetic interactions with genes involved in the cell wall integrity pathway; LRE1 has a paralog, HLR1, that arose from the whole genome duplication	0.492482	ns	4	4	0.121041	0.00946596	0.111575	0	0.0287356	0.838624	ns	4	4	-0.0124233	0.00946596	-0.0218893	0	-0.00231374
ycl055wΔ	YCL055W	KAR4	Transcription factor required for response to pheromones; also required during meiosis; exists in two forms, a slower-migrating form more abundant during vegetative growth and a faster-migrating form induced by pheromone	0.732969	ns	4	4	0.0294081	-0.0167962	0.0462043	0	0.0064284	0.933141	ns	4	4	-0.0110879	-0.0167962	0.00570832	0	0.000261381
ycl056cΔ	YCL056C	PEX34	Protein that regulates peroxisome populations; peroxisomal integral membrane protein; interacts with Pex11p, Pex25p, and Pex27p to control both constitutive peroxisome division and peroxisome morphology and abundance during peroxisome proliferation	0.452536	ns	4	4	0.0399105	0.0160007	0.0239097	0	0.00502513	0.745655	ns	4	4	0.0515132	0.0160007	0.0355125	0	0.00508847
ycl057wΔ	YCL057W	PRD1	Zinc metalloendopeptidase; found in the cytoplasm and intermembrane space of mitochondria; with Cym1p, involved in degradation of mitochondrial proteins and of presequence peptides cleaved from imported proteins; protein abundance increases in response to DNA replication stress	0.379674	ns	4	4	-0.0546179	0.0201297	-0.0747477	0	-0.0247543	0.384368	ns	4	4	-0.040872	0.0201297	-0.0610017	0	-0.022815
ycl064cΔ	YCL064C	CHA1	Catabolic L-serine (L-threonine) deaminase; catalyzes the degradation of both L-serine and L-threonine; required to use serine or threonine as the sole nitrogen source, transcriptionally induced by serine and threonine	0.67048	ns	3	3	0.0344109	0.0801367	-0.0457259	0	-0.00936331	0.578603	ns	3	3	-0.024171	0.0801367	-0.104308	0	-0.0317213
ycl069wΔ	YCL069W	VBA3	Permease of basic amino acids in the vacuolar membrane; VBA3 has a paralog, VBA5, that arose from a segmental duplication	0.78698	ns	2	2	0.000717213	0.0372283	-0.0365111	0	-0.005736	0.43324	ns	2	2	-0.107753	0.0372283	-0.144982	0	-0.0677075
ycl074wΔ	YCL074W	NA	Pseudogene: encodes fragment of Ty Pol protein	0.949226	ns	4	4	0.0199001	0.0172354	0.00266468	0	7.60773e-05	0.685174	ns	4	4	-0.0201985	0.0172354	-0.0374339	0	-0.00651533
ycl075wΔ	YCL075W	NA	Pseudogene: encodes fragment of Ty Pol protein	0.687815	ns	4	4	-0.00944984	-0.0255977	0.0161479	0	0.00226822	0.244765	ns	4	4	-0.140903	-0.0255977	-0.115306	0	-0.0520331
ycl076wΔ	YCL076W	NA	Dubious open reading frame; unlikely to encode a functional protein, based on available experimental and comparative sequence data	0.947106	ns	4	4	-0.0226159	-0.0155029	-0.00711302	0	-0.000220995	0.532407	ns	4	4	-0.0555688	-0.0155029	-0.0400659	0	-0.00833861
ycr001wΔ	YCR001W	NA	Putative protein of unknown function; conserved among S. cerevisiae strains; YCR001W is not an essential gene	0.732969	ns	4	4	-0.0376566	-0.0100691	-0.0275875	0	-0.00388836	0.873943	ns	4	4	-0.0385298	-0.0100691	-0.0284607	0	-0.00270093
ycr005cΔ	YCR005C	CIT2	Citrate synthase, peroxisomal isozyme involved in glyoxylate cycle; catalyzes condensation of acetyl coenzyme A and oxaloacetate to form citrate; expression is controlled by Rtg1p and Rtg2p transcription factors; SCF-Ucc1 regulates level of Cit2p to maintain citrate homeostasis; oxaloacetate-dependent positive feedback loop inhibits Cit2p ubiquitination; CIT2 has a paralog, CIT1, that arose from …	0.76457	ns	4	4	0.0357148	0.0145569	0.0211579	0	0.00236878	0.722335	ns	4	4	0.0576758	0.0145569	0.0431189	0	0.00670357
ycr006cΔ	YCR006C	NA	Putative protein of unknown function; conserved among S. cerevisiae strains; YCR006C is not an essential gene	0.680123	ns	4	4	0.0308724	0.0187496	0.0121228	0	0.00165056	0.943425	ns	4	4	0.00959648	0.0187496	-0.00915316	0	-0.00043918
ycr007cΔ	YCR007C	NA	Putative integral membrane protein; member of DUP240 gene family; SWAT-GFP and mCherry fusion proteins localize to the cell periphery and vacuole; YCR007C is not an essential gene	0.394182	ns	4	4	0.0167032	-0.00188154	0.0185848	0	0.00473186	0.761543	ns	4	4	0.0299909	-0.00188154	0.0318724	0	0.00476548
ycr009cΔ	YCR009C	RVS161	Amphiphysin-like lipid raft protein; N-BAR domain protein that interacts with Rvs167p and regulates polarization of the actin cytoskeleton, endocytosis, cell polarity, cell fusion and viability following starvation or osmotic stress	0.366996	ns	2	2	0.147788	-0.00251921	0.150307	0	0.0744215	0.810313	ns	2	2	-0.0530973	-0.00251921	-0.0505781	0	-0.00768171
ycr010cΔ	YCR010C	ADY2	Acetate transporter required for normal sporulation; phosphorylated in mitochondria; ADY2 has a paralog, ATO2, that arose from the whole genome duplication	0.712703	ns	4	4	0.0152879	-0.00654842	0.0218363	0	0.00281056	0.992137	ns	4	4	-0.00730163	-0.00654842	-0.000753211	0	-3.13406e-06
ycr011cΔ	YCR011C	ADP1	Putative ATP-dependent permease of the ABC transporter family	0.370698	ns	4	4	-0.00339148	0.0318856	-0.0352771	0	-0.00986637	0.507284	ns	4	4	-0.0208285	0.0318856	-0.0527141	0	-0.0142704
ycr014cΔ	YCR014C	POL4	DNA polymerase IV; undergoes pair-wise interactions with Dnl4p-Lif1p and Rad27p to mediate repair of DNA double-strand breaks by non-homologous end joining (NHEJ); homologous to mammalian DNA polymerase beta	0.904984	ns	4	4	0.0383209	0.0557294	-0.0174085	0	-0.000846544	0.914291	ns	4	4	0.0415981	0.0557294	-0.0141314	0	-0.000766764
ycr015cΔ	YCR015C	CTO1	Protein required for cold tolerance; involved in phosphate uptake; YCR015C is not an essential gene	0.975306	ns	3	3	0.0243133	0.0211716	0.00314171	0	6.41155e-05	0.925938	ns	3	3	0.0467775	0.0211716	0.0256059	0	0.00187601
ycr016wΔ	YCR016W	NA	Putative protein of unknown function; green fluorescent protein (GFP)-fusion protein localizes to the nucleolus and nucleus; predicted to be involved in ribosome biogenesis	0.352645	ns	4	4	-0.107259	-0.0169439	-0.0903149	0	-0.0277314	0.617352	ns	4	4	-0.0446739	-0.0169439	-0.02773	0	-0.00514485
ycr019wΔ	YCR019W	MAK32	Protein necessary for stability of L-A dsRNA-containing particles	0.163577	ns	4	4	0.116328	-0.00203661	0.118364	0	0.0431145	0.408586	ns	4	4	0.102822	-0.00203661	0.104859	0	0.0301322
ycr020cΔ	YCR020C	PET18	Protein of unknown function; has weak similarity to proteins involved in thiamin metabolism; expression is induced in the absence of thiamin	0.597407	ns	4	4	-0.0134188	0.0110726	-0.0244914	0	-0.00416651	0.622187	ns	4	4	-0.0419803	0.0110726	-0.0530528	0	-0.0110277
ycr020c-aΔ	YCR020C-A	MAK31	Non-catalytic subunit of N-terminal acetyltransferase of the NatC type; required for replication of dsRNA virus; member of the Sm protein family	0.48099	ns	4	4	-0.0209861	0.0128094	-0.0337955	0	-0.00722155	0.646658	ns	4	4	-0.0379796	0.0128094	-0.050789	0	-0.00973778
ycr021cΔ	YCR021C	HSP30	Negative regulator of the H(+)-ATPase Pma1p; stress-responsive protein; hydrophobic plasma membrane localized; induced by heat shock, ethanol treatment, weak organic acid, glucose limitation, and entry into stationary phase	0.0599366	ns	4	4	-0.0578364	0.0871706	-0.145007	0	-0.0682665	0.338351	ns	4	4	-0.00585832	0.0871706	-0.0930289	0	-0.0279647
ycr022cΔ	YCR022C	NA	Putative protein of unknown function; conserved among S. cerevisiae strains; YCR022C is not an essential gene	0.136612	ns	4	4	-0.0506889	0.0908225	-0.141511	0	-0.0557918	0.625022	ns	4	4	-0.0212113	0.0908225	-0.112034	0	-0.0230675
ycr023cΔ	YCR023C	NA	Vacuolar membrane protein of unknown function; member of the multidrug resistance family; YCR023C is not an essential gene	0.789195	ns	4	4	-0.0207757	-0.00934897	-0.0114267	0	-0.00102543	0.995756	ns	4	4	-0.00961854	-0.00934897	-0.000269569	0	-4.92755e-07
ycr024c-aΔ	YCR024C-A	PMP1	Regulatory subunit for the plasma membrane H(+)-ATPase Pma1p; small single-membrane span proteolipid; forms unique helix and positively charged cytoplasmic domain that is able to specifically segregate phosphatidylserines; PMP1 has a paralog, PMP2, that arose from the whole genome duplication	0.823214	ns	3	3	-0.0077373	-0.0359203	0.028183	0	0.00326726	0.733061	ns	3	3	0.0152962	-0.0359203	0.0512166	0	0.00974347
ycr025cΔ	YCR025C	NA	Putative protein of unknown function; conserved across S. cerevisiae strains; YCR025C is not an essential gene	0.437023	ns	4	4	0.0478029	0.002442	0.0453609	0	0.0100912	0.957622	ns	4	4	0.0163467	0.002442	0.0139047	0	0.000518179
ycr027cΔ	YCR027C	RHB1	Putative Rheb-related GTPase; involved in regulating canavanine resistance and arginine uptake; member of the Ras superfamily of G-proteins	0.212195	ns	4	4	-0.0418362	-0.00631084	-0.0355254	0	-0.0122914	0.673416	ns	4	4	0.0453717	-0.00631084	0.0516825	0	0.0100164
ycr030cΔ	YCR030C	SYP1	Negative regulator of WASP-Arp23 complex; involved in endocytic site formation; directly inhibits Las17p stimulation of Arp23 complex-mediated actin assembly in vitro; may regulate assembly and disassembly of the septin ring; colocalizes and interacts with septin subunits; potential role in actin cytoskeletal organization	0.651355	ns	4	4	-0.00522581	0.0103952	-0.015621	0	-0.00227221	0.879777	ns	4	4	-0.00620338	0.0103952	-0.0165986	0	-0.00125906
ycr031cΔ	YCR031C	RPS14A	Protein component of the small (40S) ribosomal subunit; required for ribosome assembly and 20S pre-rRNA processing; mutations confer cryptopleurine resistance; homologous to mammalian ribosomal protein S14 and bacterial S11; RPS14A has a paralog, RPS14B, that arose from the whole genome duplication	0.896049	ns	3	3	-0.135528	-0.130785	-0.00474265	0	-0.000288318	0.242589	ns	3	3	0.0794429	-0.130785	0.210228	0.066959	0.125025
ycr032wΔ	YCR032W	BPH1	Protein homologous to Chediak-Higashi syndrome and Beige proteins; both of which are implicated in disease syndromes in human and mouse, respectively, due to defective lysosomal trafficking; mutant phenotype and genetic interactions suggest a role in protein sorting	0.352983	ns	4	4	-0.0395798	0.0036593	-0.0432391	0	-0.0121744	0.356865	ns	4	4	-0.0492351	0.0036593	-0.0528944	0	-0.0171451
ycr036wΔ	YCR036W	RBK1	Putative ribokinase	0.680225	ns	4	4	0.0462033	0.000335345	0.045868	0	0.00679759	0.514079	ns	4	4	0.030208	0.000335345	0.0298726	0	0.00642174
ycr037cΔ	YCR037C	PHO87	Low-affinity inorganic phosphate (Pi) transporter; acts upstream of Pho81p in regulation of the PHO pathway; expression is independent of Pi concentration and Pho4p activity; contains 12 membrane-spanning segments; PHO87 has a paralog, PHO90, that arose from the whole genome duplication	0.36286	ns	4	4	-0.0619732	0.00745068	-0.0694239	0	-0.018044	0.565281	ns	4	4	0.0376722	0.00745068	0.0302215	0	0.00601404
ycr043cΔ	YCR043C	NA	Putative protein of unknown function; green fluorescent protein (GFP)-fusion protein localizes to the Golgi apparatus; YCR043C is not an essential gene	0.771287	ns	4	4	-0.0957696	-0.0786799	-0.0170898	0	-0.00174203	0.634884	ns	4	4	-0.0207929	-0.0786799	0.0578869	0	0.0100647
ycr044cΔ	YCR044C	PER1	Protein of the endoplasmic reticulum; required for GPI-phospholipase A2 activity that remodels the GPI anchor as a prerequisite for association of GPI-anchored proteins with lipid rafts; functionally complemented by human ortholog PERLD1	0.309952	ns	3	3	0.238458	-0.0273695	0.265828	0	0.0987613	0.975442	ns	3	3	-0.0379076	-0.0273695	-0.0105381	0	-0.000250038
ycr045cΔ	YCR045C	RRT12	Probable subtilisin-family protease; role in formation of the dityrosine layer of spore walls; localizes to the spore wall and also the nuclear envelope and ER region in mature spores	0.390639	ns	4	4	0.0385066	-0.013371	0.0518776	0	0.0126891	0.970532	ns	4	4	-0.0207037	-0.013371	-0.00733264	0	-0.000199856
ycr048wΔ	YCR048W	ARE1	Acyl-CoA:sterol acyltransferase; endoplasmic reticulum enzyme that contributes the major sterol esterification activity in the absence of oxygen; ARE1 has a paralog, ARE2, that arose from the whole genome duplication	0.393483	ns	4	4	-0.0391599	-0.00394942	-0.0352105	0	-0.00814452	0.512882	ns	4	4	-0.0674118	-0.00394942	-0.0634624	0	-0.0151031
ycr049cΔ	YCR049C	NA	Dubious open reading frame; unlikely to encode a functional protein, based on available experimental and comparative sequence data	0.483226	ns	3	3	-0.0289084	0.0171526	-0.0460611	0	-0.0129721	0.308974	ns	3	3	-0.118305	0.0171526	-0.135458	0	-0.0671441
ycr050cΔ	YCR050C	NA	Non-essential protein of unknown function; deletion mutant is synthetically sick or lethal with alpha-synuclein	0.607479	ns	4	4	0.0458194	0.0170199	0.0287995	0	0.00480581	0.95976	ns	4	4	0.0312436	0.0170199	0.0142237	0	0.000518894
ycr051wΔ	YCR051W	NA	Putative protein of unknown function; green fluorescent protein (GFP)-fusion protein localizes to the cytoplasm and nucleus; contains ankyrin (Ank) repeats; YCR051W is not an essential gene	0.913092	ns	3	3	-0.0209454	-0.00727538	-0.01367	0	-0.000697492	0.615253	ns	3	3	0.0296244	-0.00727538	0.0368998	0	0.00884198
ycr059cΔ	YCR059C	YIH1	Negative regulator of eIF2 kinase Gcn2p; competes with Gcn2p for binding to Gcn1p; may contribute to regulation of translation in response to starvation via regulation of Gcn2p; binds to monomeric actin and to ribosomes and polyribosomes; ortholog of mammalian IMPACT	0.27802	ns	4	4	-0.0679449	0.0163228	-0.0842676	0	-0.0285291	0.529648	ns	4	4	-0.0325471	0.0163228	-0.0488699	0	-0.0116606
ycr060wΔ	YCR060W	TAH1	Component of conserved R2TP complex (Rvb1-Rvb2-Tah1-Pih1); R2TP complex interacts with Hsp90 (Hsp82p and Hsc82p) to mediate assembly of large protein complexes such as box C/D snoRNPs and RNA polymerase II; contains a single TPR domain with at least two TPR motifs; plays a role in determining prion variants	0.216824	ns	4	4	-0.120221	-0.00563411	-0.114586	0	-0.048313	0.125207	ns	4	4	-0.191175	-0.00563411	-0.185541	-0.0726583	-0.115358
ycr061wΔ	YCR061W	NA	Protein of unknown function; green fluorescent protein (GFP)-fusion protein localizes to the cytoplasm in a punctate pattern; induced by treatment with 8-methoxypsoralen and UVA irradiation	0.33009	ns	4	4	0.0315327	-0.0757428	0.107276	0	0.0324093	0.514079	ns	4	4	0.0015945	-0.0757428	0.0773373	0	0.0188001
ycr062wΔ	YCR062W	NULL	NULL	0.309358	ns	4	4	-0.10785	0.00170762	-0.109558	0	-0.0372055	0.879152	ns	4	4	-0.00947547	0.00170762	-0.0111831	0	-0.000855262
ycr063wΔ	YCR063W	BUD31	Component of the SF3b subcomplex of the U2 snRNP; increases efficiency of first and second step pre-mRNA splicing; diploid mutants display a random budding pattern instead of the wild-type bipolar pattern; facilitates passage through G1/S Start, but is not required for G2/M transition or exit from mitosis	0.894606	ns	2	2	-0.557113	-0.4585	-0.0986129	0	-0.00944705	0.459802	ns	2	2	-0.152487	-0.4585	0.306013	0	0.132529
ycr065wΔ	YCR065W	HCM1	Forkhead transcription factor; drives S-phase activation of genes involved in chromosome segregation, spindle dynamics, budding; also activates genes involved in respiration, use of alternative energy sources (like proline), NAD synthesis, oxidative stress resistance; key factor in early adaptation to nutrient deficiency and diauxic shift; suppressor of calmodulin mutants with specific SPB assemb…	0.761089	ns	3	3	-0.0226052	0.0102258	-0.032831	0	-0.00478608	0.432843	ns	3	3	0.134451	0.0102258	0.124225	0	0.0482212
ycr067cΔ	YCR067C	SED4	Integral ER membrane protein that stimulates Sar1p GTPase activity; involved in COPII vesicle budding through disassociation of coat proteins from membranes onto liposomes; binds Sec16p; SED4 has a paralog, SEC12, that arose from the whole genome duplication	0.982388	ns	4	4	0.0377234	0.0359391	0.00178431	0	2.33503e-05	0.626875	ns	4	4	-0.0839961	0.0359391	-0.119935	0	-0.0239858
ycr068wΔ	YCR068W	ATG15	Phospholipase; preferentially hydrolyses phosphatidylserine, with minor activity against cardiolipin and phosphatidylethanolamine; required for lysis of autophagic and CVT bodies; targeted to intravacuolar vesicles during autophagy via the multivesicular body (MVB) pathway; required for the maintenance of lipid droplet quantity after the diauxic shift; regulates lipolysis; expression regulated by…	0.535421	ns	4	4	0.117393	0.0455512	0.0718422	0	0.0155414	0.304895	ns	4	4	-0.0778187	0.0455512	-0.12337	0	-0.0467481
ycr069wΔ	YCR069W	CPR4	Peptidyl-prolyl cis-trans isomerase (cyclophilin); catalyzes the cis-trans isomerization of peptide bonds N-terminal to proline residues; has a potential role in the secretory pathway; CPR4 has a paralog, CPR8, that arose from the whole genome duplication	0.891413	ns	2	2	0.0722325	0.0458443	0.0263882	0	0.00231009	0.396849	ns	2	2	-0.0650797	0.0458443	-0.110924	0	-0.052251
ycr073cΔ	YCR073C	SSK22	MAP kinase kinase kinase of HOG1 mitogen-activated signaling pathway; functionally redundant with Ssk2p; interacts with and is activated by Ssk1p; phosphorylates Pbs2p; SSK22 has a paralog, SSK2, that arose from the whole genome duplication	0.604436	ns	4	4	0.0310291	0.0130213	0.0180078	0	0.00287377	0.701175	ns	4	4	-0.015203	0.0130213	-0.0282243	0	-0.00410991
ycr073w-aΔ	YCR073W-A	SOL2	Protein with a possible role in tRNA export; shows similarity to 6-phosphogluconolactonase non-catalytic domains but does not exhibit this enzymatic activity; homologous to Sol3p and Sol4p; SOL2 has a paralog, SOL1, that arose from the whole genome duplication	0.783734	ns	4	4	-0.0146178	0.00196138	-0.0165791	0	-0.00170998	0.457925	ns	4	4	-0.0959863	0.00196138	-0.0979476	0	-0.0295101
ycr075cΔ	YCR075C	ERS1	Protein involved in cystine transport; localizes to the vacuole, plasma membrane and endosome; similarity to human cystinosin, a H(+)-driven transporter involved in L-cystine export from lysosomes and implicated in the disease cystinosis; contains seven transmembrane domains; mutation is functionally complemented by human CTNS	0.986658	ns	4	4	0.038749	0.0360354	0.00271357	0	2.17126e-05	0.599754	ns	4	4	-0.0322462	0.0360354	-0.0682816	0	-0.0123017
ycr076cΔ	YCR076C	FUB1	Proteasome-binding protein; interacts physically with multiple subunits of the 20S proteasome and genetically with genes encoding 20S core particle and 19S regulatory particle subunits; exhibits boundary activity which blocks the propagation of heterochromatic silencing; contains a PI31 proteasome regulator domain and sequence similarity with human PSMF1, a proteasome inhibitor; not an essential …	0.09168	ns	4	4	-0.217672	-0.0462573	-0.171415	0	-0.0759681	0.823596	ns	4	4	-0.0972007	-0.0462573	-0.0509435	0	-0.00560452
ycr077cΔ	YCR077C	PAT1	Deadenylation-dependent mRNA-decapping factor; also required for faithful chromosome transmission, maintenance of rDNA locus stability, and protection of mRNA 3'-UTRs from trimming; associated with topoisomerase II; binds to mRNAs under glucose starvation, most often in the 3' UTR; functionally linked to Pab1p; forms cytoplasmic foci upon DNA replication stress; phosphorylation by PKA inhibits P …	0.0688438	ns	4	4	-0.10521	0.0112252	-0.116435	0	-0.0577679	0.873943	ns	4	4	0.0246616	0.0112252	0.0134364	0	0.00107069
ycr079wΔ	YCR079W	PTC6	Mitochondrial type 2C protein phosphatase (PP2C); has similarity to mammalian PP1Ks; involved in mitophagy; null mutant is sensitive to rapamycin and has decreased phosphorylation of the Pda1 subunit of pyruvate dehydrogenase	0.415206	ns	4	4	0.0528087	-0.0212685	0.0740772	0	0.0214482	0.755692	ns	4	4	0.0119145	-0.0212685	0.033183	0	0.00492123
ycr082wΔ	YCR082W	AHC2	Component of the ADA histone acetyltransferase complex; Ahc2p and Ahc1p are unique to the ADA complex and not shared with the related SAGA and SLIK complexes; may tether Ahc1p to the complex	0.191021	ns	4	4	-0.043829	0.0193583	-0.0631873	0	-0.0213469	0.405462	ns	4	4	-0.0687103	0.0193583	-0.0880685	0	-0.025123
ycr083wΔ	YCR083W	TRX3	Mitochondrial thioredoxin; highly conserved oxidoreductase required to maintain the redox homeostasis of the cell, forms the mitochondrial thioredoxin system with Trr2p, redox state is maintained by both Trr2p and Glr1p	0.511667	ns	4	4	-0.00229401	0.0113536	-0.0136476	0	-0.00270416	0.45831	ns	4	4	0.0577075	0.0113536	0.0463539	0	0.0125479
ycr085wΔ	YCR085W	NA	Putative protein of unknown function; conserved among S. cerevisiae strains; YCR085W is not an essential gene	0.272122	ns	4	4	0.0946247	-0.0163476	0.110972	0	0.0386418	0.38386	ns	4	4	0.0573371	-0.0163476	0.0736847	0	0.0226727
ycr086wΔ	YCR086W	CSM1	Nucleolar protein that mediates homolog segregation during meiosis I; forms a complex with Lrs4p and then Mam1p at kinetochores; required for condensin recruitment to the replication fork barrier site and rDNA repeat segregation	0.183034	ns	4	4	-0.144508	-0.0756183	-0.0688894	0	-0.0281861	0.758618	ns	4	4	-0.0888433	-0.0756183	-0.013225	0	-0.00170163
ycr087c-aΔ	YCR087C-A	NA	Putative protein of unknown function; green fluorescent protein (GFP)-fusion protein localizes to the nucleolus; YCR087C-A is not an essential gene	0.68152	ns	2	2	0.0717406	-0.0168447	0.0885853	0	0.0262231	0.710913	ns	2	2	0.0341022	-0.0168447	0.0509469	0	0.0157346
ycr087wΔ	YCR087W	NA	Dubious open reading frame; unlikely to encode a functional protein, based on available experimental and comparative sequence data; partially overlaps uncharacterized gene YCR087C-A; YCR087W is not an essential gene	0.741273	ns	3	3	0.0812158	0.0284356	0.0527802	0	0.00885311	0.629705	ns	3	3	-0.065525	0.0284356	-0.0939606	0	-0.0248395
ycr088wΔ	YCR088W	ABP1	Actin-binding protein of the cortical actin cytoskeleton; important for activation of the Arp2/3 complex that plays a key role actin in cytoskeleton organization; inhibits barbed-end actin filament elongation; phosphorylation within its Proline-Rich Regio, mediated by Cdc28p and Pho85p, protects Abp1p from proteolysis mediated by its own PEST sequences; mammalian homolog of HIP-55 (hematopoietic …	0.688689	ns	3	3	0.0772738	-0.0542486	0.131522	0	0.0265067	0.974467	ns	3	3	-0.0423074	-0.0542486	0.0119411	0	0.000377288
ycr089wΔ	YCR089W	FIG2	Cell wall adhesin, expressed specifically during mating; may be involved in maintenance of cell wall integrity during mating; FIG2 has a paralog, AGA1, that arose from the whole genome duplication	0.983565	ns	4	4	-0.00560828	-0.00887924	0.00327096	0	4.05461e-05	0.918553	ns	4	4	-0.046636	-0.00887924	-0.0377568	0	-0.00258065
ycr091wΔ	YCR091W	KIN82	Putative serine/threonine protein kinase; implicated in the regulation of phospholipid asymmetry through the activation of phospholipid translocases (flippases); involved in the phosphorylation of upstream inhibitory kinase Ypk1p along with Fpk1p; has a redundant role in the cellular response to mating pheromone; KIN82 has a paralog, FPK1, that arose from the whole genome duplication	0.526664	ns	4	4	-0.00721937	0.0175239	-0.0247432	0	-0.00487771	0.810313	ns	4	4	0.0311244	0.0175239	0.0136006	0	0.00145498
ycr092cΔ	YCR092C	MSH3	Mismatch repair protein; forms dimers with Msh2p that mediate repair of insertion or deletion mutations and removal of nonhomologous DNA ends, contains a PCNA (Pol30p) binding motif required for genome stability	0.729959	ns	3	3	-0.0285211	-0.00281828	-0.0257028	0	-0.00392019	0.921985	ns	3	3	-0.0275469	-0.00281828	-0.0247286	0	-0.00186418
ycr098cΔ	YCR098C	GIT1	Plasma membrane permease; mediates uptake of glycerophosphoinositol and glycerophosphocholine as sources of the nutrients inositol and phosphate; expression and transport rate are regulated by phosphate and inositol availability	0.763525	ns	4	4	0.0242416	0.0332936	-0.00905196	0	-0.000922651	0.506622	ns	4	4	-0.0357443	0.0332936	-0.0690378	0	-0.0176182
ycr099cΔ	YCR099C	NA	Putative protein of unknown function	0.285178	ns	4	4	-0.0356819	0.0158228	-0.0515047	0	-0.0164784	0.913097	ns	4	4	0.00543194	0.0158228	-0.0103909	0	-0.000662068
ycr100cΔ	YCR100C	NA	Putative protein of unknown function	0.757955	ns	2	2	-0.0439257	-0.00733332	-0.0365924	0	-0.00656542	0.879777	ns	2	2	-0.0159906	-0.00733332	-0.00865727	0	-0.00106823
ycr101cΔ	YCR101C	NA	Putative protein of unknown function; localizes to the membrane fraction; YCR101C is not an essential gene	0.475587	ns	4	4	0.0379472	0.00292996	0.0350172	0	0.00720455	0.79134	ns	4	4	0.0222877	0.00292996	0.0193577	0	0.00198987
ycr102cΔ	YCR102C	NA	Putative protein of unknown function; involved in copper metabolism; similar to C. carbonum toxD gene; member of the quinone oxidoreductase family	0.646397	ns	4	4	0.0315194	0.0788618	-0.0473424	0	-0.00846005	0.13097	ns	4	4	-0.0679877	0.0788618	-0.14685	-0.0304116	-0.0819058
ycr102w-aΔ	YCR102W-A	NA	Dubious open reading frame; unlikely to encode a functional protein, based on available experimental and comparative sequence data	0.214286	ns	4	4	-0.0417297	0.0108074	-0.0525371	0	-0.0164728	0.981276	ns	4	4	0.00535237	0.0108074	-0.00545503	0	-9.96963e-05
ycr105wΔ	YCR105W	ADH7	NADPH-dependent medium chain alcohol dehydrogenase; has broad substrate specificity; member of the cinnamyl family of alcohol dehydrogenases; may be involved in fusel alcohol synthesis or in aldehyde tolerance	0.949226	ns	4	4	-0.00124406	0.00713662	-0.00838067	0	-0.000270484	0.704392	ns	4	4	-0.0618482	0.00713662	-0.0689849	0	-0.0117507
ycr106wΔ	YCR106W	RDS1	Putative zinc cluster transcription factor; involved in conferring resistance to cycloheximide	0.564686	ns	4	4	-0.0110622	0.000329855	-0.011392	0	-0.00194737	0.849065	ns	4	4	-0.0130924	0.000329855	-0.0134222	0	-0.00130973
ycr107wΔ	YCR107W	AAD3	Putative aryl-alcohol dehydrogenase; similar to P. chrysosporium aryl-alcohol dehydrogenase; mutational analysis has not yet revealed a physiological role; AAD3 has a paralog, AAD15, that arose from a segmental duplication; members of the AAD gene family comprise three pairs (AAD3 + AAD15, AAD6/AAD16 + AAD4, AAD10 + AAD14) whose two genes are more related to one another than to other members of t…	0.237217	ns	3	3	-0.0436955	0.0295117	-0.0732072	0	-0.0291103	0.928469	ns	3	3	0.0179518	0.0295117	-0.0115599	0	-0.000733528
ydl001wΔ	YDL001W	RMD1	Cytoplasmic protein required for sporulation	0.615264	ns	4	4	-0.0367909	-0.0153676	-0.0214233	0	-0.00324992	0.762881	ns	4	4	0.0317915	-0.0153676	0.0471591	0	0.00635267
ydl002cΔ	YDL002C	NHP10	Non-essential INO80 chromatin remodeling complex subunit; preferentially binds DNA ends, protecting them from exonucleatic cleavage; deletion affects telomere maintenance via recombination; related to mammalian high mobility group proteins	0.168587	ns	4	4	0.404125	-0.118503	0.522628	0	0.211575	0.629934	ns	4	4	0.00238275	-0.118503	0.120886	0	0.0210013
ydl006wΔ	YDL006W	PTC1	Type 2C protein phosphatase (PP2C); dephosphorylates Hog1p, inactivating osmosensing MAPK cascade; involved in Fus3p activation during pheromone response; deletion affects precursor tRNA splicing, mitochondrial inheritance, and sporulation	0.415087	ns	4	4	-0.0253625	-0.103573	0.0782104	0	0.0180088	0.705946	ns	4	4	-0.136286	-0.103573	-0.0327135	0	-0.00443199
ydl010wΔ	YDL010W	GRX6	Cis-golgi localized monothiol glutaredoxin, binds Fe-S cluster; more similar in activity to dithiol than other monothiol glutaredoxins; involved in the oxidative stress response; GRX6 has a paralog, GRX7, that arose from the whole genome duplication	0.929037	ns	4	4	-0.00179684	-0.00550328	0.00370644	0	0.000139995	0.930072	ns	4	4	-0.0159495	-0.00550328	-0.0104462	0	-0.000566114
ydl011cΔ	YDL011C	NA	Dubious open reading frame; unlikely to encode a functional protein, based on available experimental and comparative sequence data; overlaps the uncharacterized ORF YDL010W	0.18035	ns	4	4	-0.00651953	0.040924	-0.0474435	0	-0.0160136	0.556353	ns	4	4	-0.0160647	0.040924	-0.0569887	0	-0.013273
ydl012cΔ	YDL012C	NA	Tail-anchored plasma membrane protein with a conserved CYSTM module; possibly involved in response to stress; may contribute to non-homologous end-joining (NHEJ) based on ydl012c htz1 double null phenotype; YDL012C has a paralog, YBR016W, that arose from the whole genome duplication	0.479899	ns	4	4	-0.0311604	0.0184355	-0.0495959	0	-0.0100096	0.352584	ns	4	4	-0.0873038	0.0184355	-0.105739	0	-0.0325173
ydl018cΔ	YDL018C	ERP3	Protein with similarity to Emp24p and Erv25p; member of the p24 family involved in ER to Golgi transport	0.247225	ns	4	4	-0.0106366	0.0605684	-0.071205	0	-0.023467	0.434572	ns	4	4	-0.0375936	0.0605684	-0.098162	0	-0.0297476
ydl019cΔ	YDL019C	OSH2	Member of an oxysterol-binding protein family with seven members; in S. cerevisiae, family members have overlapping, redundant functions in sterol metabolism and collectively perform a function essential for viability; contains FFAT motif; interacts with ER anchor Scs2p at patches at the plasma membrane and at the nuclear envelope; regulated by sterol binding; OSH2 has a paralog, SWH1, that arose…	0.593841	ns	4	4	0.000387199	0.0180336	-0.0176464	0	-0.00360391	0.969565	ns	4	4	0.0258201	0.0180336	0.00778652	0	0.000217523
ydl020cΔ	YDL020C	RPN4	Transcription factor that stimulates expression of proteasome genes; Rpn4p levels are in turn regulated by the 26S proteasome in a negative feedback control mechanism; RPN4 is transcriptionally regulated by various stress responses; relative distribution to the nucleus increases upon DNA replication stress	0.480657	ns	2	2	0.163361	-0.0779201	0.241281	0	0.0988729	0.572643	ns	2	2	0.10477	-0.0779201	0.18269	0	0.0678072
ydl023cΔ	YDL023C	NA	Dubious open reading frame; unlikely to encode a functional protein, based on available experimental and comparative sequence data; not conserved in other Saccharomyces species; overlaps the verified gene GPD1; deletion confers sensitivity to GSAO; deletion in cyr1 mutant results in loss of stress resistance	0.843349	ns	4	4	0.0388204	0.0138284	0.024992	0	0.00226059	0.488885	ns	4	4	0.0971442	0.0138284	0.0833158	0	0.0246916
ydl024cΔ	YDL024C	DIA3	Protein of unknown function; involved in invasive and pseudohyphal growth	0.782521	ns	4	4	0.00289368	-0.00982577	0.0127194	0	0.00119016	0.472652	ns	4	4	0.0881419	-0.00982577	0.0979676	0	0.0274802
ydl025cΔ	YDL025C	RTK1	Putative protein kinase, potentially phosphorylated by Cdc28p; interacts with ribosome biogenesis factors, Cka2, Gus1 and Arc1; protein abundance increases in response to DNA replication stress	0.771852	ns	4	4	0.00882951	-0.0033604	0.0121899	0	0.00143492	0.940394	ns	4	4	0.0037276	-0.0033604	0.007088	0	0.000357742
ydl026wΔ	YDL026W	NA	Dubious open reading frame; unlikely to encode a functional protein, based on available experimental and comparative sequence data	0.535196	ns	4	4	0.0195334	-0.0110254	0.0305588	0	0.00546518	0.422175	ns	4	4	0.0882488	-0.0110254	0.0992742	0	0.0291623
ydl027cΔ	YDL027C	MRX9	Protein that associates with mitochondrial ribosome; the authentic, non-tagged protein is detected in highly purified mitochondria in high-throughput studies; YDL027C is not an essential gene	0.434865	ns	3	3	-0.00366483	-0.0469729	0.0433081	0	0.0111874	0.634208	ns	3	3	0.0204305	-0.0469729	0.0674034	0	0.0154659
ydl033cΔ	YDL033C	SLM3	tRNA-specific 2-thiouridylase; responsible for 2-thiolation of the wobble base of mitochondrial tRNAs; human homolog TRMU is implicated in myoclonus epilepsy associated with ragged red fibers (MERRF), and can complement yeast null mutant	0.48379	ns	4	4	-0.00924434	-0.0328514	0.0236071	0	0.00467868	0.704987	ns	4	4	0.00120485	-0.0328514	0.0340563	0	0.00520796
ydl034wΔ	YDL034W	NA	Dubious open reading frame; unlikely to encode a functional protein, based on available experimental and comparative sequence data; partially overlaps with verified gene GPR1/YDL035C; YDL034W is not an essential gene	0.809942	ns	3	3	0.00214256	0.0256545	-0.023512	0	-0.00264428	0.575089	ns	3	3	-0.0338744	0.0256545	-0.059529	0	-0.0156035
ydl035cΔ	YDL035C	GPR1	Plasma membrane G protein coupled receptor (GPCR); interacts with the heterotrimeric G protein alpha subunit, Gpa2p, and with Plc1p; sensor that integrates nutritional signals with the modulation of cell fate via PKA and cAMP synthesis	0.183924	ns	4	4	-0.02323	0.0376519	-0.0608819	0	-0.0216335	0.6198	ns	4	4	-0.0142856	0.0376519	-0.0519376	0	-0.00978342
ydl036cΔ	YDL036C	PUS9	Mitochondrial tRNA:pseudouridine synthase; catalyzes the formation of pseudouridine at position 32 in mitochondrial tRNAs; contains an N-terminal mitochondrial targeting sequence; PUS9 has a paralog, RIB2, that arose from the whole genome duplication	0.591118	ns	4	4	-0.0152209	0.0262256	-0.0414465	0	-0.00697351	0.626706	ns	4	4	-0.0378307	0.0262256	-0.0640563	0	-0.0122178
ydl037cΔ	YDL037C	BSC1	Protein of unconfirmed function; similar to cell surface flocculin Flo11p; ORF exhibits genomic organization compatible with a translational readthrough-dependent mode of expression; in W303 strain one continuous open reading frame comprising of YDL037C, the intergenic region and YDL039C encodes the gene IMI1	0.73553	ns	4	4	0.0240475	-0.0132152	0.0372627	0	0.00471493	0.576479	ns	4	4	0.0294734	-0.0132152	0.0426886	0	0.00851286
ydl038cΔ	YDL038C	NULL	NULL	0.970141	ns	4	4	0.0225299	0.024522	-0.00199212	0	-3.81666e-05	0.875094	ns	4	4	0.00586095	0.024522	-0.0186611	0	-0.00162066
ydl039cΔ	YDL039C	PRM7	Pheromone-regulated protein; predicted to have one transmembrane segment; promoter contains Gcn4p binding elements; in W303 strain one continuous open reading frame comprising of YDL037C, the intergenic region and YDL039C encodes the IMI1	0.961914	ns	4	4	0.0354419	0.0429212	-0.0074793	0	-0.000180848	0.679396	ns	4	4	0.00502486	0.0429212	-0.0378963	0	-0.00570822
ydl040cΔ	YDL040C	NAT1	Subunit of protein N-terminal acetyltransferase NatA; NatA comprised of Nat1p, Ard1p, and Nat5p; N-terminally acetylates many proteins to influence multiple processes such as cell cycle progression, heat-shock resistance, mating, sporulation, telomeric silencing and early stages of mitophagy; orthologous to human NAA15; expression of both human NAA10 and NAA15 functionally complements ard1 nat1 d…	0.937273	ns	3	3	0.018186	0.0265484	-0.0083624	0	-0.000367563	0.662845	ns	3	3	0.0539633	0.0265484	0.0274149	0	0.00517089
ydl046wΔ	YDL046W	NPC2	Sterol transport protein and functional homolog of human NPC2/He1; human NPC2 is a cholesterol-binding protein whose deficiency causes Niemann-Pick type C2 disease involving retention of cholesterol in lysosomes; yeast NPC2 can complement mutations in human NPC2	0.322422	ns	4	4	-0.0202957	0.0252782	-0.0455739	0	-0.0147919	0.988493	ns	4	4	0.0234791	0.0252782	-0.0017991	0	-1.84531e-05
ydl048cΔ	YDL048C	STP4	Protein containing a Kruppel-type zinc-finger domain; similar to Stp1p, Stp2p; predicted transcription factor; relative distribution to the nucleus increases upon DNA replication stress; STP4 has a paralog, STP3, that arose from the whole genome duplication	0.746398	ns	4	4	-0.0112723	-0.0252666	0.0139943	0	0.0015996	0.813565	ns	4	4	-0.0147134	-0.0252666	0.0105532	0	0.00105175
ydl050cΔ	YDL050C	NA	Dubious open reading frame; unlikely to encode a functional protein, based on available experimental and comparative sequence data	0.485747	ns	3	3	0.0440245	-0.0379131	0.0819376	0	0.0190145	0.902822	ns	3	3	-0.0142548	-0.0379131	0.0236583	0	0.00166888
ydl051wΔ	YDL051W	LHP1	RNA binding protein required for maturation of tRNA and U6 snRNA; acts as a molecular chaperone for RNAs transcribed by polymerase III; homologous to human La (SS-B) autoantigen	0.375822	ns	4	4	0.0743055	0.0361812	0.0381243	0	0.0112837	0.291997	ns	4	4	-0.0574368	0.0361812	-0.093618	0	-0.0404488
ydl053cΔ	YDL053C	PBP4	Pbp1p binding protein; interacts strongly with Pab1p-binding protein 1 (Pbp1p) in the yeast two-hybrid system; also interacts with Lsm12p in a copurification assay; relative distribution to the nucleus increases upon DNA replication stress	0.69006	ns	4	4	-0.0416544	-0.0151177	-0.0265368	0	-0.00431195	0.95406	ns	4	4	-0.00930586	-0.0151177	0.00581182	0	0.000250882
ydl054cΔ	YDL054C	MCH1	Protein with similarity to mammalian monocarboxylate permeases; monocarboxylate permeases are involved in transport of monocarboxylic acids across the plasma membrane but mutant is not deficient in monocarboxylate transport	0.208907	ns	4	4	-0.0520256	-0.0058426	-0.046183	0	-0.0147496	0.725683	ns	4	4	0.0282082	-0.0058426	0.0340508	0	0.00503859
ydl059cΔ	YDL059C	RAD59	Protein involved DNA double-strand break repair; repairs breaks in DNA during vegetative growth via recombination and single-strand annealing; anneals complementary single-stranded DNA; forms nuclear foci upon DNA replication stress; required for loading of Rad52p to DSBs; regulates replication fork progression in DNA ligase I-deficient cells; paralog of Rad52p	0.839927	ns	3	3	-0.00198638	-0.0319169	0.0299305	0	0.00312989	0.845925	ns	3	3	0.0196196	-0.0319169	0.0515364	0	0.00659068
ydl061cΔ	YDL061C	RPS29B	Protein component of the small (40S) ribosomal subunit; homologous to mammalian ribosomal protein S29 and bacterial S14; RPS29B has a paralog, RPS29A, that arose from the whole genome duplication	0.155359	ns	3	3	-0.128076	-0.30805	0.179973	0	0.0807778	0.054527	up	3	3	0.0904243	-0.30805	0.398474	0.23351	0.281808
ydl062wΔ	YDL062W	NA	Dubious open reading frame; unlikely to encode a functional protein, based on available experimental and comparative sequence data; partially overlaps uncharacterized ORF YDL063C; YDL062W is not essential	0.135969	ns	4	4	0.0068718	-0.0918442	0.098716	0	0.0405725	0.669242	ns	4	4	-0.0484163	-0.0918442	0.0434279	0	0.00672292
ydl066wΔ	YDL066W	IDP1	Mitochondrial NADP-specific isocitrate dehydrogenase; catalyzes the oxidation of isocitrate to alpha-ketoglutarate; not required for mitochondrial respiration and may function to divert alpha-ketoglutarate to biosynthetic processes	0.793137	ns	4	4	0.00957405	0.0242689	-0.0146948	0	-0.00158141	0.986157	ns	4	4	0.0223016	0.0242689	-0.00196729	0	-2.67529e-05
ydl070wΔ	YDL070W	BDF2	Protein involved in transcription initiation; acts at TATA-containing promoters; associates with the basal transcription factor TFIID; contains two bromodomains; corresponds to the C-terminal region of mammalian TAF1; redundant with Bdf1p; protein abundance increases in response to DNA replication stress; BDF2 has a paralog, BDF1, that arose from the whole genome duplication	0.507306	ns	4	4	0.00183638	0.048979	-0.0471426	0	-0.00987271	0.675994	ns	4	4	0.0196159	0.048979	-0.0293631	0	-0.00464019
ydl071cΔ	YDL071C	NA	Dubious open reading frame; unlikely to encode a functional protein, based on available experimental and comparative sequence data; partially overlaps the verified ORF BDF2/YDL070W	0.224464	ns	4	4	-0.0111613	0.0532107	-0.064372	0	-0.0201124	0.291307	ns	4	4	-0.0184892	0.0532107	-0.0716999	0	-0.0231718
ydl077cΔ	YDL077C	VAM6	Guanine nucleotide exchange factor for the GTPase Gtr1p; subunit of the HOPS endocytic tethering complex; vacuole membrane protein; functions as a Rab GTPase effector, interacting with both GTP- and GDP-bound conformations of Ypt7p; facilitates tethering and promotes membrane fusion events at the late endosome and vacuole; required for both membrane and protein trafficking; component of vacuole-m…	0.931839	ns	4	4	-0.0206631	-0.0136401	-0.00702305	0	-0.000248316	0.697494	ns	4	4	-0.0691741	-0.0136401	-0.055534	0	-0.00887306
ydl078cΔ	YDL078C	MDH3	Peroxisomal malate dehydrogenase; catalyzes interconversion of malate and oxaloacetate; involved in the glyoxylate cycle	0.970141	ns	4	4	-0.0158302	-0.0246107	0.00878046	0	0.000187923	0.671917	ns	4	4	-0.125179	-0.0246107	-0.100568	0	-0.0183224
ydl079cΔ	YDL079C	MRK1	Glycogen synthase kinase 3 (GSK-3) homolog; one of four GSK-3 homologs in S. cerevisiae that function to activate Msn2p-dependent transcription of stress responsive genes and that function in protein degradation; MRK1 has a paralog, RIM11, that arose from the whole genome duplication	0.0872452	ns	4	4	-0.205582	0.0503872	-0.255969	0	-0.126284	0.832716	ns	4	4	0.0759207	0.0503872	0.0255335	0	0.00243043
ydl080cΔ	YDL080C	THI3	Regulatory protein that binds Pdc2p and Thi2p transcription factors; activates thiamine biosynthesis transcription factors Pdc2p and Thi2p by binding to them, but releases and de-activates them upon binding to thiamine pyrophosphate (TPP), the end product of the pathway; has similarity to decarboxylases but enzymatic activity is not detected	0.0998906	ns	4	4	-0.0927724	0.0461824	-0.138955	0	-0.0628265	0.956082	ns	4	4	0.0405534	0.0461824	-0.00562901	0	-0.000190111
ydl082wΔ	YDL082W	RPL13A	Ribosomal 60S subunit protein L13A; not essential for viability; homologous to mammalian ribosomal protein L13, no bacterial homolog; RPL13A has a paralog, RPL13B, that arose from the whole genome duplication	0.0942553	ns	4	4	0.0760486	-0.123996	0.200044	0	0.0977725	0.928941	ns	4	4	-0.0929247	-0.123996	0.031071	0	0.00183687
ydl083cΔ	YDL083C	RPS16B	Protein component of the small (40S) ribosomal subunit; homologous to mammalian ribosomal protein S16 and bacterial S9; RPS16B has a paralog, RPS16A, that arose from the whole genome duplication	0.394779	ns	4	4	-0.216199	-0.168267	-0.0479316	0	-0.0110527	0.709612	ns	4	4	-0.124891	-0.168267	0.0433759	0	0.00627429
ydl085wΔ	YDL085W	NDE2	Mitochondrial external NADH dehydrogenase; catalyzes the oxidation of cytosolic NADH; Nde1p and Nde2p are involved in providing the cytosolic NADH to the mitochondrial respiratory chain; NDE2 has a paralog, NDE1, that arose from the whole genome duplication	0.219617	ns	4	4	-0.0409654	0.0424865	-0.0834519	0	-0.0270531	0.601461	ns	4	4	0.0110015	0.0424865	-0.0314849	0	-0.00564134
ydl086wΔ	YDL086W	NA	Putative carboxymethylenebutenolidase; the authentic, non-tagged protein is detected in highly purified mitochondria in high-throughput studies; YDL086W is not an essential gene	0.688689	ns	4	4	-0.0248314	0.0108154	-0.0356468	0	-0.00520247	0.894359	ns	4	4	-0.007105	0.0108154	-0.0179204	0	-0.00132665
ydl088cΔ	YDL088C	ASM4	FG-nucleoporin component of central core of nuclear pore complex (NPC); contributes directly to nucleocytoplasmic transport; induces membrane tubulation, which may contribute to nuclear pore assembly; ASM4 has a paralog, NUP53, that arose from the whole genome duplication	0.859501	ns	4	4	-0.0223796	-0.0286877	0.00630803	0	0.000400164	0.813565	ns	4	4	0.00461592	-0.0286877	0.0333036	0	0.00393912
ydl089wΔ	YDL089W	NUR1	Protein involved in regulation of mitotic exit; dephosphorylation target of Cdc14p in anaphase, which promotes timely rDNA segregation and allows mitotic progression; interacts with Csm1p, Lrs4p; required for rDNA repeat stability; null mutant causes increase in unequal sister-chromatid exchange; GFP-fusion protein localizes to the nuclear periphery, possible Cdc28p substrate	0.617873	ns	4	4	-0.0513412	-0.00832783	-0.0430133	0	-0.00713647	0.601662	ns	4	4	-0.0896222	-0.00832783	-0.0812944	0	-0.0173559
ydl091cΔ	YDL091C	UBX3	Clathrin-coated vesicle component, regulator of endocytosis; copurifies with the DSC ubiquitin ligase complex; UBX (ubiquitin regulatory X) domain-containing protein that interacts with Cdc48p; required for efficient clathrin-mediated endocytosis; ortholog of fission yeast Ucp10	0.405372	ns	4	4	-0.0929199	-0.00617694	-0.086743	0	-0.022632	0.336933	ns	4	4	0.0779278	-0.00617694	0.0841048	0	0.0267121
ydl093wΔ	YDL093W	PMT5	Protein O-mannosyltransferase; transfers mannose residues from dolichyl phosphate-D-mannose to protein serine/threonine residues; acts in a complex with Pmt3p, can instead interact with Pmt2p in some conditions; target for new antifungals	0.550574	ns	4	4	-0.0512249	-0.00341182	-0.0478131	0	-0.00967102	0.867854	ns	4	4	0.017888	-0.00341182	0.0212999	0	0.00187919
ydl094cΔ	YDL094C	NA	Dubious open reading frame; unlikely to encode a functional protein, based on available experimental and comparative sequence data; partially overlaps verfied gene PMT5/YDL093W; YDL094C is not essential	0.320859	ns	4	4	-0.0312056	0.032737	-0.0639426	0	-0.0181638	0.956672	ns	4	4	0.0246124	0.032737	-0.00812464	0	-0.000290827
ydl095wΔ	YDL095W	PMT1	Protein O-mannosyltransferase of the ER membrane; transfers mannose from dolichyl phosphate-D-mannose to protein serine and threonine residues; 1 of 7 related proteins involved in O-glycosylation which is essential for cell wall rigidity; involved in ER quality control; amino terminus faces cytoplasm, carboxyl terminus faces ER lumen	0.755075	ns	4	4	0.0750375	0.097313	-0.0222755	0	-0.00230885	0.572806	ns	4	4	0.0280441	0.097313	-0.0692689	0	-0.0143237
ydl096cΔ	YDL096C	OPI6	Dubious open reading frame; unlikely to encode a functional protein, based on available experimental and comparative sequence data; partially overlaps verified gene PMT1/YDL095W; YDL096C is not essential	0.677302	ns	4	4	-0.000142051	0.0280738	-0.0282158	0	-0.00469645	0.782704	ns	4	4	-0.00577383	0.0280738	-0.0338476	0	-0.0047968
ydl099wΔ	YDL099W	BUG1	Cis-golgi localized protein involved in ER to Golgi transport; forms a complex with the mammalian GRASP65 homolog, Grh1p; mutants are compromised for the fusion of ER-derived vesicles with Golgi membranes	0.25165	ns	4	4	0.024915	0.0990094	-0.0740945	0	-0.0219287	0.507553	ns	4	4	0.00176111	0.0990094	-0.0972483	0	-0.0238908
ydl100cΔ	YDL100C	GET3	Guanine nucleotide exchange factor for Gpa1p; amplifies G protein signaling; functions as a chaperone under ATP-depleted oxidative stress conditions; subunit of GET complex, involved in ATP dependent Golgi to ER trafficking and insertion of tail-anchored (TA) proteins into ER membrane under non-stress conditions; binds as dimer to transmembrane domain (TMD) cargo, shielding TMDs from aqueous solv…	0.452088	ns	4	4	0.0499037	0.010333	0.0395707	0	0.00963672	0.974867	ns	4	4	0.00436532	0.010333	-0.0059677	0	-0.000143277
ydl104cΔ	YDL104C	QRI7	Protein involved in threonylcarbamoyl adenosine biosynthesis; Sua5p and Qri7p are necessary and sufficient for RNA t6A modification in vitro; highly conserved mitochondrial protein; essential for t6A modification of mitochondrial tRNAs that decode ANN codons; similar to Kae1p and E. coli YgjD, both of which are also required for tRNA t6A modification; when directed to the cytoplasm, complements t…	0.328244	ns	4	4	0.127706	-0.115223	0.24293	0	0.0758197	0.568732	ns	4	4	-0.0231205	-0.115223	0.0921029	0	0.0190038
ydl109cΔ	YDL109C	NA	Putative lipase; involved in lipid metabolism; not an essential gene; YDL109C has a paralog, ROG1, that arose from the whole genome duplication	0.736724	ns	4	4	0.0014483	0.0221461	-0.0206978	0	-0.00258455	0.688147	ns	4	4	-0.0382858	0.0221461	-0.0604319	0	-0.0109168
ydl110cΔ	YDL110C	TMA17	ATPase dedicated chaperone that adapts proteasome assembly to stress; Tma17p is induced upon stress; interacts with Rpt6p to assist its pairing to Rpt3p and early steps in proteasome biogenesis; associates with ribosomes; heterozygous deletion demonstrated increases in chromosome instability in a rad9 deletion background; protein abundance is decreased upon intracellular iron depletion	0.0538946	ns	4	4	0.0604163	-0.0031713	0.0635876	0	0.0295574	0.873943	ns	4	4	-0.0346878	-0.0031713	-0.0315165	0	-0.00288013
ydl112wΔ	YDL112W	TRM3	2'-O-ribose methyltransferase; catalyzes the ribose methylation of the guanosine nucleotide at position 18 of tRNAs	0.149258	ns	4	4	-0.111317	-0.0107938	-0.100523	0	-0.0410913	0.78262	ns	4	4	0.00374315	-0.0107938	0.014537	0	0.00160194
ydl113cΔ	YDL113C	ATG20	Sorting nexin family member; required for the cytoplasm-to-vacuole targeting (Cvt) pathway and for endosomal sorting; has a Phox homology domain that binds phosphatidylinositol-3-phosphate; interacts with Snx4p; potential Cdc28p substrate	0.993872	ns	4	4	-0.0098192	-0.00917542	-0.000643777	0	-2.94345e-06	0.492643	ns	4	4	0.0672011	-0.00917542	0.0763766	0	0.021015
ydl114wΔ	YDL114W	NA	Putative short-chain dehydrogenase/reductase; YDL114W is not an essential gene	0.902774	ns	3	3	0.00080201	-0.0121116	0.0129136	0	0.000895326	0.660289	ns	3	3	0.0357995	-0.0121116	0.0479111	0	0.0114512
ydl117wΔ	YDL117W	CYK3	SH3-domain protein located in the bud neck and cytokinetic actin ring; relocalizes from bud neck to nucleus upon DNA replication stress; activates the chitin synthase activity of Chs2p during cytokinesis; suppressor of growth and cytokinesis defects of chs2 phospho-mutants	0.274719	ns	4	4	0.017962	-0.0482618	0.0662238	0	0.0231447	0.631177	ns	4	4	0.0193629	-0.0482618	0.0676247	0	0.0146313
ydl118wΔ	YDL118W	NA	Dubious open reading frame, unlikely to encode a protein; overlaps almost completely with YDL119C; mutations that would affect both YDL118W and YDL119C confer defective telomere maintenance and are synthetically sick or lethal with alpha-synuclein	0.214286	ns	4	4	0.85995	-0.129262	0.989213	0	0.440509	0.928941	ns	4	4	-0.105814	-0.129262	0.0234483	0	0.0013012
ydl119cΔ	YDL119C	HEM25	Mitochondrial glycine transporter; required for the transport of glycine into mitochondria for initiation of heme biosynthesis, with YMC1 acting as a secondary transporter; homolog of human SLC25A38, a mitochondrial glycine transporter associated with nonsyndromic autosomal recessive congenital sideroblastic anemia; human SLC25A38 can complement the heme deficiency associated with the null mutant…	0.604436	ns	2	2	0.301976	-0.0423076	0.344284	0	0.127473	0.755361	ns	2	2	0.0775627	-0.0423076	0.11987	0	0.0316908
ydl121cΔ	YDL121C	NA	Putative protein of unknown function; green fluorescent protein (GFP)-fusion protein localizes to the endoplasmic reticulum; YDL121C is not an essential protein	0.485752	ns	4	4	0.00945544	0.0348888	-0.0254334	0	-0.00503694	0.697494	ns	4	4	0.074278	0.0348888	0.0393892	0	0.00617732
ydl122wΔ	YDL122W	UBP1	Ubiquitin-specific protease; removes ubiquitin from ubiquitinated proteins; cleaves at the C terminus of ubiquitin fusions irrespective of their size; capable of cleaving polyubiquitin chains	0.180568	ns	4	4	-0.105543	-0.0347957	-0.0707476	0	-0.0251038	0.493238	ns	4	4	0.00786189	-0.0347957	0.0426575	0	0.0099973
ydl123wΔ	YDL123W	SNA4	Protein of unknown function; localized to the vacuolar outer membrane; predicted to be palmitoylated	0.632234	ns	4	4	-0.000402068	0.0249548	-0.0253569	0	-0.00466018	0.82632	ns	4	4	0.0564227	0.0249548	0.0314678	0	0.00306979
ydl124wΔ	YDL124W	NA	NADPH-dependent alpha-keto amide reductase; reduces aromatic alpha-keto amides, aliphatic alpha-keto esters, and aromatic alpha-keto esters; member of the aldo-keto reductase (AKR) family; protein abundance increases in response to DNA replication stress	0.495223	ns	4	4	-0.000542957	0.0309693	-0.0315123	0	-0.00609927	0.733019	ns	4	4	-0.00148345	0.0309693	-0.0324528	0	-0.00435056
ydl125cΔ	YDL125C	HNT1	Adenosine 5'-monophosphoramidase; interacts physically and genetically with Kin28p, a CDK and TFIIK subunit, and genetically with CAK1; member of histidine triad (HIT) superfamily of nucleotide-binding proteins; protein abundance increases in response to DNA replication stress; human homolog HINT1 can complement yeast hnt1 mutant	0.945221	ns	4	4	-0.0131271	-0.0183451	0.00521801	0	0.000192101	0.626706	ns	4	4	0.0602972	-0.0183451	0.0786422	0	0.0177303
ydl127wΔ	YDL127W	PCL2	Cyclin, interacts with cyclin-dependent kinase Pho85p; member of the Pcl1,2-like subfamily, involved in the regulation of polarized growth and morphogenesis and progression through the cell cycle; localizes to sites of polarized cell growth; PCL2 has a paralog, PCL9, that arose from the whole genome duplication	0.569923	ns	3	3	0.0781674	0.0033998	0.0747675	0	0.0183483	0.722335	ns	3	3	0.0658496	0.0033998	0.0624498	0	0.0120025
ydl128wΔ	YDL128W	VCX1	Vacuolar membrane antiporter with Ca2+/H+ and K+/H+ exchange activity; involved in control of cytosolic Ca2+ and K+ concentrations; has similarity to sodium/calcium exchangers, including the bovine Na+/Ca2+,K+ antiporter	0.329411	ns	4	4	0.0271881	-0.0101941	0.0373821	0	0.0106212	0.831375	ns	4	4	0.0110115	-0.0101941	0.0212056	0	0.00204483
ydl129wΔ	YDL129W	NA	Protein of unknown function; green fluorescent protein (GFP)-fusion protein localizes to the cytoplasm and the nucleus; YDL129W is not an essential gene; relative distribution to the nucleus increases upon DNA replication stress	0.168587	ns	4	4	0.0310148	-0.0148739	0.0458887	0	0.0157261	0.774956	ns	4	4	0.00205955	-0.0148739	0.0169335	0	0.00196775
ydl130w-aΔ	YDL130W-A	STF1	Protein involved in regulation of the mitochondrial F1F0-ATP synthase; Stf1p and Stf2p act as stabilizing factors that enhance inhibitory action of the Inh1p protein; protein abundance increases in response to DNA replication stress; STF1 has a paralog, INH1, that arose from the whole genome duplication	0.320859	ns	3	3	-0.0405318	0.00935741	-0.0498892	0	-0.0184634	0.710913	ns	3	3	-0.0399697	0.00935741	-0.0493271	0	-0.0100533
ydl131wΔ	YDL131W	LYS21	Homocitrate synthase isozyme; catalyzes the condensation of acetyl-CoA and alpha-ketoglutarate to form homocitrate, which is the first step in the lysine biosynthesis pathway; LYS21 has a paralog, LYS20, that arose from the whole genome duplication	0.248131	ns	4	4	-0.0131018	0.0444168	-0.0575186	0	-0.0192075	0.611042	ns	4	4	-0.0426615	0.0444168	-0.0870783	0	-0.0198879
ydl133c-aΔ	YDL133C-A	RPL41B	Ribosomal 60S subunit protein L41B; comprises only 25 amino acids; rpl41a rpl41b double null mutant is viable; homologous to mammalian ribosomal protein L41, no bacterial homolog; RPL41B has a paralog, RPL41A, that arose from the whole genome duplication	0.167453	ns	4	4	0.0327735	-0.0173484	0.0501219	0	0.0174043	0.843117	ns	4	4	0.00767162	-0.0173484	0.02502	0	0.0024448
ydl133wΔ	YDL133W	SRF1	Regulator of phospholipase D (Spo14p); interacts with Spo14p and regulates its catalytic activity; capable of buffering the toxicity of C16:0 platelet activating factor, a lipid that accumulates intraneuronally in Alzheimer's patients	0.855486	ns	4	4	0.00762185	-0.00278989	0.0104117	0	0.000666385	0.947366	ns	4	4	0.0155392	-0.00278989	0.0183291	0	0.000809357
ydl134cΔ	YDL134C	PPH21	Catalytic subunit of protein phosphatase 2A (PP2A); functionally redundant with Pph22p; methylated at C terminus; forms alternate complexes with several regulatory subunits; involved in signal transduction and regulation of mitosis; forms nuclear foci upon DNA replication stress; PPH21 has a paralog, PPH22, that arose from the whole genome duplication	0.379694	ns	4	4	-0.00633321	0.0550776	-0.0614108	0	-0.0145079	0.921985	ns	4	4	0.0392032	0.0550776	-0.0158744	0	-0.000823866
ydl134c-aΔ	YDL134C-A	NULL	NULL	0.826836	ns	4	4	0.00962821	0.0299692	-0.020341	0	-0.00155098	0.921074	ns	4	4	0.0115329	0.0299692	-0.0184363	0	-0.000990707
ydl135cΔ	YDL135C	RDI1	Rho GDP dissociation inhibitor; involved in the localization and regulation of Cdc42p and Rho1p; protein abundance increases in response to DNA replication stress	0.294201	ns	4	4	0.0248739	0.0793287	-0.0544549	0	-0.0155196	0.803682	ns	4	4	0.0407129	0.0793287	-0.0386159	0	-0.00457766
ydl137wΔ	YDL137W	ARF2	ADP-ribosylation factor; GTPase of the Ras superfamily involved in regulation of coated formation vesicles in intracellular trafficking within the Golgi; ARF2 has a paralog, ARF1, that arose from the whole genome duplication; arf1 arf2 double null mutation is complemented by human ARF1, ARF4, ARF5, or ARF6	0.393997	ns	4	4	-0.0449709	-0.0148871	-0.0300838	0	-0.00740064	0.937374	ns	4	4	-0.0256153	-0.0148871	-0.0107282	0	-0.000539578
ydl138wΔ	YDL138W	RGT2	Plasma membrane high glucose sensor that regulates glucose transport; low affinity sesnor that contains 12 predicted transmembrane segments and a long C-terminal tail required for hexose transporter induction; phosphorylation of the tail by Yck1p/Yck2p facilitates binding to the HXT co-repressors, Mth1p and Std1p; RGT2 has a paralog, SNF3, that arose from the whole genome duplication	0.456833	ns	4	4	0.0447682	-0.00222669	0.0469949	0	0.0120696	0.614491	ns	4	4	0.0475105	-0.00222669	0.0497372	0	0.0109813
ydl142cΔ	YDL142C	CRD1	Cardiolipin synthase; produces cardiolipin, which is a phospholipid of the mitochondrial inner membrane that is required for normal mitochondrial membrane potential and function and for correct integration of membrane-multispanning proteins into the mitochondrial outer membrane; required to maintain tubular mitochondrial morphology and functions in mitochondrial fusion; also required for normal v…	0.176854	ns	4	4	0.0634377	-0.117714	0.181151	0	0.0627152	0.412198	ns	4	4	0.00739717	-0.117714	0.125111	0	0.0323656
ydl144cΔ	YDL144C	NA	Protein of unknown function; green fluorescent protein (GFP)-fusion protein localizes to the cytoplasm and nucleus; YDL144C is not an essential gene; protein abundance increases in response to DNA replication stress	0.353264	ns	4	4	0.0106744	-0.0189581	0.0296325	0	0.00844977	0.823596	ns	4	4	0.00769644	-0.0189581	0.0266545	0	0.00319528
ydl146wΔ	YDL146W	LDB17	Protein involved in the regulation of endocytosis; transiently recruited to actin cortical patches in a SLA1-dependent manner after late coat component assembly; GFP-fusion protein localizes to the periphery, cytoplasm, bud, and bud neck	0.734802	ns	4	4	0.00684429	0.0369984	-0.0301541	0	-0.00372427	0.564995	ns	4	4	-0.0396165	0.0369984	-0.0766149	0	-0.0177982
ydl149wΔ	YDL149W	ATG9	Transmembrane protein involved in forming Cvt and autophagic vesicles; cycles between the phagophore assembly site (PAS) and other cytosolic punctate structures, not found in autophagosomes; may be involved in membrane delivery to the PAS	0.661632	ns	2	2	0.0289053	-0.0032941	0.0321994	0	0.00972422	0.962466	ns	2	2	-0.0166511	-0.0032941	-0.013357	0	-0.000810521
ydl154wΔ	YDL154W	MSH5	Protein of the MutS family; forms a dimer with Msh4p that facilitates crossovers between homologs during meiosis; msh5-Y823H mutation confers tolerance to DNA alkylating agents; homologs present in C. elegans and humans	0.639888	ns	4	4	0.030667	0.07273	-0.0420629	0	-0.00621593	0.992137	ns	4	4	0.0734836	0.07273	0.000753697	0	3.76862e-06
ydl155wΔ	YDL155W	CLB3	B-type cyclin involved in cell cycle progression; activates Cdc28p to promote the G2/M transition; may be involved in DNA replication and spindle assembly; accumulates during S phase and G2, then targeted for ubiquitin-mediated degradation; relative distribution to the nucleus increases upon DNA replication stress; CLB3 has a paralog, CLB4, that arose from the whole genome duplication	0.131927	ns	4	4	-0.0808529	0.0360533	-0.116906	0	-0.0441838	0.579863	ns	4	4	-0.0341106	0.0360533	-0.0701639	0	-0.0137267
ydl156wΔ	YDL156W	CMR1	Nuclear protein with a role in protein quality control; localizes to the intranuclear quality control compartment (INQ) in response to proteasome inhibition or DNA replication stress; INQ likely sequesters proteins involved in DNA metabolism for degradation or re-folding; DNA-binding protein with preference for UV-damaged DNA; contains three WD domains (WD-40 repeat); human ortholog WDR76 also ex…	0.0883466	ns	4	4	0.0448937	-0.037829	0.0827228	0	0.0385982	0.839426	ns	4	4	-0.0150864	-0.037829	0.0227427	0	0.00238888
ydl157cΔ	YDL157C	NA	Putative protein of unknown function; the authentic, non-tagged protein is detected in highly purified mitochondria in high-throughput studies	0.127977	ns	4	4	0.00198917	-0.0545473	0.0565365	0	0.0227445	0.345239	ns	4	4	-0.00794413	-0.0545473	0.0466032	0	0.0150607
ydl161wΔ	YDL161W	ENT1	Epsin-like protein involved in endocytosis and actin patch assembly; functionally redundant with Ent2p; binds clathrin via a clathrin-binding domain motif at C-terminus; relocalizes from bud neck to cytoplasm upon DNA replication stress; ENT1 has a paralog, ENT2, that arose from the whole genome duplication	0.97833	ns	4	4	0.0293799	0.027443	0.0019369	0	2.57013e-05	0.614106	ns	4	4	0.0949332	0.027443	0.0674902	0	0.0135489
ydl168wΔ	YDL168W	SFA1	Bifunctional alcohol dehydrogenase and formaldehyde dehydrogenase; formaldehyde dehydrogenase activity is glutathione-dependent; functions in formaldehyde detoxification and formation of long chain and complex alcohols, regulated by Hog1p-Sko1p; protein abundance increases in response to DNA replication stress	0.891996	ns	4	4	-0.0445673	-0.0348255	-0.0097418	0	-0.00048395	0.957686	ns	4	4	-0.0234894	-0.0348255	0.0113361	0	0.000380165
ydl169cΔ	YDL169C	UGX2	Protein of unknown function; transcript accumulates in response to any combination of stress conditions	0.746398	ns	4	4	-0.0279092	-0.0163502	-0.011559	0	-0.00123346	0.583298	ns	4	4	0.0399954	-0.0163502	0.0563456	0	0.012427
ydl170wΔ	YDL170W	UGA3	Transcriptional activator for GABA-dependent induction of GABA genes; binds to DNA elements found in the promoters of target genes and increases their expression in the presence of GABA (gamma-aminobutyrate); zinc finger transcription factor of the Zn(2)-Cys(6) binuclear cluster domain type; localized to the nucleus; examples of GABA genes include UGA1, UGA2, and UGA4	0.452536	ns	4	4	-0.0601348	-0.00554065	-0.0545941	0	-0.0115504	0.640702	ns	4	4	0.0420944	-0.00554065	0.047635	0	0.00796985
ydl171cΔ	YDL171C	GLT1	NAD(+)-dependent glutamate synthase (GOGAT); synthesizes glutamate from glutamine and alpha-ketoglutarate; with Gln1p, forms the secondary pathway for glutamate biosynthesis from ammonia; expression regulated by nitrogen source; assembles into filaments as cells approach stationary phase and under cytosolic acidification and starvation conditions	0.425261	ns	3	3	0.00873238	0.0990101	-0.0902777	0	-0.0300394	0.644655	ns	3	3	0.0153813	0.0990101	-0.0836289	0	-0.0205159
ydl174cΔ	YDL174C	DLD1	Major mitochondrial D-lactate dehydrogenase; oxidizes D-lactate to pyruvate, transcription is heme-dependent, repressed by glucose, and derepressed in ethanol or lactate; located in the mitochondrial inner membrane	0.807547	ns	3	3	-0.0405296	-0.0628175	0.022288	0	0.00214366	0.548251	ns	3	3	0.0760377	-0.0628175	0.138855	0	0.037508
ydl175cΔ	YDL175C	AIR2	RNA-binding subunit of the TRAMP nuclear RNA surveillance complex; involved in nuclear RNA processing and degradation; involved in TRAMP complex assembly as a bridge between Mtr4p and Trf4p; stimulates the poly(A) polymerase activity of Pap2p in vitro; has 5 zinc knuckle motifs; AIR2 has a paralog, AIR1, that arose from the whole genome duplication; Air2p and Air1p have nonredundant roles in regu…	0.814741	ns	3	3	0.0611628	0.0343759	0.0267869	0	0.00274757	0.298103	ns	3	3	0.149858	0.0343759	0.115482	0	0.0458465
ydl176wΔ	YDL176W	NA	Protein of unknown function; predicted by computational methods to be involved in fructose-1,6-bisphosphatase (Fbp1p) degradation; interacts with components of the GID complex; YDL176W is not an essential gene	0.791775	ns	4	4	0.0526288	0.0299825	0.0226463	0	0.00234615	0.832716	ns	4	4	0.0703668	0.0299825	0.0403843	0	0.00452686
ydl177cΔ	YDL177C	NA	Putative protein of unknown function; similar to the mouse IMPACT gene; YDL177C is not an essential gene	0.379049	ns	4	4	-0.00217424	0.0660156	-0.0681898	0	-0.0167183	0.511864	ns	4	4	-0.021161	0.0660156	-0.0871766	0	-0.0191125
ydl178wΔ	YDL178W	DLD2	D-2-hydroxyglutarate dehydrogenase, and minor D-lactate dehydrogenase; mitochondrial matrix protein that oxidizes D-2-hydroxyglutarate (D-2HG), an oncometabolite, to alpha-ketoglutarate with a minor role in lactate catabolism; located in the mitochondrial matrix	0.429559	ns	4	4	0.0133302	0.0445246	-0.0311943	0	-0.00727733	0.611116	ns	4	4	-0.0337375	0.0445246	-0.0782621	0	-0.0176721
ydl179wΔ	YDL179W	PCL9	Cyclin; forms a functional kinase complex with Pho85p cyclin-dependent kinase (Cdk), expressed in late M/early G1 phase, activated by Swi5p; PCL9 has a paralog, PCL2, that arose from the whole genome duplication	0.221	ns	4	4	-0.0475359	0.030597	-0.0781328	0	-0.0266615	0.338652	ns	4	4	-0.0411028	0.030597	-0.0716998	0	-0.0231675
ydl180wΔ	YDL180W	NA	Putative protein of unknown function; green fluorescent protein (GFP)-fusion protein localizes to the vacuole	0.771852	ns	4	4	-0.0247284	-0.0060308	-0.0186976	0	-0.00184613	0.858295	ns	4	4	0.012782	-0.0060308	0.0188128	0	0.00155219
ydl182wΔ	YDL182W	LYS20	Homocitrate synthase isozyme and functions in DNA repair; catalyzes the condensation of acetyl-CoA and alpha-ketoglutarate to form homocitrate, which is the first step in the lysine biosynthesis pathway; LYS20 has a paralog, LYS21, that arose from the whole genome duplication	0.183814	ns	4	4	0.0433798	-0.0503605	0.0937404	0	0.0315585	0.792301	ns	4	4	-0.0355815	-0.0503605	0.0147791	0	0.00176918
ydl183cΔ	YDL183C	NA	Protein that may form an active mitochondrial KHE system; mitochondrial inner-membrane protein; non-essential gene; KHE system stands for K+/H+ exchanger system	0.375822	ns	4	4	-0.0715018	0.00376675	-0.0752686	0	-0.0198352	0.988347	ns	4	4	0.00585203	0.00376675	0.00208528	0	1.86091e-05
ydl184cΔ	YDL184C	RPL41A	Ribosomal 60S subunit protein L41A; comprises only 25 amino acids; rpl41a rpl41b double null mutant is viable; homologous to mammalian ribosomal protein L41, no bacterial homolog; RPL41A has a paralog, RPL41B, that arose from the whole genome duplication	0.304813	ns	3	3	-0.14103	-0.00286193	-0.138168	0	-0.0444749	0.656223	ns	3	3	-0.0675173	-0.00286193	-0.0646553	0	-0.0117573
ydl187cΔ	YDL187C	NA	Dubious open reading frame; unlikely to encode a functional protein, based on available experimental and comparative sequence data	0.899506	ns	4	4	0.0212179	0.0297957	-0.00857775	0	-0.0004121	0.759195	ns	4	4	0.059296	0.0297957	0.0295004	0	0.00368042
ydl188cΔ	YDL188C	PPH22	Catalytic subunit of protein phosphatase 2A (PP2A); functionally redundant with Pph21p; methylated at C terminus; forms alternate complexes with several regulatory subunits; involved in signal transduction and regulation of mitosis; protein abundance increases in response to DNA replication stress; dephosphorylates Tel1p/Mec1p-phosphorylated Cdc13p to promote telomerase release from telomeres at …	0.482383	ns	4	4	-0.0109459	0.0988594	-0.109805	0	-0.0271596	0.125207	ns	4	4	-0.00898511	0.0988594	-0.107845	0	-0.0502679
ydl189wΔ	YDL189W	RBS1	Protein involved in assembly of the RNA polymerase III (Pol III) complex; high copy suppressor of Pol III assembly mutation and psk1 psk2 mutations that confer temperature-sensitivity for galactose utilization; physically interacts with Pol III; proposed to bind single-stranded nucleic acids via its R3H domain	0.353264	ns	4	4	0.0408193	0.107581	-0.0667618	0	-0.0210952	0.0215787	down	4	4	-0.0133091	0.107581	-0.12089	-0.0662446	-0.0832562
ydl194wΔ	YDL194W	SNF3	Plasma membrane low glucose sensor, regulates glucose transport; high affinity sensor that contains 12 predicted transmembrane segments and a long C-terminal tail required for induction of hexose transporters; also senses fructose and mannose; SNF3 has a paralog, RGT2, that arose from the whole genome duplication	0.59824	ns	4	4	0.055152	0.0243978	0.0307542	0	0.00509459	0.588124	ns	4	4	-0.00587815	0.0243978	-0.0302759	0	-0.00566307
ydl197cΔ	YDL197C	ASF2	Anti-silencing protein; causes derepression of silent loci when overexpressed	0.315084	ns	4	4	0.109831	-0.00792347	0.117754	0	0.0388872	0.572459	ns	4	4	0.0190803	-0.00792347	0.0270037	0	0.00523096
ydl199cΔ	YDL199C	NA	Putative transporter; member of the sugar porter family	0.771287	ns	4	4	-0.0233333	0.00716589	-0.0304992	0	-0.00347068	0.781397	ns	4	4	-0.0148305	0.00716589	-0.0219964	0	-0.00256527
ydl200cΔ	YDL200C	MGT1	DNA repair methyltransferase (6-O-methylguanine-DNA methylase); involved in protection against DNA alkylation damage	0.463179	ns	4	4	-0.0768928	0.00963927	-0.086532	0	-0.0231488	0.867403	ns	4	4	-0.00868238	0.00963927	-0.0183216	0	-0.00167172
ydl201wΔ	YDL201W	TRM8	Noncatalytic subunit of a tRNA methyltransferase complex; Trm8p and Trm82p comprise an enzyme that catalyzes a methyl-transfer from S-adenosyl-l-methionine to the N(7) atom of guanine at position 46 in tRNA; Trm8 lacks catalytic activity if not bound to Trm82p	0.635623	ns	4	4	0.0434055	-0.00805449	0.05146	0	0.00878829	0.507553	ns	4	4	0.0713985	-0.00805449	0.079453	0	0.0202409
ydl203cΔ	YDL203C	ACK1	Protein that functions in the cell wall integrity pathway; functions upstream of Pkc1p; GFP-fusion protein expression is induced in response to the DNA-damaging agent MMS; non-tagged Ack1p is detected in purified mitochondria	0.53192	ns	4	4	-0.0874776	-0.0271376	-0.06034	0	-0.0142342	0.644125	ns	4	4	-0.0467825	-0.0271376	-0.0196449	0	-0.00367627
ydl204wΔ	YDL204W	RTN2	Reticulon protein; involved in nuclear pore assembly and maintenance of tubular ER morphology; promotes membrane curvature; regulates the ER asymmetry-induced inheritance block during ER stress; role in ER-derived peroxisomal biogenesis; interacts with Sec6p, Yip3p, and Sbh1p; less abundant than RTN1; member of RTNLA (reticulon-like A) subfamily; protein increases in abundance and relocalizes to …	0.771307	ns	4	4	-0.0648333	-0.0386676	-0.0261657	0	-0.00288152	0.471144	ns	4	4	0.0129953	-0.0386676	0.0516629	0	0.0129156
ydl206wΔ	YDL206W	NA	Putative protein of unknown function; YDL206W is not an essential protein	0.683273	ns	4	4	-0.0543668	0.00074676	-0.0551136	0	-0.0081523	0.430531	ns	4	4	-0.0454611	0.00074676	-0.0462078	0	-0.0115203
ydl210wΔ	YDL210W	UGA4	GABA (gamma-aminobutyrate) permease; serves as a GABA transport protein involved in the utilization of GABA as a nitrogen source; catalyzes the transport of putrescine and delta-aminolevulinic acid (ALA); localized to the vacuolar membrane	0.933125	ns	4	4	0.0144503	0.0188122	-0.004362	0	-0.000178902	0.505795	ns	4	4	-0.00896251	0.0188122	-0.0277748	0	-0.00710336
ydl211cΔ	YDL211C	NA	Protein of unknown function; green fluorescent protein (GFP)-fusion protein localizes to the vacuole; YDL211C has a paralog, TDA7, that arose from the whole genome duplication	0.660405	ns	4	4	0.0115456	-0.0211761	0.0327216	0	0.0048482	0.304895	ns	4	4	0.0348877	-0.0211761	0.0560638	0	0.0175282
ydl213cΔ	YDL213C	NOP6	rRNA-binding protein required for 40S ribosomal subunit biogenesis; contains an RNA recognition motif (RRM); hydrophilin essential to overcome the stress of the desiccation-rehydration process; NOP6 may be a fungal-specific gene as no homologs have been yet identified in higher eukaryotes	0.974403	ns	4	4	-0.0295681	-0.0249503	-0.00461783	0	-8.77542e-05	0.223801	ns	4	4	0.0588971	-0.0249503	0.0838474	0	0.0320988
ydl214cΔ	YDL214C	PRR2	Serine/threonine protein kinase; inhibits pheromone induced signalling downstream of MAPK, possibly at the level of the Ste12p transcription factor; mutant has increased aneuploidy tolerance; PRR2 has a paralog, NPR1, that arose from the whole genome duplication	0.848869	ns	4	4	0.0636436	0.0324675	0.0311761	0	0.00270166	0.625022	ns	4	4	-0.00188309	0.0324675	-0.0343505	0	-0.00678684
ydl215cΔ	YDL215C	GDH2	NAD(+)-dependent glutamate dehydrogenase; degrades glutamate to ammonia and alpha-ketoglutarate; expression sensitive to nitrogen catabolite repression and intracellular ammonia levels; genetically interacts with GDH3 by suppressing stress-induced apoptosis	0.489519	ns	4	4	0.0294329	-0.0106225	0.0400554	0	0.00930027	0.388973	ns	4	4	0.0106949	-0.0106225	0.0213174	0	0.00567602
ydl216cΔ	YDL216C	RRI1	Catalytic subunit of the COP9 signalosome (CSN) complex; acts as an isopeptidase in cleaving the ubiquitin-like protein Nedd8 from SCF ubiquitin ligases; metalloendopeptidase involved in the adaptation to pheromone signaling; involved in modulation of genes controlling amino acid and lipid metabolism, and ergosterol biosynthesis	0.645482	ns	4	4	-0.0212615	0.00927144	-0.030533	0	-0.0051895	0.784257	ns	4	4	-0.0171012	0.00927144	-0.0263727	0	-0.00343207
ydl218wΔ	YDL218W	NA	Putative protein of unknown function; YDL218W transcription is regulated by Azf1p and induced by starvation and aerobic conditions; expression also induced in cells treated with the mycotoxin patulin	0.578756	ns	4	4	-0.00514782	0.0117574	-0.0169052	0	-0.00285854	0.646013	ns	4	4	0.0364049	0.0117574	0.0246475	0	0.00440123
ydl219wΔ	YDL219W	DTD1	D-Tyr-tRNA(Tyr) deacylase; functions in protein translation, may affect nonsense suppression via alteration of the protein synthesis machinery; ubiquitous among eukaryotes	0.508983	ns	4	4	0.118575	0.00583241	0.112743	0	0.02826	0.985344	ns	4	4	-0.000181883	0.00583241	-0.0060143	0	-9.79401e-05
ydl222cΔ	YDL222C	FMP45	Integral membrane protein localized to mitochondria; required for sporulation and maintaining sphingolipid content; similar to SUR7; FMP45 has a paralog, YNL194C, that arose from the whole genome duplication	0.671919	ns	4	4	0.0252137	0.00655547	0.0186583	0	0.00268669	0.641263	ns	4	4	0.0458001	0.00655547	0.0392447	0	0.00757903
ydl223cΔ	YDL223C	HBT1	Shmoo tip protein, substrate of Hub1p ubiquitin-like protein; mutants are defective for mating projection formation, thereby implicating Hbt1p in polarized cell morphogenesis; HBT1 has a paralog, YNL195C, that arose from the whole genome duplication	0.708699	ns	4	4	-0.0541436	-0.0305293	-0.0236143	0	-0.00295092	0.654389	ns	4	4	0.000893153	-0.0305293	0.0314224	0	0.00517224
ydl224cΔ	YDL224C	WHI4	Putative RNA binding protein; regulates the cell size requirement for passage through Start and commitment to cell division; WHI4 has a paralog, WHI3, that arose from the whole genome duplication	0.659806	ns	4	4	-0.0268886	-0.00447688	-0.0224117	0	-0.00313547	0.491206	ns	4	4	0.0453177	-0.00447688	0.0497945	0	0.0110962
ydl227cΔ	YDL227C	HO	Site-specific endonuclease; required for gene conversion at the MAT locus (homothallic switching) through the generation of a ds DNA break; expression restricted to mother cells in late G1 as controlled by Swi4p-Swi6p, Swi5p, and Ash1p	0.293925	ns	4	4	0.0655413	0.0188856	0.0466557	0	0.0130758	0.669242	ns	4	4	0.0414777	0.0188856	0.0225921	0	0.00340576
ydl229wΔ	YDL229W	SSB1	Cytoplasmic ATPase that is a ribosome-associated molecular chaperone; functions with J-protein partner Zuo1p; may be involved in folding of newly-made polypeptide chains; member of the HSP70 family; interacts with phosphatase subunit Reg1p; SSB1 has a paralog, SSB2, that arose from the whole genome duplication	0.561712	ns	4	4	0.0740316	0.00891825	0.0651133	0	0.0131285	0.13097	ns	4	4	-0.0758308	0.00891825	-0.084749	-0.0046069	-0.0435584
ydl230wΔ	YDL230W	PTP1	Phosphotyrosine-specific protein phosphatase; dephosphorylates a broad range of substrates in vivo, including Fpr3p; localized to the cytoplasm and the mitochondria; proposed to be a negative regulator of filamentation	0.595558	ns	4	4	0.0099118	0.0630847	-0.0531729	0	-0.00920373	0.408586	ns	4	4	-0.00313815	0.0630847	-0.0662228	0	-0.0175222
ydl231cΔ	YDL231C	BRE4	Zinc finger protein containing five transmembrane domains; null mutant exhibits strongly fragmented vacuoles and sensitivity to brefeldin A, a drug which is known to affect intracellular transport	0.961914	ns	4	4	0.0258521	0.0303002	-0.00444805	0	-9.52706e-05	0.981835	ns	4	4	0.0326275	0.0303002	0.00232731	0	3.29891e-05
ydl232wΔ	YDL232W	OST4	Subunit of the oligosaccharyltransferase complex of the ER lumen; complex catalyzes protein asparagine-linked glycosylation; type I membrane protein required for incorporation of Ost3p or Ost6p into the OST complex	0.604225	ns	4	4	-0.0409032	0.00275164	-0.0436548	0	-0.00781869	0.762881	ns	4	4	-0.0211081	0.00275164	-0.0238597	0	-0.00298084
ydl234cΔ	YDL234C	GYP7	GTPase-activating protein for yeast Rab family members; members include Ypt7p (most effective), Ypt1p, Ypt31p, and Ypt32p (in vitro); involved in vesicle mediated protein trafficking; contains a PH-like domain	0.0949351	ns	4	4	-0.0601973	0.0514445	-0.111642	0	-0.0456133	0.247374	ns	4	4	-0.0891782	0.0514445	-0.140623	0	-0.0532638
ydl236wΔ	YDL236W	PHO13	Conserved phosphatase acting as a metabolite repair enzyme; shows specific dephosphorylating activity on two side-products of central carbohydrate metabolism, 2-phosphoglycolate and 4-phosphoerythronate; alkaline phosphatase specific for p-nitrophenyl phosphate; also has protein phosphatase activity; human ortholog PGP shows similar substrate specificity, deletion causes similar metabolite accumu…	0.578129	ns	4	4	-0.0759566	-0.0181879	-0.0577687	0	-0.00968398	0.883549	ns	4	4	0.00560492	-0.0181879	0.0237928	0	0.00165717
ydl237wΔ	YDL237W	AIM6	Protein of unknown function; required for respiratory growth; YDL237W is not an essential gene	0.709392	ns	4	4	0.0247936	0.0431438	-0.0183501	0	-0.00218481	0.242589	ns	4	4	-0.0320453	0.0431438	-0.0751891	0	-0.0292223
ydl238cΔ	YDL238C	GUD1	Guanine deaminase; a catabolic enzyme of the guanine salvage pathway producing xanthine and ammonia from guanine; activity is low in exponentially-growing cultures but expression is increased in post-diauxic and stationary-phase cultures	0.891413	ns	4	4	0.0750951	0.0484458	0.0266493	0	0.00153722	0.622187	ns	4	4	0.0953068	0.0484458	0.0468609	0	0.00803141
ydl239cΔ	YDL239C	ADY3	Protein required for spore wall formation; subunit of the leading edge protein (LEP) complex (Ssp1-Ady3-Don1-Irc10) that forms a ring-like structure at the leading edge of the prospore membrane during meiosis II; mediates assembly of the LEP complex, formation of the ring-like structure via interaction with spindle pole body components and prospore membrane maturation; potentially phosphorylated …	0.946365	ns	3	3	-0.0357402	-0.0322719	-0.00346832	0	-0.000125406	0.669242	ns	3	3	-0.00677432	-0.0322719	0.0254976	0	0.00496495
ydl240wΔ	YDL240W	LRG1	GTPase-activating protein (GAP); contains Rho1p-specific GAP activity, interacting with activated forms of Rho1p; functions along with Sac7p as a negative regulator of the Pkc1p-mediated cell wall integrity signaling pathway; negative regulator of cell wall 1,3-beta-glucan biosynthesis; required for efficient cell fusion; contains a RhoGAP domain and three Lin-11-Isl1-Mec-3 (LIM) domains	0.401795	ns	4	4	0.100685	0.00536119	0.0953235	0	0.0271258	0.84742	ns	4	4	-0.00921381	0.00536119	-0.014575	0	-0.00130496
ydl241wΔ	YDL241W	NA	Putative protein of unknown function; SWAT-GFP and mCherry fusion proteins localize to the endoplasmic reticulum; YDL241W is not an essential gene	0.320859	ns	4	4	0.61173	0.0772483	0.534482	0	0.182945	0.304895	ns	4	4	-0.0440285	0.0772483	-0.121277	0	-0.0484814
ydl242wΔ	YDL242W	NA	Putative protein of unknown function; conserved across S. cerevisiae strains	0.563137	ns	4	4	-0.074123	-0.0232631	-0.0508599	0	-0.00963165	0.723796	ns	4	4	-0.00112181	-0.0232631	0.0221412	0	0.00289526
ydl243cΔ	YDL243C	AAD4	Putative aryl-alcohol dehydrogenase; involved in oxidative stress response; similar to P. chrysosporium aryl-alcohol dehydrogenase; expression induced in cells treated with the mycotoxin patulin; members of the AAD gene family comprise three pairs (AAD3 + AAD15, AAD6/AAD16 + AAD4, AAD10 + AAD14) whose two genes are more related to one another than to other members of the family	0.994554	ns	4	4	0.0186736	0.0194051	-0.000731552	0	-2.91351e-06	0.461695	ns	4	4	0.108503	0.0194051	0.0890976	0	0.0275773
ydr001cΔ	YDR001C	NTH1	Neutral trehalase, degrades trehalose; required for thermotolerance and may mediate resistance to other cellular stresses; phosphorylated and activated by Cdc28p at the G1/S phase transition to coordinately regulate carbohydrate metabolism and the cell cycle; inhibited by Dcs1p; NTH1 has a paralog, NTH2, that arose from the whole genome duplication	0.574885	ns	4	4	0.214627	0.0269688	0.187659	0	0.0419096	0.86802	ns	4	4	0.045894	0.0269688	0.0189252	0	0.0016639
ydr003wΔ	YDR003W	RCR2	Vacuolar protein; presumably functions within the endosomal-vacuolar trafficking pathway, affecting events that determine whether plasma membrane proteins are degraded or routed to the plasma membrane; RCR2 has a paralog, RCR1, that arose from the whole genome duplication	0.191021	ns	4	4	-0.0477704	0.0384099	-0.0861803	0	-0.0283015	0.267555	ns	4	4	-0.0537133	0.0384099	-0.0921232	0	-0.0306353
ydr004wΔ	YDR004W	RAD57	Protein that stimulates strand exchange; stimulates strand exchange by stabilizing the binding of Rad51p to single-stranded DNA; involved in the recombinational repair of double-strand breaks in DNA during vegetative growth and meiosis; forms heterodimer with Rad55p	0.565563	ns	2	2	-0.311885	-0.188075	-0.12381	0	-0.0395609	0.829627	ns	2	2	-0.206029	-0.188075	-0.0179533	0	-0.00290317
ydr005cΔ	YDR005C	MAF1	Highly conserved negative regulator of RNA polymerase III; involved in tRNA processing and stability; inhibits tRNA degradation via rapid tRNA decay (RTD) pathway; binds N-terminal domain of Rpc160p subunit of Pol III to prevent closed-complex formation; regulated by phosphorylation mediated by TORC1, protein kinase A, Sch9p, casein kinase 2; localizes to cytoplasm during vegetative growth and tr…	0.890875	ns	4	4	-0.00234643	-0.0187109	0.0163645	0	0.00093866	0.304895	ns	4	4	-0.156221	-0.0187109	-0.137511	0	-0.0498577
ydr006cΔ	YDR006C	SOK1	Protein of unknown function; overexpression suppresses the growth defect of mutants lacking protein kinase A activity; involved in cAMP-mediated signaling; localized to the nucleus; similar to the mouse testis-specific protein PBS13	0.4272	ns	2	2	0.0742947	-0.0468071	0.121102	0	0.0603181	0.417023	ns	2	2	0.189112	-0.0468071	0.235919	0.0951413	0.147752
ydr007wΔ	YDR007W	TRP1	Phosphoribosylanthranilate isomerase; catalyzes the third step in tryptophan biosynthesis; in 2004, the sequence of TRP1 from strain S228C was updated by changing the previously annotated internal STOP (TAA) to serine (TCA); enhances vegetative growth at low and high temperatures when used as an auxotrophic marker in strains such as W303	0.229176	ns	4	4	0.00935405	-0.0896437	0.0989978	0	0.0305084	0.354601	ns	4	4	0.00880099	-0.0896437	0.0984447	0	0.0286295
ydr008cΔ	YDR008C	NA	Dubious open reading frame; unlikely to encode a functional protein, based on available experimental and comparative sequence data; partially overlaps TRP1/YDR007W on opposite strand	0.515835	ns	4	4	-0.0417727	-0.102124	0.0603514	0	0.0116683	0.264959	ns	4	4	0.00389333	-0.102124	0.106017	0	0.0357114
ydr009wΔ	YDR009W	GAL3	Transcriptional regulator; involved in activation of the GAL genes in response to galactose; forms a complex with Gal80p to relieve Gal80p inhibition of Gal4p; binds galactose and ATP but does not have galactokinase activity; GAL3 has a paralog, GAL1, that arose from the whole genome duplication	0.605638	ns	3	3	-0.0620961	-0.00523056	-0.0568656	0	-0.0131167	0.629769	ns	3	3	0.0125605	-0.00523056	0.017791	0	0.00353838
ydr010cΔ	YDR010C	NA	Dubious open reading frame; unlikely to encode a functional protein, based on available experimental and comparative sequence data	0.763093	ns	4	4	0.104301	0.0364647	0.0678358	0	0.00902966	0.98314	ns	4	4	0.0407312	0.0364647	0.00426649	0	7.14221e-05
ydr011wΔ	YDR011W	SNQ2	Plasma membrane ATP-binding cassette (ABC) transporter; multidrug transporter involved in multidrug resistance and resistance to singlet oxygen species	0.59963	ns	4	4	-0.0299039	-0.0113684	-0.0185355	0	-0.00289634	0.839451	ns	4	4	-0.0299916	-0.0113684	-0.0186233	0	-0.00175384
ydr014wΔ	YDR014W	RAD61	Subunit of a complex that inhibits sister chromatid cohesion; also negatively regulates chromosome condensation; inhibited by Eco1p-acetylated cohesin subunits Smc3p and Mcd1p; binds Smc3p ATPase head of cohesin; related to the human Wapl protein that controls the association of cohesin with chromatin	0.322462	ns	3	3	0.0443059	-0.037426	0.0817319	0	0.0252799	0.685174	ns	3	3	0.0081861	-0.037426	0.0456121	0	0.00775901
ydr015cΔ	YDR015C	NA	Dubious open reading frame; unlikely to encode a functional protein, based on available experimental and comparative sequence data; overlaps the verified gene HED1/YDR014W-A	0.740914	ns	4	4	-0.017136	0.00994955	-0.0270855	0	-0.00295663	0.381504	ns	4	4	-0.0547113	0.00994955	-0.0646608	0	-0.0175644
ydr018cΔ	YDR018C	NA	Probable membrane protein with three predicted transmembrane domains; similar to C. elegans F55A11.5 and maize 1-acyl-glycerol-3-phosphate acyltransferase; YDR018C has a paralog, CST26, that arose from the whole genome duplication	0.827432	ns	4	4	0.0888255	0.0616665	0.027159	0	0.00217181	0.953902	ns	4	4	0.0467997	0.0616665	-0.0148669	0	-0.000563867
ydr019cΔ	YDR019C	GCV1	T subunit of the mitochondrial glycine decarboxylase complex; glycine decarboxylase is required for the catabolism of glycine to 5,10-methylene-THF; expression is regulated by levels of levels of 5,10-methylene-THF in the cytoplasm	0.992024	ns	3	3	-0.0146789	-0.016197	0.00151809	0	1.26931e-05	0.883673	ns	3	3	0.0116626	-0.016197	0.0278597	0	0.00289625
ydr020cΔ	YDR020C	DAS2	Putative protein of unknown function; non-essential gene identified in a screen for mutants with increased levels of rDNA transcription; weak similarity with uridine kinases and with phosphoribokinases	0.444777	ns	4	4	-0.0270815	-0.0631677	0.0360862	0	0.00798627	0.518076	ns	4	4	-0.0216062	-0.0631677	0.0415615	0	0.008747
ydr022cΔ	YDR022C	ATG31	Autophagy-specific protein required for autophagosome formation; forms a complex with Atg17p and Atg29p that localizes other proteins to the pre-autophagosomal structure; constitutively phosphorylated, and phosphorylation of residue S174 is required for function; high-copy suppressor of CIK1 deletion	0.842227	ns	4	4	-0.0138337	0.00740711	-0.0212408	0	-0.0018507	0.949865	ns	4	4	0.0206218	0.00740711	0.0132146	0	0.000600864
ydr026cΔ	YDR026C	NSI1	RNA polymerase I termination factor; binds to rDNA terminator element, required for efficient Pol I termination; required for rDNA silencing at NTS1; facilities association of Sir2p with NTS1, contributes to rDNA stability and cell longevity; interacts physically with Fob1p and RENT subunits, Sir2p and Net1p; may interact with ribosomes, based on co-purification experiments; Myb-like DNA-binding …	0.837929	ns	4	4	0.0088774	-0.00257995	0.0114573	0	0.000884893	0.707274	ns	4	4	-0.0318154	-0.00257995	-0.0292355	0	-0.00449165
ydr029wΔ	YDR029W	NA	Putative protein of unknown function; conserved among S. cerevisiae strains; YDR029W is not an essential gene	0.818184	ns	4	4	0.00846167	-0.00346993	0.0119316	0	0.000936089	0.947366	ns	4	4	0.00168311	-0.00346993	0.00515304	0	0.000188919
ydr030cΔ	YDR030C	RAD28	Protein involved in DNA repair; related to the human CSA protein that is involved in transcription-coupled repair nucleotide excision repair	0.813687	ns	4	4	0.00415717	0.0262889	-0.0221318	0	-0.00228094	0.986314	ns	4	4	0.0294366	0.0262889	0.00314768	0	4.39677e-05
ydr031wΔ	YDR031W	MIX14	Mitochondrial intermembrane space protein of unknown function; required for normal oxygen consumption; contains twin cysteine-x9-cysteine motifs; protein abundance increases in response to DNA replication stress	0.160603	ns	4	4	-0.0312515	0.0231098	-0.0543613	0	-0.0208771	0.751622	ns	4	4	0.0541794	0.0231098	0.0310696	0	0.00452759
ydr032cΔ	YDR032C	PST2	Protein with similarity to a family of flavodoxin-like proteins; induced by oxidative stress in a Yap1p dependent manner; the authentic, non-tagged protein is detected in highly purified mitochondria in high-throughput studies; protein abundance increases in response to DNA replication stress; PST2 has a paralog, RFS1, that arose from the whole genome duplication	0.852605	ns	4	4	0.00514661	-0.00605309	0.0111997	0	0.000852507	0.922321	ns	4	4	-0.0144564	-0.00605309	-0.00840328	0	-0.000480582
ydr033wΔ	YDR033W	MRH1	Protein that localizes primarily to the plasma membrane; also found at the nuclear envelope; long-lived protein that is asymmetrically retained in the plasma membrane of mother cells; the authentic, non-tagged protein is detected in mitochondria in a phosphorylated state; null mutation confers sensitivity to acetic acid	0.801167	ns	4	4	-3.05557e-05	0.00924667	-0.00927722	0	-0.000819497	0.882927	ns	4	4	0.0316306	0.00924667	0.0223839	0	0.00187948
ydr035wΔ	YDR035W	ARO3	3-deoxy-D-arabino-heptulosonate-7-phosphate (DAHP) synthase; catalyzes the first step in aromatic amino acid biosynthesis and is feedback-inhibited by phenylalanine or high concentration of tyrosine or tryptophan	0.954007	ns	4	4	-0.0163889	-0.0108379	-0.00555099	0	-0.000141893	0.585559	ns	4	4	-0.0557595	-0.0108379	-0.0449216	0	-0.00835274
ydr036cΔ	YDR036C	EHD3	3-hydroxyisobutyryl-CoA hydrolase; member of a family of enoyl-CoA hydratase/isomerases; non-tagged protein is detected in highly purified mitochondria in high-throughput studies; phosphorylated; mutation affects fluid-phase endocytosis	0.948642	ns	4	4	0.0176016	0.022286	-0.00468436	0	-0.000141946	0.679218	ns	4	4	-0.0106592	0.022286	-0.0329452	0	-0.00480899
ydr042cΔ	YDR042C	NA	Putative protein of unknown function; expression is increased in ssu72-ts69 mutant	0.678005	ns	4	4	0.0252203	0.00107309	0.0241472	0	0.00380619	0.643163	ns	4	4	0.0262599	0.00107309	0.0251869	0	0.00481321
ydr043cΔ	YDR043C	NRG1	Transcriptional repressor; recruits the Cyc8p-Tup1p complex to promoters; mediates glucose repression and negatively regulates a variety of processes including filamentous growth and alkaline pH response; activated in stochastic pulses of nuclear localization in response to low glucose	0.803887	ns	4	4	0.0146272	0.0267453	-0.012118	0	-0.0012877	0.483377	ns	4	4	0.00380668	0.0267453	-0.0229386	0	-0.0062737
ydr046cΔ	YDR046C	BAP3	Amino acid permease; involved in uptake of cysteine, leucine, isoleucine and valine; BAP3 has a paralog, BAP2, that arose from the whole genome duplication	0.320859	ns	3	3	-0.0530587	-0.00625335	-0.0468054	0	-0.0145814	0.952317	ns	3	3	-0.0117804	-0.00625335	-0.0055271	0	-0.000228086
ydr049wΔ	YDR049W	VMS1	Component of a Cdc48p-complex involved in protein quality control; exhibits cytosolic and ER-membrane localization, with Cdc48p, during normal growth, and contributes to ER-associated degradation (ERAD) of specific substrates at a step after their ubiquitination; forms a mitochondrially-associated complex with Cdc48p and Npl4p under oxidative stress that is required for ubiquitin-mediated mitocho…	0.839927	ns	4	4	-0.0619129	-0.0395688	-0.0223441	0	-0.00183435	0.990348	ns	4	4	-0.0416933	-0.0395688	-0.00212458	0	-1.63084e-05
ydr051cΔ	YDR051C	DET1	Acid phosphatase; involved in the non-vesicular transport of sterols in both directions between the endoplasmic reticulum and plasma membrane; deletion confers sensitivity to nickel	0.453569	ns	4	4	-0.0886629	-0.0272363	-0.0614266	0	-0.0130318	0.571316	ns	4	4	-0.108693	-0.0272363	-0.0814567	0	-0.0170289
ydr055wΔ	YDR055W	PST1	Cell wall protein that contains a putative GPI-attachment site; secreted by regenerating protoplasts; up-regulated by activation of the cell integrity pathway, as mediated by Rlm1p; upregulated by cell wall damage via disruption of FKS1; PST1 has a paralog, ECM33, that arose from the whole genome duplication	0.634444	ns	4	4	-0.0345562	0.000308228	-0.0348645	0	-0.0052378	0.643163	ns	4	4	-0.0548063	0.000308228	-0.0551146	0	-0.00897794
ydr056cΔ	YDR056C	EMC10	Putative protein of unknown function; subunit of evolutionarily conserved EMC (Endoplasmic Reticulum Membrane Complex) implicated in ERAD (ER-associated degradation) and proper assembly of multi-pass transmembrane (TM) proteins; EMC acts in yeast as an ER-mitochondria tether that interacts with outer membrane protein Tom5p of TOM (Translocase of the Mitochondrial Outer Membrane) complex; YDR056C …	0.889974	ns	4	4	-0.0118643	0.00201119	-0.0138755	0	-0.000788702	0.929112	ns	4	4	-0.0111835	0.00201119	-0.0131947	0	-0.000666331
ydr057wΔ	YDR057W	YOS9	ER quality-control lectin; integral subunit of the HRD ligase; participates in efficient ER retention of misfolded proteins by recognizing them and delivering them to Hrd1p; binds to glycans with terminal alpha-1,6 linked mannose on misfolded N-glycosylated proteins and participates in targeting proteins to ERAD; member of the OS-9 protein family	0.1857	ns	4	4	-0.104759	0.0266489	-0.131408	0	-0.0444828	0.671533	ns	4	4	-0.0535919	0.0266489	-0.0802408	0	-0.0134363
ydr058cΔ	YDR058C	TGL2	Triacylglycerol lipase that is localized to the mitochondria; has lipolytic activity towards triacylglycerols and diacylglycerols when expressed in E. coli	0.623918	ns	4	4	-0.0279601	0.00116705	-0.0291272	0	-0.00441398	0.67514	ns	4	4	-0.0398255	0.00116705	-0.0409925	0	-0.00660871
ydr059cΔ	YDR059C	UBC5	Ubiquitin-conjugating enzyme; mediates selective degradation of short-lived, abnormal, or excess proteins, including histone H3; central component of the cellular stress response; expression is heat inducible; protein abundance increases in response to DNA replication stress; UBC5 has a paralog, UBC4, that arose from the whole genome duplication	0.191021	ns	4	4	-0.0370162	0.0309865	-0.0680027	0	-0.0264092	0.914076	ns	4	4	0.045893	0.0309865	0.0149065	0	0.00099777
ydr061wΔ	YDR061W	NA	Protein with similarity to ABC transporter family members; lacks predicted membrane-spanning regions; transcriptionally activated by Yrm1p along with genes involved in multidrug resistance	0.473976	ns	4	4	-0.039054	-0.00109722	-0.0379568	0	-0.00768543	0.831645	ns	4	4	0.015707	-0.00109722	0.0168042	0	0.00150166
ydr063wΔ	YDR063W	AIM7	Protein that interacts with Arp2/3 complex; interacts with Arp2/3 complex to stimulate actin filament debranching and inhibit actin nucleation; has similarity to Cof1p and also to human glia maturation factor (GMF); null mutant displays elevated mitochondrial genome loss	0.654135	ns	4	4	-0.0204277	-0.00132205	-0.0191056	0	-0.00320305	0.738984	ns	4	4	0.0261096	-0.00132205	0.0274316	0	0.00431202
ydr066cΔ	YDR066C	RTR2	Protein of unknown function; exhibits genetic interactions with Rtr1p; green fluorescent protein (GFP)-fusion protein localizes to the cytoplasm; YDR066C is not an essential gene; relocalizes from nucleus to cytoplasmic foci upon DNA replication stress; RTR2 has a paralog, RTR1, that arose from the whole genome duplication	0.998575	ns	4	4	0.00578805	0.00602879	-0.000240744	0	-2.18136e-07	0.882927	ns	4	4	0.0274717	0.00602879	0.0214429	0	0.00187268
ydr067cΔ	YDR067C	OCA6	Cytoplasmic protein required for replication of Brome mosaic virus; S. cerevisiae is a model system for studying positive-strand RNA virus replication; null mutation confers sensitivity to tunicamycin and DTT	0.166616	ns	4	4	0.236028	-0.00723918	0.243267	0	0.102337	0.733061	ns	4	4	0.0226662	-0.00723918	0.0299054	0	0.00381111
ydr068wΔ	YDR068W	DOS2	Protein of unknown function; green fluorescent protein (GFP)-fusion protein localizes to the cytoplasm	0.765307	ns	3	3	0.046366	0.075495	-0.029129	0	-0.0042097	0.297089	ns	3	3	0.0073787	0.075495	-0.0681163	0	-0.0296345
ydr070cΔ	YDR070C	FMP16	Protein of unknown function; may be involved in responding to conditions of stress; the authentic, non-tagged protein is detected in highly purified mitochondria in high-throughput studies; protein abundance increases in response to DNA replication stress	0.787208	ns	4	4	0.0919742	0.0501495	0.0418247	0	0.00447995	0.643163	ns	4	4	0.104551	0.0501495	0.0544016	0	0.00960053
ydr071cΔ	YDR071C	PAA1	Polyamine acetyltransferase; acetylates polyamines (e.g. putrescine, spermidine, spermine) and also aralkylamines (e.g. tryptamine, phenylethylamine); may be involved in transcription and/or DNA replication	0.0971143	ns	4	4	-0.0993401	-0.0053712	-0.0939689	0	-0.0383753	0.467741	ns	4	4	0.0947614	-0.0053712	0.100133	0	0.0269638
ydr073wΔ	YDR073W	SNF11	Subunit of the SWI/SNF chromatin remodeling complex; involved in transcriptional regulation; interacts with a highly conserved 40-residue sequence of Snf2p; relocates to the cytosol under hypoxic conditions	0.0538946	ns	4	4	-0.193168	0.0705699	-0.263737	0	-0.128044	0.650249	ns	4	4	0.000654101	0.0705699	-0.0699158	0	-0.0118189
ydr074wΔ	YDR074W	TPS2	Phosphatase subunit of the trehalose-6-P synthase/phosphatase complex; involved in synthesis of the storage carbohydrate trehalose; expression is induced by stress conditions and repressed by the Ras-cAMP pathway; protein abundance increases in response to DNA replication stress	0.321184	ns	3	3	-0.57547	-0.242695	-0.332775	0	-0.135169	0.30608	ns	3	3	0.0776739	-0.242695	0.320369	0	0.149712
ydr076wΔ	YDR076W	RAD55	Protein that stimulates strand exchange; stimulates strand exchange by stabilizing the binding of Rad51p to single-stranded DNA; involved in the recombinational repair of double-strand breaks in DNA during vegetative growth and meiosis; forms heterodimer with Rad57p	0.503747	ns	4	4	-0.251839	-0.171597	-0.0802421	0	-0.0200647	0.53666	ns	4	4	-0.244585	-0.171597	-0.0729879	0	-0.0194893
ydr077wΔ	YDR077W	SED1	Major stress-induced structural GPI-cell wall glycoprotein; associates with translating ribosomes, possible role in mitochondrial genome maintenance; ORF contains two distinct variable minisatellites; SED1 has a paralog, SPI1, that arose from the whole genome duplication	0.242389	ns	4	4	-0.0616175	0.0481396	-0.109757	0	-0.0383391	0.297089	ns	4	4	-0.0632678	0.0481396	-0.111407	0	-0.040845
ydr083wΔ	YDR083W	RRP8	Nucleolar S-adenosylmethionine-dependent rRNA methyltransferase; methylates adenine (m1A) of the large subunit (LSU) rRNA at position 645; involved in pre-rRNA cleavage at site A2; mutation is synthetically lethal with a gar1 mutation; deletion disrupts telomere maintenance by influencing the expression of neighboring gene STN1	0.415297	ns	4	4	-0.110344	-0.222394	0.112051	0	0.0264663	0.483377	ns	4	4	-0.0727707	-0.222394	0.149624	0	0.0380869
ydr084cΔ	YDR084C	TVP23	Integral membrane protein; localized to late Golgi vesicles along with the v-SNARE Tlg2p; green fluorescent protein (GFP)-fusion protein localizes to the cytoplasm in a punctate pattern	0.352645	ns	4	4	0.117471	0.0532574	0.0642136	0	0.0180513	0.751173	ns	4	4	0.0906503	0.0532574	0.0373929	0	0.00524854
ydr085cΔ	YDR085C	AFR1	Protein required for pheromone-induced projection (shmoo) formation; regulates septin architecture during mating; has an RVXF motif that mediates targeting of Glc7p to mating projections; interacts with Cdc12p; AFR1 has a paralog, YER158C, that arose from the whole genome duplication	0.621927	ns	4	4	0.0533197	-0.0112657	0.0645854	0	0.00985746	0.924452	ns	4	4	0.00432569	-0.0112657	0.0155914	0	0.00074604
ydr089wΔ	YDR089W	VTC5	Novel subunit of the vacuolar transporter chaperone complex; vacuolar transmembrane protein that regulates biosynthesis of polyphosphate; deletion reduces and overexpression increases polyP accumulation; SPX domain (Syg1, Pho81, Xpr1)-containing protein involved in phosphate homeostasis; relocalizes from vacuole to cytoplasm upon DNA replication stress	0.755915	ns	4	4	0.0341814	0.0089693	0.0252121	0	0.00277769	0.933795	ns	4	4	0.01713	0.0089693	0.00816073	0	0.000361598
ydr090cΔ	YDR090C	NA	Putative protein of unknown function	0.613094	ns	4	4	0.051497	-0.0140066	0.0655037	0	0.0120571	0.671917	ns	4	4	0.012675	-0.0140066	0.0266816	0	0.00412652
ydr092wΔ	YDR092W	UBC13	E2 ubiquitin-conjugating enzyme; involved in the error-free DNA postreplication repair pathway; interacts with Mms2p to assemble ubiquitin chains at the Ub Lys-63 residue; DNA damage triggers redistribution from the cytoplasm to the nucleus	0.842416	ns	4	4	-0.104815	-0.0733976	-0.0314178	0	-0.00263121	0.849266	ns	4	4	-0.0470989	-0.0733976	0.0262987	0	0.00244809
ydr093wΔ	YDR093W	DNF2	Aminophospholipid translocase (flippase); type 4 P-type ATPase; involved in phospholipid translocation, contributing to endocytosis, protein transport, and cellular polarization; localizes primarily to the plasma membrane; localizes to the shmoo tip where it has a redundant role in the cellular response to mating pheromone; DNF2 has a paralog, DNF1, that arose from the whole genome duplication	0.597407	ns	4	4	-0.022695	0.0321389	-0.054834	0	-0.0105004	0.367902	ns	4	4	-0.00178281	0.0321389	-0.0339218	0	-0.00938333
ydr094wΔ	YDR094W	NA	Dubious open reading frame; unlikely to encode a functional protein, based on available experimental and comparative sequence data; partially overlaps verified ORF DNF2/YDR093W	0.839927	ns	3	3	0.0303688	-0.00190369	0.0322725	0	0.0031115	0.576479	ns	3	3	0.0505514	-0.00190369	0.0524551	0	0.0121428
ydr095cΔ	YDR095C	NA	Dubious open reading frame; unlikely to encode a functional protein, based on available experimental and comparative sequence data	0.852111	ns	3	3	0.0420435	0.0186066	0.0234369	0	0.00253435	0.415867	ns	3	3	0.103033	0.0186066	0.084426	0	0.0374473
ydr096wΔ	YDR096W	GIS1	Histone demethylase and transcription factor; regulates genes during nutrient limitation; activity modulated by proteasome-mediated proteolysis; has JmjC and JmjN domain in N-terminus that interact, promoting stability and proper transcriptional activity; contains two transactivating domains downstream of Jmj domains and a C-terminal DNA binding domain; relocalizes to the cytosol in response to h…	0.450034	ns	4	4	0.053937	0.0226301	0.031307	0	0.00721372	0.767944	ns	4	4	-0.0141081	0.0226301	-0.0367382	0	-0.00514782
ydr097cΔ	YDR097C	MSH6	Protein required for mismatch repair in mitosis and meiosis; forms a complex with Msh2p to repair both single-base & insertion-deletion mispairs; also involved in interstrand cross-link repair; potentially phosphorylated by Cdc28p	0.058354	ns	4	4	0.227839	0.00428315	0.223556	0	0.102875	0.784257	ns	4	4	-0.0269315	0.00428315	-0.0312146	0	-0.00331814
ydr098cΔ	YDR098C	GRX3	Glutathione-dependent oxidoreductase; hydroperoxide and superoxide-radical responsive; monothiol glutaredoxin subfamily member along with Grx4p and Grx5p; protects cells from oxidative damage; with Grx4p, binds to Aft1p in iron-replete conditions, promoting its dissociation from promoters; evidence exists indicating that the translation start site is not Met1 as currently annotated, but rather Me…	0.953153	ns	3	3	0.0368534	0.026339	0.0105144	0	0.00035065	0.793988	ns	3	3	0.00365695	0.026339	-0.0226821	0	-0.00270332
ydr099wΔ	YDR099W	BMH2	14-3-3 protein, minor isoform; controls proteome at post-transcriptional level, binds proteins and DNA, involved in regulation of many processes including exocytosis, vesicle transport, Ras/MAPK signaling, and rapamycin-sensitive signaling; protein increases in abundance and relative distribution to the nucleus increases upon DNA replication stress; abundance relative to Bmh1p increases during sp…	0.627993	ns	4	4	-0.0637503	-0.107871	0.0441208	0	0.00686425	0.913686	ns	4	4	-0.100255	-0.107871	0.0076164	0	0.00043613
ydr100wΔ	YDR100W	TVP15	Integral membrane protein; localized to late Golgi vesicles along with the v-SNARE Tlg2p	0.933837	ns	4	4	0.00204643	-0.0100595	0.012106	0	0.000523986	0.643163	ns	4	4	0.00176949	-0.0100595	0.011829	0	0.00189913
ydr101cΔ	YDR101C	ARX1	Nuclear export factor for the ribosomal pre-60S subunit; shuttling factor which directly binds FG rich nucleoporins and facilities translocation through the nuclear pore complex; interacts directly with Alb1p; responsible for Tif6p recycling defects in the absence of Rei1; associated with the ribosomal export complex	0.143321	ns	4	4	-0.00596518	-0.124327	0.118362	0	0.0454188	0.483735	ns	4	4	-0.0568015	-0.124327	0.0675258	0	0.0164268
ydr102cΔ	YDR102C	NA	Putative protein of unknown function; conserved among S. cerevisiae strains; YDR102C is not an essential gene; homozygous diploid deletion strain exhibits high budding index	0.53345	ns	3	3	-0.0247011	0.0172316	-0.0419327	0	-0.0103932	0.700735	ns	3	3	-0.00796187	0.0172316	-0.0251935	0	-0.00460459
ydr104cΔ	YDR104C	SPO71	Meiosis-specific protein required for prospore membrane morphogenesis; localizes to the prospore membrane (PSM) during sporulation; required for PSM elongation and closure; genetically antagonistic to SPO1; recruits Vps13p to the PSM during sporulation; interacts and functions cooperatively with Spo73p; mutants have defects in the PSM, aberrant spore wall formation and reduced PtdIns-phosphate po…	0.82598	ns	4	4	0.00331981	0.0167199	-0.0134001	0	-0.00109812	0.194771	ns	4	4	0.0683703	0.0167199	0.0516504	0	0.0201261
ydr105cΔ	YDR105C	TMS1	Vacuolar membrane protein of unknown function; is conserved in mammals; predicted to contain eleven transmembrane helices; interacts with Pdr5p, a protein involved in multidrug resistance	0.208907	ns	4	4	0.0717641	0.00401983	0.0677442	0	0.0234282	0.809861	ns	4	4	0.0286313	0.00401983	0.0246114	0	0.00276295
ydr107cΔ	YDR107C	TMN2	Protein with a role in cellular adhesion and filamentous growth; similar to Tmn3p; member of the evolutionarily conserved Transmembrane Nine family of proteins with nine membrane-spanning segments; TMN2 has a paralog, EMP70, that arose from the whole genome duplication	0.708799	ns	4	4	0.068008	0.037835	0.030173	0	0.00439024	0.267555	ns	4	4	-0.0185601	0.037835	-0.0563951	0	-0.0213146
ydr108wΔ	YDR108W	TRS85	Component of transport protein particle (TRAPP) complex III; TRAPPIII is a multimeric guanine nucleotide-exchange factor for the GTPase Ypt1p, regulating endosome-Golgi traffic and required for membrane expansion during autophagy and the CVT pathway; directs Ypt1p to the PAS; late post-replication meiotic role	0.801167	ns	4	4	-0.0316058	-0.0554478	0.023842	0	0.0023094	0.709612	ns	4	4	-0.0140016	-0.0554478	0.0414462	0	0.00591995
ydr109cΔ	YDR109C	NA	Putative kinase	0.552722	ns	4	4	0.036828	-0.0174853	0.0543133	0	0.010623	0.768786	ns	4	4	-0.0311012	-0.0174853	-0.0136159	0	-0.00152634
ydr110wΔ	YDR110W	FOB1	Nucleolar protein that binds the rDNA replication fork barrier site; required for replication fork blocking, recombinational hotspot activity, condensin recruitment to replication fork barrier (RFB), and rDNA repeat segregation; related to retroviral integrases	0.82598	ns	4	4	-0.0184861	-0.0236039	0.00511784	0	0.000385223	0.484474	ns	4	4	-0.0512119	-0.0236039	-0.0276079	0	-0.00662325
ydr111cΔ	YDR111C	ALT2	Catalytically inactive alanine transaminase; expression is repressed in the presence of alanine and repression is mediated by Nrg1p; ALT2 has a paralog, ALT1, that arose from the whole genome duplication	0.606227	ns	4	4	0.07003	0.0122229	0.0578071	0	0.0108319	0.28758	ns	4	4	0.0768677	0.0122229	0.0646449	0	0.0222169
ydr112wΔ	YDR112W	IRC2	Dubious open reading frame; unlikely to encode a functional protein, based on available experimental and comparative sequence data; partially overlaps ALT2/YDR111C; null mutant displays increased levels of spontaneous Rad52p foci	0.825757	ns	4	4	-0.0335213	-0.0141192	-0.0194021	0	-0.0015633	0.367275	ns	4	4	0.0446241	-0.0141192	0.0587433	0	0.0162987
ydr117cΔ	YDR117C	TMA64	Protein of unknown function that associates with ribosomes; has a putative RNA binding domain; in mammals the corresponding protein, eIF2D, has been shown to possess translation initiation factor activity	0.623192	ns	4	4	0.00939704	-0.050503	0.0599001	0	0.0102555	0.297089	ns	4	4	0.0705711	-0.050503	0.121074	0	0.0429213
ydr119wΔ	YDR119W	VBA4	Protein of unknown function; proposed role as a basic amino acid permease based on phylogeny; GFP-fusion protein localizes to vacuolar membrane; physical interaction with Atg27p suggests a possible role in autophagy; non-essential gene	0.897628	ns	4	4	0.0297834	0.0182943	0.011489	0	0.00058004	0.691811	ns	4	4	-0.0460875	0.0182943	-0.0643818	0	-0.010674
ydr120cΔ	YDR120C	TRM1	tRNA methyltransferase; two forms of protein are made by alternative translation starts; localizes to both nucleus and mitochondrion to produce modified base N2,N2-dimethylguanosine in tRNAs in both compartments; nuclear Trm1p is evenly distributed around inner nuclear membrane in WT, but mislocalizes as puncta near ER-nucleus junctions in spindle pole body (SPB) mutants; both Trm1p inner nuclear…	0.69098	ns	4	4	-0.0321125	-0.016819	-0.0152935	0	-0.00198933	0.832716	ns	4	4	-0.0630436	-0.016819	-0.0462247	0	-0.00535494
ydr121wΔ	YDR121W	DPB4	Subunit of DNA pol epsilon and of ISW2 chromatin accessibility complex; involved in both chromosomal DNA replication and inheritance of telomeric silencing; stabilizes the interaction of Pol epsilon with primer-template DNA, positively affecting the processivity of the polymerase and exonuclease activities of Pol epsilon; interacts with extranucleosomal DNA and acts as anchor point for ISW2 compl…	0.812523	ns	2	2	-0.364236	-0.340215	-0.0240211	0	-0.00343966	0.483377	ns	2	2	-0.104706	-0.340215	0.235509	0	0.100459
ydr122wΔ	YDR122W	KIN1	Serine/threonine protein kinase involved in regulation of exocytosis; localizes to the cytoplasmic face of the plasma membrane; KIN1 has a paralog, KIN2, that arose from the whole genome duplication	0.616887	ns	3	3	-0.0605277	-0.023277	-0.0372507	0	-0.00763087	0.336619	ns	3	3	0.0250944	-0.023277	0.0483714	0	0.0175121
ydr123cΔ	YDR123C	INO2	Transcription factor; component of the heteromeric Ino2p/Ino4p basic helix-loop-helix transcription activator that binds inositol/choline-responsive elements (ICREs), required for derepression of phospholipid biosynthetic genes in response to inositol depletion; involved in diauxic shift	0.45808	ns	3	3	0.0311279	-0.185778	0.216906	0	0.0589076	0.22026	ns	3	3	0.110108	-0.185778	0.295886	0	0.131885
ydr124wΔ	YDR124W	NA	Putative protein of unknown function; non-essential gene; expression is strongly induced by alpha factor	0.452536	ns	4	4	0.00953142	0.0579076	-0.0483762	0	-0.0101684	0.175067	ns	4	4	-0.0567333	0.0579076	-0.114641	0	-0.0470651
ydr125cΔ	YDR125C	ECM18	Protein of unknown function; ECM18 has a paralog, ICT1, that arose from the whole genome duplication	0.676242	ns	4	4	-0.0136694	-0.0400426	0.0263731	0	0.00359141	0.358413	ns	4	4	0.0929818	-0.0400426	0.133024	0	0.0453938
ydr126wΔ	YDR126W	SWF1	Palmitoyltransferase that acts on transmembrane proteins; including the SNAREs Snc1p, Syn8p, Tlg1p and likely all SNAREs; contains an Asp-His-His-Cys-cysteine rich (DHHC-CRD) domain; may have a role in vacuole fusion	0.549103	ns	4	4	-0.0245713	-0.0713004	0.0467291	0	0.00962868	0.723796	ns	4	4	-0.0372289	-0.0713004	0.0340716	0	0.00461706
ydr127wΔ	YDR127W	ARO1	Pentafunctional arom protein; catalyzes steps 2 through 6 in the biosynthesis of chorismate, which is a precursor to aromatic amino acids	0.998862	ns	4	4	-0.171106	-0.171387	0.000280746	0	1.63754e-07	0.709612	ns	4	4	-0.126298	-0.171387	0.0450883	0	0.00612045
ydr130cΔ	YDR130C	FIN1	Spindle pole body-related intermediate filament protein; forms cell cycle-specific filaments between spindle pole bodies in dividing cells; localizes to poles and microtubules of spindle during anaphase and contributes to spindle stability; involved in Glc7p localization and regulation; relative distribution to the nucleus increases upon DNA replication stress	0.615264	ns	4	4	0.040846	-0.0128314	0.0536774	0	0.00892273	0.424785	ns	4	4	0.0932697	-0.0128314	0.106101	0	0.029913
ydr131cΔ	YDR131C	NA	F-box protein subunit of SCF ubiquitin ligase complex; substrate-specific adaptor subunit that recruits substrates to a core ubiquitination complex	0.946806	ns	3	3	0.0109826	0.019766	-0.00878341	0	-0.000343385	0.492274	ns	3	3	-0.0928501	0.019766	-0.112616	0	-0.0364768
ydr132cΔ	YDR132C	NA	Protein of unknown function; protein increases in abundance and relative distribution to the nucleus increases upon DNA replication stress; YDR132C has a paralog, YLR108C, that arose from the whole genome duplication	0.260548	ns	3	3	0.0177192	0.0937908	-0.0760716	0	-0.0274217	0.906127	ns	3	3	0.109253	0.0937908	0.0154625	0	0.00106777
ydr133cΔ	YDR133C	NA	Dubious open reading frame; unlikely to encode a functional protein, based on available experimental and comparative sequence data; partially overlaps YDR134C	0.191021	ns	4	4	-0.0450857	0.0391866	-0.0842723	0	-0.0284247	0.587525	ns	4	4	-0.0201206	0.0391866	-0.0593072	0	-0.0112906
ydr134cΔ	YDR134C	NA	Cell wall protein; YDR134C has a paralog, CCW12, that arose from the whole genome duplication; S. cerevisiae genome reference strain S288C contains an internal in-frame stop at codon 67, which in other strains encodes glutamine	0.935073	ns	3	3	0.0317098	0.0355176	-0.00380781	0	-0.000151748	0.966638	ns	3	3	0.0254836	0.0355176	-0.010034	0	-0.000355622
ydr135cΔ	YDR135C	YCF1	Vacuolar glutathione S-conjugate transporter; ABC-C transporter of the ATP-binding cassette family; required for vacuole fusion; forms stable complexes with vacuole fusion machinery; regulates Vam7p recruitment to vacuoles; role in detoxifying metals (Cd, Hg, As); transports GSSG that is not immediately reduced in cytosol to vacuole; transports unconjugated bilirubin, selenodigluthatione, oxidize…	0.511667	ns	3	3	0.0349433	0.0098707	0.0250726	0	0.00563024	0.492643	ns	3	3	0.125762	0.0098707	0.115891	0	0.0398488
ydr139cΔ	YDR139C	RUB1	Ubiquitin-like protein with similarity to mammalian NEDD8; conjugation (neddylation) substrates include the cullins Cdc53p, Rtt101p, and Cul3p; activated by Ula1p and Uba3p (E1 enzyme pair); conjugation mediated by Ubc12p (E2 enzyme)	0.436674	ns	4	4	0.148283	0.0427737	0.105509	0	0.0242911	0.581414	ns	4	4	-0.00303916	0.0427737	-0.0458129	0	-0.00933213
ydr142cΔ	YDR142C	PEX7	Peroxisomal signal receptor for peroxisomal matrix proteins; recognizes the N-terminal nonapeptide signal (PTS2); WD repeat protein; defects in human homolog cause lethal rhizomelic chondrodysplasia punctata (RCDP)	0.729296	ns	4	4	4.18304e-05	0.0254686	-0.0254268	0	-0.00331797	0.568286	ns	4	4	-0.0068782	0.0254686	-0.0323468	0	-0.00686863
ydr143cΔ	YDR143C	SAN1	Ubiquitin-protein ligase; involved in proteasome-dependent degradation of aberrant nuclear proteins; targets substrates with regions of exposed hydrophobicity containing 5 or more contiguous hydrophobic residues; contains intrinsically disordered regions that contribute to substrate recognition; prefers a window of exposed hydrophobicity that causes a particular level of protein insolubility, sug…	0.870465	ns	4	4	0.0462961	0.0291054	0.0171908	0	0.00114485	0.807525	ns	4	4	0.0509428	0.0291054	0.0218375	0	0.00230654
ydr146cΔ	YDR146C	SWI5	Transcription factor that recruits Mediator and Swi/Snf complexes; activates transcription of genes expressed at the M/G1 phase boundary and in G1 phase; required for expression of the HO gene controlling mating type switching; localization to nucleus occurs during G1 and appears to be regulated by phosphorylation by Cdc28p kinase; SWI5 has a paralog, ACE2, that arose from the whole genome duplic…	0.38854	ns	4	4	0.00922024	-0.0248985	0.0341187	0	0.00795847	0.419057	ns	4	4	0.059491	-0.0248985	0.0843895	0	0.0245189
ydr147wΔ	YDR147W	EKI1	Ethanolamine kinase; primarily responsible for phosphatidylethanolamine synthesis via the CDP-ethanolamine pathway; exhibits some choline kinase activity, thus contributing to phosphatidylcholine synthesis via the CDP-choline pathway; EKI1 has a paralog, CKI1, that arose from the whole genome duplication	0.821776	ns	4	4	-0.00229267	-0.0168377	0.014545	0	0.00112288	0.929112	ns	4	4	-0.007251	-0.0168377	0.00958669	0	0.000444306
ydr150wΔ	YDR150W	NUM1	Protein required for nuclear migration; component of the mitochondria-ER-cortex-ancor (MECA); required for the association of mitochondria with the cell cortex and for accurate distribution of mitochondrial network; interacts with Mdm36p to link the ER and mitochondria at the cortex; localizes to the mother cell cortex and the bud tip; may mediate interactions of dynein and cytoplasmic microtubul…	0.488888	ns	3	3	0.0566276	-0.0463683	0.102996	0	0.0281202	0.483377	ns	3	3	0.07007	-0.0463683	0.116438	0	0.0368306
ydr151cΔ	YDR151C	CTH1	Member of the CCCH zinc finger family; similar to mammalian Tis11 protein, which activates transcription and also has a role in mRNA degradation; may function with Tis11p in iron homeostasis; CTH1 has a paralog, TIS11, that arose from the whole genome duplication	0.462524	ns	3	3	0.0137072	0.0776447	-0.0639374	0	-0.0197891	0.223349	ns	3	3	-0.0547573	0.0776447	-0.132402	-0.0304519	-0.0748032
ydr152wΔ	YDR152W	GIR2	Highly-acidic RWD domain-containing cytoplasmic protein; forms a highly conserved complex with Rbg2p that is responsible for efficient cell growth under amino acid starvation and binds translational activator Gcn1p in dose-dependent manner according to stress level; associates with translating ribosomes; intrinsically unstructured protein whose stability is enhanced upon binding Rbg2p	0.901142	ns	4	4	0.00613006	0.012464	-0.00633391	0	-0.000291016	0.919877	ns	4	4	-0.00155854	0.012464	-0.0140225	0	-0.000804004
ydr153cΔ	YDR153C	ENT5	Protein containing an N-terminal epsin-like domain; involved in clathrin recruitment and traffic between the Golgi and endosomes; associates with the clathrin adaptor Gga2p, clathrin adaptor complex AP-1, and clathrin	0.6428	ns	4	4	-0.0299127	-0.00115139	-0.0287613	0	-0.00508313	0.609645	ns	4	4	-0.0751299	-0.00115139	-0.0739785	0	-0.0173818
ydr154cΔ	YDR154C	NA	Dubious open reading frame; unlikely to encode a functional protein, based on available experimental and comparative sequence data; null mutant exhibits synthetic phenotype with alpha-synuclein	0.758925	ns	3	3	0.0930809	0.021623	0.0714579	0	0.0118314	0.62471	ns	3	3	-0.0540316	0.021623	-0.0756547	0	-0.020646
ydr155cΔ	YDR155C	CPR1	Cytoplasmic peptidyl-prolyl cis-trans isomerase (cyclophilin); catalyzes the cis-trans isomerization of peptide bonds N-terminal to proline residues; binds the drug cyclosporin A; N-terminally propionylated in vivo; protein abundance increases in response to DNA replication stress	0.79627	ns	4	4	0.0283872	0.0105512	0.0178359	0	0.00164913	0.936404	ns	4	4	0.0174059	0.0105512	0.00685471	0	0.000290487
ydr157wΔ	YDR157W	NA	Putative protein of unknown function; conserved across S. cerevisiae strains	0.0445942	ns	4	4	-0.038046	0.0520349	-0.0900809	0	-0.0440349	0.332894	ns	4	4	-0.0838926	0.0520349	-0.135928	0	-0.0502728
ydr158wΔ	YDR158W	HOM2	Aspartic beta semi-aldehyde dehydrogenase; catalyzes the second step in the common pathway for methionine and threonine biosynthesis; expression regulated by Gcn4p and the general control of amino acid synthesis	0.191021	ns	4	4	-0.00513499	0.0932434	-0.0983784	0	-0.0322817	0.183649	ns	4	4	-0.124827	0.0932434	-0.21807	0	-0.0948364
ydr161wΔ	YDR161W	ACL4	Specific assembly chaperone for ribosomal protein Rpl4p; binds to an evolutionarily conserved surface extension of nascent Rpl4p and chaperones Rpl4p until its assembly into the pre-ribosome; transcriptionally co-regulated with rRNA and ribosome biosynthesis genes	0.501907	ns	4	4	-0.0881047	-0.020707	-0.0673977	0	-0.0162824	0.981831	ns	4	4	-0.0236784	-0.020707	-0.00297136	0	-5.3173e-05
ydr162cΔ	YDR162C	NBP2	Protein involved in the HOG (high osmolarity glycerol) pathway; negatively regulates Hog1p by recruitment of phosphatase Ptc1p the Pbs2p-Hog1p complex; interacts with Bck1p and down regulates the cell wall integrity pathway; found in the nucleus and cytoplasm, contains an SH3 domain and a Ptc1p binding domain (PBM)	0.501871	ns	4	4	0.0446323	-0.00960755	0.0542399	0	0.0138599	0.639254	ns	4	4	-0.0578394	-0.00960755	-0.0482318	0	-0.010506
ydr163wΔ	YDR163W	CWC15	Non-essential protein involved in pre-mRNA splicing; component of a complex containing Cef1p; has similarity to S. pombe Cwf15p	0.23706	ns	4	4	-0.0737998	0.0403839	-0.114184	0	-0.0381793	0.709612	ns	4	4	0.00388964	0.0403839	-0.0364942	0	-0.00519005
ydr165wΔ	YDR165W	TRM82	Catalytic subunit of a tRNA methyltransferase complex; Trm8p and Trm82p comprise an enzyme that catalyzes a methyl-transfer from S-adenosyl-l-methionine to the N(7) atom of guanine at position 46 in tRNA; Trm8 lacks catalytic activity if not bound to Trm82p; relocalizes to the cytosol in response to hypoxia; mutation in human ortholog WDR4 causes microcephalic primordial dwarfism	0.884636	ns	3	3	-0.027006	-0.0181502	-0.00885578	0	-0.000613813	0.492643	ns	3	3	0.0243967	-0.0181502	0.0425469	0	0.0123317
ydr169cΔ	YDR169C	STB3	Ribosomal RNA processing element (RRPE)-binding protein; involved in the glucose-induced transition from quiescence to growth; restricted to nucleus in quiescent cells, released into cytoplasm after glucose repletion; binds Sin3p; relative distribution to the nucleus increases upon DNA replication stress	0.897131	ns	4	4	0.00996443	0.0263974	-0.0164329	0	-0.00108153	0.671917	ns	4	4	-0.014266	0.0263974	-0.0406634	0	-0.00826069
ydr171wΔ	YDR171W	HSP42	Small heat shock protein (sHSP) with chaperone activity; forms barrel-shaped oligomers that suppress unfolded protein aggregation; involved in cytoskeleton reorganization after heat shock; protein abundance increases and forms cytoplasmic foci in response to DNA replication stress	0.471731	ns	4	4	0.0198424	0.0556798	-0.0358374	0	-0.00725987	0.908086	ns	4	4	0.0374827	0.0556798	-0.0181971	0	-0.001137
ydr173cΔ	YDR173C	ARG82	Inositol polyphosphate multikinase (IPMK); sequentially phosphorylates Ins(1,4,5)P3 to form Ins(1,3,4,5,6)P5; also has diphosphoinositol polyphosphate synthase activity; regulates arginine-, phosphate-, and nitrogen-responsive genes	0.827432	ns	4	4	0.00964864	0.024307	-0.0146583	0	-0.00124781	0.913097	ns	4	4	0.0383518	0.024307	0.0140448	0	0.000911284
ydr178wΔ	YDR178W	SDH4	Membrane anchor subunit of succinate dehydrogenase (SDH); involved in coupling the oxidation of succinate to the transfer of electrons to ubiquinone as part of the TCA cycle and the mitochondrial respiratory chain; has similarity to human SDH subunit D (SDHD), which is implicated in paraganglioma	0.986658	ns	4	4	0.0266548	0.0254733	0.00118154	0	1.12126e-05	0.723796	ns	4	4	-0.00637535	0.0254733	-0.0318486	0	-0.00498562
ydr179cΔ	YDR179C	CSN9	Subunit of the Cop9 signalosome; Cop9 signalosome is required for deneddylation, or removal of the ubiquitin-like protein Rub1p from Cdc53p (cullin); involved in adaptation to pheromone signaling	0.321184	ns	3	3	0.010046	-0.0268683	0.0369142	0	0.0135305	0.462661	ns	3	3	0.091727	-0.0268683	0.118595	0	0.0418274
ydr179w-aΔ	YDR179W-A	NVJ3	Protein with a potential role in tethering ER and vacuoles; localizes to nucleus-vacuole junctions in an Mdm1p-dependent manner; contains a lipid-binding PXA domain	0.980273	ns	4	4	0.0256718	0.0154125	0.0102593	0	0.000174852	0.795969	ns	4	4	0.00119565	0.0154125	-0.0142169	0	-0.00160224
ydr181cΔ	YDR181C	SAS4	Subunit of the SAS complex (Sas2p, Sas4p, Sas5p); acetylates free histones and nucleosomes and regulates transcriptional silencing; required for the HAT activity of Sas2p	0.127977	ns	4	4	-0.200727	0.0292407	-0.229968	0	-0.107426	0.054527	down	4	4	-0.139028	0.0292407	-0.168269	-0.0332143	-0.0933472
ydr183wΔ	YDR183W	PLP1	Protein that interacts with CCT (chaperonin containing TCP-1) complex; has a role in actin and tubulin folding; has weak similarity to phosducins, which are G-protein regulators	0.265887	ns	4	4	-0.0661766	0.00092176	-0.0670984	0	-0.0206065	0.634884	ns	4	4	-0.0413507	0.00092176	-0.0422724	0	-0.00770013
ydr184cΔ	YDR184C	ATC1	Nuclear protein; possibly involved in regulation of cation stress responses and/or in the establishment of bipolar budding pattern; relative distribution to the nucleus decreases upon DNA replication stress	0.256377	ns	3	3	0.12151	-0.0273821	0.148892	0	0.0662825	0.66214	ns	3	3	0.0036332	-0.0273821	0.0310153	0	0.00603339
ydr185cΔ	YDR185C	UPS3	Mitochondrial protein of unknown function; similar to Ups1p and Ups2p which are involved in regulation of mitochondrial cardiolipin and phosphatidylethanolamine levels; null is viable but interacts synthetically with ups1 and ups2 mutations; UPS3 has a paralog, UPS2, that arose from the whole genome duplication	0.359931	ns	4	4	-0.0528385	0.000705614	-0.0535441	0	-0.0140586	0.625022	ns	4	4	-0.0327859	0.000705614	-0.0334915	0	-0.00603003
ydr186cΔ	YDR186C	SND1	Protein involved in SRP-independent targeting of substrates to the ER; component of an alternative ER targeting pathway that has partial functional redundancy with the GET pathway; preference for substrates with downstream transmembrane domains; interacts with Env10p/Snd2p and Pho88p/Snd3p; can compensate for loss of SRP; may interact with ribosomes, based on co-purification experiments; GFP-fusi…	0.890266	ns	4	4	-0.0444396	-0.036325	-0.00811463	0	-0.000446045	0.599754	ns	4	4	-0.00449317	-0.036325	0.0318319	0	0.00615713
ydr191wΔ	YDR191W	HST4	NAD(+)-dependent protein deacetylase; deacetylation targets are primarily mitochondrial proteins; involved along with Hst3p in silencing at telomeres, cell cycle progression, radiation resistance, genomic stability and short-chain fatty acid metabolism; accumulates in mitochondria in response to biotin starvation and may link biotin metabolism with energy homeostasis; member of the Sir2 family an…	0.653268	ns	4	4	-0.0522906	0.0194612	-0.0717518	0	-0.0131936	0.686417	ns	4	4	0.0373808	0.0194612	0.0179197	0	0.00282894
ydr192cΔ	YDR192C	NUP42	FG-nucleoporin component of central core of the nuclear pore complex; also part of the nuclear pore complex (NPC) cytoplasmic filaments; contributes directly to nucleocytoplasmic transport and maintenance of the NPC permeability barrier and is involved in gene tethering at the nuclear periphery; interacts with Gle1p	0.697556	ns	4	4	0.0211062	-0.0179421	0.0390483	0	0.00574291	0.719412	ns	4	4	0.0139217	-0.0179421	0.0318638	0	0.00479684
ydr193wΔ	YDR193W	NA	Dubious open reading frame; unlikely to encode a functional protein, based on available experimental and comparative sequence data	0.234733	ns	4	4	0.0353848	-0.038701	0.0740857	0	0.0228253	0.837306	ns	4	4	-0.0263066	-0.038701	0.0123943	0	0.0010779
ydr198cΔ	YDR198C	RKM2	Ribosomal protein lysine methyltransferase; responsible for trimethylation of the lysine residue at position 3 of Rpl12Ap and Rpl12Bp	0.469168	ns	4	4	0.0605698	-0.0173638	0.0779336	0	0.0168642	0.918831	ns	4	4	-0.00616542	-0.0173638	0.0111984	0	0.000568849
ydr199wΔ	YDR199W	NA	Dubious open reading frame; unlikely to encode a functional protein, based on available experimental and comparative sequence data; partially overlaps the verified gene VPS64/YDR200C; computationally predicted to have thiol-disulfide oxidoreductase activity	0.94367	ns	4	4	-0.0620216	-0.0779466	0.015925	0	0.000585793	0.257175	ns	4	4	0.118264	-0.0779466	0.196211	0	0.0805471
ydr205wΔ	YDR205W	MSC2	Endoplasmic reticulum zinc transporter; part of a heterodimeric transporter with Zrg17p that transfers zinc from the cytosol to the ER lumen; member of the cation diffusion facilitator family of efflux pumps; localizes to ER and nucleus; mutations affect the cellular distribution of zinc and also confer defects in meiotic recombination between homologous chromatids	0.36286	ns	3	3	-0.0575994	0.00254518	-0.0601446	0	-0.0186069	0.699611	ns	3	3	-0.0554884	0.00254518	-0.0580335	0	-0.0113957
ydr206wΔ	YDR206W	EBS1	Protein involved in translation inhibition and nonsense-mediated decay; interacts with cap binding protein Cdc33p and with Nam7p; localizes to P-bodies upon glucose starvation; mRNA abundance regulated by mRNA decay factors; EBS1 has a paralog, EST1, that arose from the whole genome duplication	0.317295	ns	3	3	-0.148622	0.0185744	-0.167197	0	-0.0725121	0.484002	ns	3	3	0.0750983	0.0185744	0.056524	0	0.0182184
ydr209cΔ	YDR209C	NA	Putative protein of unknown function; conserved among S. cerevisiae strains; YDR209C is not an essential gene; partially overlaps uncharacterized gene YDR210W	0.596032	ns	4	4	-0.0346424	0.0360336	-0.0706761	0	-0.01404	0.0930974	down	4	4	-0.0588432	0.0360336	-0.0948769	-0.0394468	-0.0598883
ydr210wΔ	YDR210W	NA	Predicted tail-anchored plasma membrane protein; contains a conserved CYSTM module; related proteins in other organisms may be involved in response to stress; green fluorescent protein (GFP)-fusion protein localizes to the cell periphery	0.915091	ns	2	2	0.0237519	0.0340676	-0.0103157	0	-0.000837682	0.554156	ns	2	2	-0.0688477	0.0340676	-0.102915	0	-0.0503228
ydr213wΔ	YDR213W	UPC2	Sterol regulatory element binding protein; induces sterol biosynthetic genes, upon sterol depletion; acts as a sterol sensor, binding ergosterol in sterol rich conditions; relocates from intracellular membranes to perinuclear foci upon sterol depletion; redundant activator of filamentation with ECM22, up-regulating the expression of filamentous growth genes; contains a Zn[2]-Cys[6] binuclear clus…	0.672565	ns	4	4	0.0786776	0.00205224	0.0766253	0	0.0136169	0.991048	ns	4	4	0.000923911	0.00205224	-0.00112833	0	-7.84078e-06
ydr214wΔ	YDR214W	AHA1	Co-chaperone that binds Hsp82p and activates its ATPase activity; plays a role in determining prion variants; similar to Hch1p; expression is regulated by stresses such as heat shock; protein abundance increases in response to DNA replication stress	0.255424	ns	4	4	0.0284787	-0.0475978	0.0760765	0	0.0271478	0.462661	ns	4	4	0.0290065	-0.0475978	0.0766043	0	0.0227638
ydr215cΔ	YDR215C	NA	Dubious open reading frame; unlikely to encode a functional protein, based on available experimental and comparative sequence data; null mutant displays elevated sensitivity to expression of a mutant huntingtin fragment or of alpha-synuclein	0.485183	ns	4	4	0.00832229	-0.0450399	0.0533622	0	0.0115984	0.992137	ns	4	4	-0.0440448	-0.0450399	0.000995081	0	4.58755e-06
ydr216wΔ	YDR216W	ADR1	Carbon source-responsive zinc-finger transcription factor; required for transcription of the glucose-repressed gene ADH2, of peroxisomal protein genes, and of genes required for ethanol, glycerol, and fatty acid utilization	0.755707	ns	4	4	0.0489942	0.0174734	0.0315208	0	0.004151	0.554287	ns	4	4	-0.0635067	0.0174734	-0.0809801	0	-0.021185
ydr217cΔ	YDR217C	RAD9	DNA damage-dependent checkpoint protein; required for cell-cycle arrest in G1/S, intra-S, and G2/M, plays a role in postreplication repair (PRR) pathway; transmits checkpoint signal by activating Rad53p and Chk1p; hyperphosphorylated by Mec1p and Tel1p; multiple cyclin dependent kinase consensus sites and the C-terminal BRCT domain contribute to DNA damage checkpoint activation; Rad9p Chk1 Activa…	0.109596	ns	4	4	-0.215831	-0.00567463	-0.210156	0	-0.104433	0.0318808	down	4	4	-0.322917	-0.00567463	-0.317243	-0.181413	-0.222134
ydr218cΔ	YDR218C	SPR28	Sporulation-specific homolog of the CDC3/10/11/12 family of genes; meiotic septin expressed at high levels during meiotic divisions and ascospore formation; the yeast CDC3/10/11/12 family is a family of bud neck microfilament genes	0.901142	ns	3	3	-0.014041	-0.0224287	0.00838771	0	0.00044932	0.829279	ns	3	3	-0.0747831	-0.0224287	-0.0523544	0	-0.00670071
ydr219cΔ	YDR219C	MFB1	Mitochondria-associated F-box protein; involved in maintenance of normal mitochondrial morphology; interacts with Skp1p through the F-box motif; preferentially localizes to the mother cell during budding	0.724933	ns	2	2	0.0338186	-0.10273	0.136548	0	0.0352223	0.367275	ns	2	2	0.141258	-0.10273	0.243987	0.154591	0.178562
ydr220cΔ	YDR220C	NA	Dubious open reading frame; unlikely to encode a functional protein, based on available experimental and comparative sequence data; null mutant exhibits synthetic phenotype with alpha-synuclein	0.954456	ns	3	3	0.00301653	0.00817503	-0.0051585	0	-0.000181875	0.717457	ns	3	3	0.0431812	0.00817503	0.0350062	0	0.00656296
ydr221wΔ	YDR221W	GTB1	Glucosidase II beta subunit, forms a complex with alpha subunit Rot2p; involved in removal of two glucose residues from N-linked glycans during glycoprotein biogenesis in the ER; relocalizes from ER to cytoplasm upon DNA replication stress	0.857465	ns	4	4	0.0352571	0.0455898	-0.0103327	0	-0.000724539	0.512882	ns	4	4	0.00471075	0.0455898	-0.0408791	0	-0.00976346
ydr222wΔ	YDR222W	NA	Protein of unknown function; green fluorescent protein (GFP)-fusion protein localizes to the cytoplasm in a punctate pattern; YDR222W has a paralog, YLR225C, that arose from the whole genome duplication	0.273534	ns	4	4	-0.0142852	0.00929105	-0.0235762	0	-0.00700345	0.970532	ns	4	4	0.0130029	0.00929105	0.00371184	0	0.000106717
ydr223wΔ	YDR223W	CRF1	Transcriptional corepressor; involved in repression of ribosomal protein (RP) gene transcription via the TOR signaling pathway which promotes accumulation of Crf1p in the nucleus; role in repression of RP genes varies by strain; CRF1 has a paralog, IFH1, that arose from the whole genome duplication	0.524741	ns	4	4	-0.0763944	-0.0347436	-0.0416508	0	-0.00761254	0.911058	ns	4	4	-0.0504682	-0.0347436	-0.0157246	0	-0.000897071
ydr229wΔ	YDR229W	IVY1	Phospholipid-binding protein that interacts with both Ypt7p and Vps33p; may partially counteract the action of Vps33p and vice versa, localizes to the rim of the vacuole as cells approach stationary phase	0.403218	ns	4	4	-0.0396933	0.00625373	-0.045947	0	-0.0116389	0.148653	ns	4	4	0.0610061	0.00625373	0.0547524	0	0.0232249
ydr233cΔ	YDR233C	RTN1	Reticulon protein; involved in nuclear pore assembly and maintenance of tubular ER morphology; promotes membrane curvature; regulates the ER asymmetry-induced inheritance block during ER stress; role in ER-derived peroxisomal biogenesis; increases tubular ER when overexpressed; mutants have reduced phosphatidylserine transfer between the ER and mitochondria; interacts with exocyst subunit Sec6p, …	0.616887	ns	4	4	-0.00939783	-0.0428894	0.0334916	0	0.00556922	0.988347	ns	4	4	-0.0446322	-0.0428894	-0.00174275	0	-1.57435e-05
ydr239cΔ	YDR239C	NA	Protein of unknown function; may interact with ribosomes, based on co-purification experiments	0.894606	ns	4	4	0.0251938	0.0359638	-0.01077	0	-0.000670312	0.708493	ns	4	4	-0.0235002	0.0359638	-0.059464	0	-0.0106964
ydr241wΔ	YDR241W	BUD26	Dubious open reading frame; unlikely to encode a functional protein, based on available experimental and comparative sequence data; not conserved in closely related Saccharomyces species; 1% of ORF overlaps the verified gene SNU56; diploid mutant displays a weak budding pattern phenotype in a systematic assay	0.458729	ns	4	4	-0.0537282	-0.00780739	-0.0459208	0	-0.00956292	0.940117	ns	4	4	-0.0136272	-0.00780739	-0.00581977	0	-0.000232882
ydr242wΔ	YDR242W	AMD2	Putative amidase	0.444885	ns	4	4	0.0202151	0.0653262	-0.0451111	0	-0.0113355	0.294726	ns	4	4	-0.00580566	0.0653262	-0.0711319	0	-0.0269661
ydr247wΔ	YDR247W	VHS1	Cytoplasmic serine/threonine protein kinase; identified as a high-copy suppressor of the synthetic lethality of a sis2 sit4 double mutant, suggesting a role in G1/S phase progression; VHS1 has a paralog, SKS1, that arose from the whole genome duplication	0.747436	ns	4	4	0.102421	0.0639288	0.0384922	0	0.00481646	0.497412	ns	4	4	0.00394946	0.0639288	-0.0599794	0	-0.0146245
ydr248cΔ	YDR248C	NA	Putative gluconokinase; sequence similarity to bacterial and human gluconokinase; green fluorescent protein (GFP)-fusion protein localizes to the cytoplasm; upregulated by deletion of the RNAP-II associated factor, PAF1	0.658317	ns	3	3	0.050347	0.0232801	0.0270669	0	0.00489098	0.921985	ns	3	3	0.0199064	0.0232801	-0.00337372	0	-0.000212835
ydr249cΔ	YDR249C	NA	Putative protein of unknown function	0.590211	ns	4	4	0.0217523	-0.0054231	0.0271754	0	0.00500728	0.947366	ns	4	4	-0.0104608	-0.0054231	-0.00503768	0	-0.000208791
ydr250cΔ	YDR250C	NA	Dubious open reading frame; unlikely to encode a functional protein, based on available experimental and comparative sequence data	0.98371	ns	4	4	-0.00352812	-0.0013571	-0.00217103	0	-2.20033e-05	0.614106	ns	4	4	-0.0317568	-0.0013571	-0.0303997	0	-0.00546484
ydr251wΔ	YDR251W	PAM1	Essential protein of unknown function; exhibits variable expression during colony morphogenesis; overexpression permits survival without protein phosphatase 2A, inhibits growth, and induces a filamentous phenotype; PAM1 has a paralog, SVL3, that arose from the whole genome duplication	0.758925	ns	4	4	0.00220413	0.0294107	-0.0272066	0	-0.00278519	0.93513	ns	4	4	0.0192109	0.0294107	-0.0101998	0	-0.000430337
ydr252wΔ	YDR252W	BTT1	Heterotrimeric nascent polypeptide-associated complex beta3 subunit; complex binds ribosomes via its beta-subunits in close proximity to nascent polypeptides; interacts with Caf130p of the CCR4-NOT complex; similar to human BTF3; BTT1 has a paralog, EGD1, that arose from the whole genome duplication	0.749231	ns	4	4	0.0309483	-0.00118628	0.0321346	0	0.00393187	0.946692	ns	4	4	-0.011472	-0.00118628	-0.0102857	0	-0.000447661
ydr253cΔ	YDR253C	MET32	Zinc-finger DNA-binding transcription factor; involved in transcriptional regulation of the methionine biosynthetic genes; targets strong transcriptional activator Met4p to promoters of sulfur metabolic genes; feedforward loop exists in the regulation of genes controlled by Met4p and Met32p; lack of such a loop for MET31 may account for the differential actions of Met32p and Met31p; MET32 has a p…	0.452536	ns	4	4	-0.0114124	0.02644	-0.0378524	0	-0.00806759	0.5032	ns	4	4	-0.0138031	0.02644	-0.0402431	0	-0.00891621
ydr254wΔ	YDR254W	CHL4	Outer kinetochore protein required for chromosome stability; involved in new kinetochore assembly and sister chromatid cohesion; forms a stable complex with Iml3p; peripheral component of the Ctf19 kinetochore complex that interacts with Ctf19p, Ctf3p, and Mif2p; required for the spindle assembly checkpoint; orthologous to human centromere constitutive-associated network (CCAN) subunit CENP-N and…	0.963919	ns	4	4	0.0304887	0.0259194	0.00456933	0	9.26992e-05	0.397638	ns	4	4	0.0979339	0.0259194	0.0720145	0	0.0210862
ydr255cΔ	YDR255C	RMD5	Component of GID Complex that confers ubiquitin ligase (U3) activity; necessary for polyubiquitination and degradation of the gluconeogenic enzyme fructose-1,6-bisphosphatase; forms dimer with Fyv10p that is then recruited to GID Complex by Gid8p; also required for sporulation; conserved protein that has a degenerate RING finger domain	0.130987	ns	4	4	0.248803	0.0253708	0.223432	0	0.101306	0.959079	ns	4	4	0.0209882	0.0253708	-0.00438256	0	-0.000124619
ydr256cΔ	YDR256C	CTA1	Catalase A; breaks down hydrogen peroxide in the peroxisomal matrix formed by acyl-CoA oxidase (Pox1p) during fatty acid beta-oxidation	0.815596	ns	4	4	0.0396743	0.0273448	0.0123296	0	0.000982111	0.677968	ns	4	4	0.00412724	0.0273448	-0.0232175	0	-0.00344675
ydr257cΔ	YDR257C	RKM4	Ribosomal lysine methyltransferase; specific for monomethylation of Rpl42ap and Rpl42bp (lysine 55); nuclear SET-domain containing protein	0.974403	ns	4	4	-0.0116495	-0.00866059	-0.00298892	0	-4.71615e-05	0.755361	ns	4	4	0.0123941	-0.00866059	0.0210547	0	0.00254306
ydr258cΔ	YDR258C	HSP78	Oligomeric mitochondrial matrix chaperone; cooperates with Ssc1p in mitochondrial thermotolerance after heat shock; able to prevent the aggregation of misfolded proteins as well as resolubilize protein aggregates	0.409878	ns	4	4	0.00251861	0.0312976	-0.028779	0	-0.00669102	0.381648	ns	4	4	-0.00602096	0.0312976	-0.0373186	0	-0.0103346
ydr259cΔ	YDR259C	YAP6	Basic leucine zipper (bZIP) transcription factor; physically interacts with the Tup1-Cyc8 complex and recruits Tup1p to its targets; overexpression increases sodium and lithium tolerance; computational analysis suggests a role in regulation of expression of genes involved in carbohydrate metabolism; YAP6 has a paralog, CIN5, that arose from the whole genome duplication	0.778465	ns	4	4	-0.0360853	-0.0171585	-0.0189268	0	-0.00184306	0.679218	ns	4	4	0.0453884	-0.0171585	0.0625469	0	0.0106991
ydr260cΔ	YDR260C	SWM1	Subunit of the anaphase-promoting complex (APC); APC is an E3 ubiquitin ligase that regulates the metaphase-anaphase transition and exit from mitosis; required for activation of the daughter-specific gene expression and spore wall maturation	0.734802	ns	3	3	-0.00399132	0.0285491	-0.0325404	0	-0.00417547	0.408586	ns	3	3	0.120729	0.0285491	0.09218	0	0.0322357
ydr261cΔ	YDR261C	EXG2	Exo-1,3-beta-glucanase; involved in cell wall beta-glucan assembly; may be anchored to the plasma membrane via a glycosylphosphatidylinositol (GPI) anchor	0.514617	ns	4	4	0.0441116	-0.00428172	0.0483933	0	0.0111714	0.693317	ns	4	4	-0.018817	-0.00428172	-0.0145352	0	-0.00218066
ydr262wΔ	YDR262W	NA	Putative protein of unknown function; green fluorescent protein (GFP)-fusion protein localizes to the vacuole and is induced in response to the DNA-damaging agent MMS; gene expression increases in response to Zymoliase treatment	0.580294	ns	4	4	-0.0545219	-0.0171105	-0.0374114	0	-0.00707093	0.195942	ns	4	4	0.0391223	-0.0171105	0.0562328	0	0.0218837
ydr263cΔ	YDR263C	DIN7	Mitochondrial nuclease functioning in DNA repair and replication; modulates the stability of the mitochondrial genome, induced by exposure to mutagens, also induced during meiosis at a time nearly coincident with commitment to recombination; DIN7 has a paralog, EXO1, that arose from the whole genome duplication	0.94367	ns	3	3	-0.0315514	-0.0185306	-0.0130207	0	-0.000539735	0.970532	ns	3	3	-0.0247119	-0.0185306	-0.00618132	0	-0.00017826
ydr266cΔ	YDR266C	HEL2	RING finger ubiquitin ligase (E3); involved in ubiquitination and degradation of excess histones; interacts with Ubc4p and Rad53p; null mutant sensitive to hydroxyurea (HU); green fluorescent protein (GFP)-fusion protein localizes to the cytoplasm; computational analysis suggests a role as a transcription factor	0.532804	ns	2	2	0.215211	-0.000383982	0.215595	0	0.0838284	0.50116	ns	2	2	0.160611	-0.000383982	0.160995	0	0.0708363
ydr269cΔ	YDR269C	NA	Dubious open reading frame; unlikely to encode a functional protein, based on available experimental and comparative sequence data	0.408117	ns	4	4	0.0141561	0.0457147	-0.0315587	0	-0.00711093	0.981835	ns	4	4	0.0420593	0.0457147	-0.00365545	0	-5.87973e-05
ydr270wΔ	YDR270W	CCC2	Cu(+2)-transporting P-type ATPase; required for export of copper from the cytosol into an extracytosolic compartment; similar to human proteins involved in Menkes and Wilsons diseases; protein abundance increases in response to DNA replication stress; affects TBSV model (+)RNA virus replication by regulating copper metabolism; human homologs ATP7A and ATP7B both complement yeast null mutant	0.683729	ns	4	4	0.0364024	0.0691583	-0.032756	0	-0.00511582	0.0310815	down	4	4	-0.0300028	0.0691583	-0.0991612	-0.045555	-0.0643654
ydr271cΔ	YDR271C	NA	Dubious open reading frame; unlikely to encode a functional protein, based on available experimental and comparative sequence data; partially overlaps the verified ORF CCC2/YDR270W	0.249624	ns	4	4	-0.0234562	0.0224356	-0.0458919	0	-0.0136913	0.835495	ns	4	4	-0.00592596	0.0224356	-0.0283616	0	-0.0029553
ydr272wΔ	YDR272W	GLO2	Cytoplasmic glyoxalase II; catalyzes the hydrolysis of S-D-lactoylglutathione into glutathione and D-lactate; GLO2 has a paralog, GLO4, that arose from the whole genome duplication	0.312663	ns	3	3	-0.0354556	0.0241242	-0.0595799	0	-0.0212409	0.376819	ns	3	3	-0.0287996	0.0241242	-0.0529238	0	-0.0186147
ydr273wΔ	YDR273W	DON1	Meiosis-specific component of the spindle pole body; subunit of the leading edge protein (LEP) complex (Ssp1-Ady3-Don1-Irc10) that forms a ring-like structure at the leading edge of the prospore membrane (PSM) during meiosis II; required for PSM growth and closure; DON1 has a paralog, CUE5, that arose from the whole genome	0.806035	ns	4	4	-0.0153814	0.00927364	-0.024655	0	-0.002611	0.734882	ns	4	4	-0.00675752	0.00927364	-0.0160312	0	-0.00224187
ydr274cΔ	YDR274C	NA	Putative protein of unknown function; conserved among S. cerevisiae strains; YDR274C is not an essential gene	0.974403	ns	4	4	-0.0322163	-0.0279639	-0.00425237	0	-7.20114e-05	0.573908	ns	4	4	0.0146822	-0.0279639	0.0426461	0	0.00812058
ydr275wΔ	YDR275W	BSC2	Protein of unknown function; ORF exhibits genomic organization compatible with a translational readthrough-dependent mode of expression; null mutant displays increased translation rate and increased readthrough of premature stop codons; BSC2 has a paralog, IRC23, that arose from the whole genome duplication	0.431343	ns	4	4	-0.0291707	0.0451206	-0.0742914	0	-0.021858	0.259	ns	4	4	-0.0590647	0.0451206	-0.104185	0	-0.0482104
ydr276cΔ	YDR276C	PMP3	Small plasma membrane protein; confers resistance to amphotericin B and is a potential target of this common antifungal drug; related to a family of plant polypeptides that are overexpressed under high salt concentration or low temperature; not essential for viability; deletion causes hyperpolarization of the plasma membrane potential	0.600373	ns	2	2	0.11117	-0.0444567	0.155627	0	0.0512513	0.320818	ns	2	2	0.0723281	-0.0444567	0.116785	0.0317766	0.0675875
ydr277cΔ	YDR277C	MTH1	Negative regulator of the glucose-sensing signal transduction pathway; required for repression of transcription by Rgt1p; interacts with Rgt1p and the Snf3p and Rgt2p glucose sensors; phosphorylated by Yck1p, triggering Mth1p degradation; MTH1 has a paralog, STD1, that arose from the whole genome duplication	0.910039	ns	4	4	0.0173844	0.0220223	-0.00463795	0	-0.000194662	0.288105	ns	4	4	0.109062	0.0220223	0.0870399	0	0.031244
ydr278cΔ	YDR278C	NA	Putative protein of unknown function; conserved among S. cerevisiae strains; YDR278C is not an essential gene	0.512137	ns	4	4	0.0102386	-0.0289623	0.0392009	0	0.00747808	0.773966	ns	4	4	-0.0516577	-0.0289623	-0.0226954	0	-0.002511
ydr279wΔ	YDR279W	RNH202	Ribonuclease H2 subunit; required for RNase H2 activity; role in ribonucleotide excision repair; related to human AGS2 that causes Aicardi-Goutieres syndrome	0.919113	ns	4	4	-0.0509447	-0.0414385	-0.00950623	0	-0.000390689	0.529648	ns	4	4	0.0261321	-0.0414385	0.0675706	0	0.0150852
ydr281cΔ	YDR281C	PHM6	Protein of unknown function; expression is regulated by phosphate levels	0.863206	ns	3	3	-0.0146673	0.00457542	-0.0192427	0	-0.00151288	0.703435	ns	3	3	-0.05221	0.00457542	-0.0567854	0	-0.00906528
ydr282cΔ	YDR282C	MRX10	Mitochondrial inner membrane protein of unknown function; associates with mitochondrial ribosome; localizes to the inner membrane with the C terminus facing the intermembrane space; ortholog of human RMND1, mutation in which is implicated in infantile encephaloneuromyopathy and defective mitochondrial translation	0.872516	ns	4	4	-0.00873347	-0.0207979	0.0120644	0	0.000820868	0.690216	ns	4	4	0.00917183	-0.0207979	0.0299697	0	0.00496945
ydr284cΔ	YDR284C	DPP1	Diacylglycerol pyrophosphate (DGPP) phosphatase; zinc-regulated vacuolar membrane-associated lipid phosphatase, dephosphorylates DGPP to phosphatidate (PA) and Pi, then PA to diacylglycerol; involved in lipid signaling and cell metabolism	0.145458	ns	4	4	-0.0342394	0.0412481	-0.0754875	0	-0.0288529	0.957686	ns	4	4	0.0466543	0.0412481	0.00540622	0	0.000159173
ydr285wΔ	YDR285W	ZIP1	Transverse filament protein of the synaptonemal complex; required for normal levels of meiotic recombination and pairing between homologous chromosome during meiosis; required for meiotic recombination between non-allelc sites; potential Cdc28p substrate	0.721148	ns	3	3	0.0111414	0.0375753	-0.0264339	0	-0.00358697	0.849266	ns	3	3	0.0167827	0.0375753	-0.0207926	0	-0.00204787
ydr286cΔ	YDR286C	NA	Putative protein of unknown function; predicted to have thiol-disulfide oxidoreductase active site	0.937273	ns	3	3	-0.0088345	-0.0132002	0.00436575	0	0.0001658	0.947366	ns	3	3	-0.0064774	-0.0132002	0.00672285	0	0.000292424
ydr287wΔ	YDR287W	INM2	Inositol monophosphatase; involved in biosynthesis of inositol; enzymatic activity requires magnesium ions and is inhibited by lithium and sodium ions; inm1 inm2 double mutant lacks inositol auxotrophy	0.277267	ns	4	4	-0.118418	-0.0212569	-0.0971609	0	-0.0384692	0.855808	ns	4	4	-0.0471145	-0.0212569	-0.0258576	0	-0.00277622
ydr291wΔ	YDR291W	HRQ1	3'-5' DNA helicase that has DNA strand annealing activity; helicase activity is stimulated by fork structure and 3'-tail length of substrates; acts with Rad4p in nucleotide-excision repair; belongs to the widely conserved RecQ family of proteins which are involved in maintaining genomic integrity; similar to the human RecQ4p implicated in Rothmund-Thomson syndrome (RTS)	0.233595	ns	4	4	-0.0678641	-0.00938455	-0.0584795	0	-0.0193699	0.890228	ns	4	4	-0.0244991	-0.00938455	-0.0151146	0	-0.0011355
ydr293cΔ	YDR293C	SSD1	Translational repressor with a role in polar growth and wall integrity; regulated by Cbk1p phosphorylation to effect bud-specific translational control and localization of specific mRNAs; interacts with TOR pathway components; contains a functional N-terminal nuclear localization sequence and nucleocytoplasmic shuttling appears to be critical to Ssd1p function	0.501376	ns	3	3	0.702038	0.019073	0.682965	0	0.211729	0.693113	ns	3	3	0.0967582	0.019073	0.0776852	0	0.0135954
ydr294cΔ	YDR294C	DPL1	Dihydrosphingosine phosphate lyase; regulates intracellular levels of sphingolipid long-chain base phosphates (LCBPs), degrades phosphorylated long chain bases, prefers C16 dihydrosphingosine-l-phosphate as a substrate	0.408486	ns	4	4	0.0465191	-0.0123313	0.0588504	0	0.0152178	0.589071	ns	4	4	-0.101102	-0.0123313	-0.0887712	0	-0.0204696
ydr297wΔ	YDR297W	SUR2	Sphinganine C4-hydroxylase; catalyses the conversion of sphinganine to phytosphingosine in sphingolipid biosyntheis	0.946806	ns	4	4	-0.00947702	-0.0183414	0.00886437	0	0.000279918	0.947366	ns	4	4	-0.00756577	-0.0183414	0.0107756	0	0.000428971
ydr304cΔ	YDR304C	CPR5	Peptidyl-prolyl cis-trans isomerase (cyclophilin) of the ER; catalyzes the cis-trans isomerization of peptide bonds N-terminal to proline residues; transcriptionally induced in response to unfolded proteins in the ER; CPR5 has a paralog, CPR2, that arose from the whole genome duplication	0.807523	ns	4	4	0.0513246	0.0124695	0.0388551	0	0.00386348	0.886609	ns	4	4	0.0345354	0.0124695	0.0220659	0	0.00165075
ydr305cΔ	YDR305C	HNT2	Dinucleoside triphosphate hydrolase; has similarity to the tumor suppressor FHIT and belongs to the histidine triad (HIT) superfamily of nucleotide-binding proteins	0.549103	ns	4	4	-0.0752176	-0.00429157	-0.070926	0	-0.0152716	0.596479	ns	4	4	0.0430107	-0.00429157	0.0473022	0	0.00999566
ydr306cΔ	YDR306C	NA	F-box protein of unknown function; interacts with Sgt1p via a Leucine-Rich Repeat (LRR) domain	0.23854	ns	4	4	-0.14125	0.00326776	-0.144518	0	-0.057366	0.850466	ns	4	4	-0.0150326	0.00326776	-0.0183003	0	-0.00176023
ydr307wΔ	YDR307W	PMT7	Putative protein mannosyltransferase similar to Pmt1p; has a potential role in protein O-glycosylation	0.847302	ns	4	4	0.0381957	0.0500685	-0.0118728	0	-0.000807643	0.457198	ns	4	4	-0.0198624	0.0500685	-0.0699309	0	-0.0169331
ydr309cΔ	YDR309C	GIC2	Redundant rho-like GTPase Cdc42p effector; involved in initiation of budding and cellular polarization; interacts with Cdc42p via the Cdc42/Rac-interactive binding (CRIB) domain and with PI(4,5)P2 via a polybasic region; GIC2 has a paralog, GIC1, that arose from the whole genome duplication	0.863206	ns	4	4	0.0433941	0.0229362	0.020458	0	0.00151119	0.753648	ns	4	4	-0.00699835	0.0229362	-0.0299345	0	-0.00403001
ydr310cΔ	YDR310C	SUM1	Transcriptional repressor that regulates middle-sporulation genes; required for mitotic repression of middle sporulation-specific genes; also acts as general replication initiation factor; involved in telomere maintenance, chromatin silencing; regulated by pachytene checkpoint	0.324798	ns	4	4	0.26559	0.0289711	0.236619	0	0.0862821	0.246068	ns	4	4	-0.070424	0.0289711	-0.0993951	0	-0.0454474
ydr312wΔ	YDR312W	SSF2	Protein required for ribosomal large subunit maturation; functionally redundant with Ssf1p; member of the Brix family; SSF2 has a paralog, SSF1, that arose from the whole genome duplication	0.69705	ns	4	4	-0.049369	0.00888548	-0.0582545	0	-0.00775836	0.80219	ns	4	4	0.0495785	0.00888548	0.040693	0	0.00431034
ydr313cΔ	YDR313C	PIB1	RING-type ubiquitin ligase of the endosomal and vacuolar membranes; binds phosphatidylinositol(3)-phosphate; contains a FYVE finger domain	0.398283	ns	4	4	0.113315	0.0257613	0.0875534	0	0.0238251	0.705971	ns	4	4	0.0660207	0.0257613	0.0402594	0	0.00623803
ydr314cΔ	YDR314C	RAD34	Protein involved in nucleotide excision repair (NER); homologous to RAD4	0.461334	ns	3	3	0.02026	-0.0160334	0.0362935	0	0.0123807	0.447074	ns	3	3	0.107959	-0.0160334	0.123992	0	0.0526173
ydr315cΔ	YDR315C	IPK1	Inositol 1,3,4,5,6-pentakisphosphate 2-kinase; nuclear protein required for synthesis of 1,2,3,4,5,6-hexakisphosphate (phytate), which is integral to cell function; has 2 motifs conserved in other fungi; ipk1 gle1 double mutant is inviable; human IPPK can complement ipk1 null mutant	0.528461	ns	4	4	0.0475018	-0.0227502	0.070252	0	0.0134366	0.629934	ns	4	4	0.0498987	-0.0227502	0.0726489	0	0.0131371
ydr316wΔ	YDR316W	OMS1	Protein integral to the mitochondrial membrane; has a conserved methyltransferase motif and is predicted to be an RNA methyltransferase; multicopy suppressor of respiratory defects caused by OXA1 mutations	0.514006	ns	2	2	0.24746	-0.0174199	0.26488	0	0.120368	0.574772	ns	2	2	0.144169	-0.0174199	0.161589	0	0.0733368
ydr317wΔ	YDR317W	HIM1	Protein of unknown function involved in DNA repair	0.166202	ns	4	4	-0.14532	-0.00247165	-0.142848	0	-0.0601093	0.54494	ns	4	4	0.0461837	-0.00247165	0.0486553	0	0.0109367
ydr318wΔ	YDR318W	MCM21	Component of the kinetochore sub-complex COMA; COMA (Ctf19p, Okp1p, Mcm21p, Ame1p) bridges kinetochore subunits in contact with centromeric DNA with subunits bound to microtubules during kinetochore assembly; involved in minichromosome maintenance; modified by sumoylation; orthologous to human centromere constitutive-associated network (CCAN) subunit CENP-O and fission yeast mal2	0.254621	ns	4	4	-0.117911	0.0133589	-0.13127	0	-0.0490814	0.879777	ns	4	4	0.0304223	0.0133589	0.0170634	0	0.00138541
ydr320cΔ	YDR320C	SWA2	Auxilin-like protein involved in vesicular transport; clathrin-binding protein required for uncoating of clathrin-coated vesicles	0.859749	ns	3	3	-0.0803965	-0.12137	0.0409738	0	0.00369211	0.301448	ns	3	3	-0.0389448	-0.12137	0.0824255	0	0.0313062
ydr321wΔ	YDR321W	ASP1	Cytosolic L-asparaginase, involved in asparagine catabolism; catalyzes hydrolysis of L-asparagine to aspartic acid and ammonia; important enzyme for the treatment of acute lymphoblastic leukemia; has low glutaminase activity and dependence; synthesized constitutively	0.093009	ns	4	4	-0.0424273	0.0152028	-0.0576302	0	-0.0280397	0.914076	ns	4	4	0.02167	0.0152028	0.0064672	0	0.000412789
ydr326cΔ	YDR326C	YSP2	Sterol-binding protein; has a probable role in retrograde transport of sterols from the plasma membrane to the ER; contains two StART-like domains that bind sterols and a GRAM domain; co-localizes to puncta in the cortical ER with Sip3p; one of six StART-like domain-containing proteins in yeast that may be involved in sterol transfer between intracellular membranes; conserved across eukaryotes	0.827272	ns	2	2	0.00932851	0.0147831	-0.0054546	0	-0.000818746	0.699611	ns	2	2	0.0613713	0.0147831	0.0465882	0	0.0126202
ydr330wΔ	YDR330W	UBX5	UBX domain-containing protein that interacts with Cdc48p; ubiquitin regulatory X is also known as UBX	0.949226	ns	4	4	-0.0318653	-0.0246037	-0.00726159	0	-0.000205711	0.490345	ns	4	4	0.0418951	-0.0246037	0.0664989	0	0.015116
ydr332wΔ	YDR332W	IRC3	Double-stranded DNA-dependent helicase of the DExH/D-box family; required for maintenance of the mitochondrial (mt) genome; null mutant accumulates double-stranded breaks in mt DNA; localizes to the mt matrix	0.353264	ns	4	4	0.135445	0.0177073	0.117738	0	0.0353706	0.457198	ns	4	4	0.0667943	0.0177073	0.049087	0	0.0121493
ydr333cΔ	YDR333C	RQC1	Component of the ribosome quality control complex (RQC); RQC (Rqc1p-Rkr1p-Tae2p-Cdc48p-Npl4p-Ufd1p) is a ribosome-bound complex required for the degradation of polypeptides arising from stalled translation; required along with Rkr1p for recruitment of the Cdc48p-Npl4p-Ufd1p AAA ATPase complex to the RQC	0.308215	ns	4	4	0.0319702	-0.0212968	0.053267	0	0.0144565	0.780823	ns	4	4	-0.0449583	-0.0212968	-0.0236615	0	-0.00270374
[truncated: 2,972 more rows]
