# Supplementary material for: CTP sensing and Mec1ATR-Rad53CHK1/CHK2 mediate a two-layered response to inhibition of glutamine metabolism
Source: PLoS Genet. 2022 Mar 3;18(3):e1010101. doi: 10.1371/journal.pgen.1010101 (PMC8923462; doi:10.1371/journal.pgen.1010101)
Supplement: S4 Table — (XLSX) [file pgen.1010101.s007.xlsx]

## Sheet: S4 Table
S4 Table. Yeast knock-out library colony sizes on YPD and YPD + DON in the ura8Δ background
allele	ORF	SGD gene	SGD description	BH-adjusted p value	direction	N (DON)	N (Untreated)	Mean colony size (DON)	Mean colony size (Untreated)	Difference of mean colony sizes (DON - Untreated)	Difference of mean colony sizes - 2x sum of standard deviations (for significance selection)	Difference of mean colony sizes with multiplicative correction for standard deviations (for plotting)
yjr103wΔ	YJR103W	URA8	Minor CTP synthase isozyme (see also URA7); catalyzes the ATP-dependent transfer of the amide nitrogen from glutamine to UTP, forming CTP, the final step in de novo biosynthesis of pyrimidines; involved in phospholipid biosynthesis; capable of forming cytoplasmic filaments termed cytoophidium, especially during conditions of glucose depletion; URA8 has a paralog, URA7, that arose from the whole g…	NA	NA	NA	NA	NA	NA	NA	NA	NA
ynl229cΔ	YNL229C	URE2	Nitrogen catabolite repression transcriptional regulator; inhibits GLN3 transcription in good nitrogen source; role in sequestering Gln3p and Gat1p to the cytoplasm; has glutathione peroxidase activity and can mutate to acquire GST activity; self-assembly under limited nitrogen conditions creates [URE3] prion and releases catabolite repression	8.51378e-07	up	8	8	2.11832	0.361382	1.75694	1.14073	1.30074
yml121wΔ	YML121W	GTR1	Subunit of a TORC1-stimulating GTPase complex; subunit of the heterodimeric Gtr1-Gtr2 GTPase complex that stimulates TORC1 in response to amino acid stimulation; tethered to the vacuolar membrane as part of the EGOC, a complex required for sorting of Gap1p and microautophagy; involved in phosphate transport and telomeric chromatin silencing; activated by the the Iml1p (GAP) subunit of the SEACIT …	3.80339e-10	up	8	8	1.60372	0.167349	1.43637	1.03369	1.12186
ypl090cΔ	YPL090C	RPS6A	Protein component of the small (40S) ribosomal subunit; homologous to mammalian ribosomal protein S6, no bacterial homolog; phosphorylated on S233 by Ypk3p in a TORC1-dependent manner, and on S232 in a TORC1/2-dependent manner by Ypk1/2/3p; RPS6A has a paralog, RPS6B, that arose from the whole genome duplication	3.54388e-07	up	7	8	1.62898	0.15484	1.47414	0.938994	1.08152
yil044cΔ	YIL044C	AGE2	ADP-ribosylation factor (ARF) GTPase activating protein (GAP) effector; involved in Trans-Golgi-Network (TGN) transport; contains C2C2H2 cysteine/histidine motif	1.28814e-09	up	8	8	1.18558	0.0603042	1.12527	0.731702	0.833686
ykr007wΔ	YKR007W	MEH1	Component of the EGO and GSE complexes; EGO is involved in the regulation of microautophagy and GSE is required for proper sorting of amino acid permease Gap1p; loss results in a defect in vacuolar acidification	1.04083e-06	up	8	8	1.15151	0.120585	1.03093	0.566131	0.710566
ynl153cΔ	YNL153C	GIM3	Subunit of the heterohexameric cochaperone prefoldin complex; prefoldin binds specifically to cytosolic chaperonin and transfers target proteins to it; prefoldin complex also localizes to chromatin of actively transcribed genes in the nucleus and facilitates transcriptional elongation	0.00199031	up	8	8	1.30688	0.0020344	1.30485	0	0.608187
ydr508cΔ	YDR508C	GNP1	High-affinity glutamine permease; also transports Leu, Ser, Thr, Cys, Met and Asn; expression is fully dependent on Grr1p and modulated by the Ssy1p-Ptr3p-Ssy5p (SPS) sensor of extracellular amino acids; GNP1 has a paralog, AGP1, that arose from the whole genome duplication	3.27442e-06	up	8	8	1.15898	0.321182	0.837796	0.414009	0.556366
ylr436cΔ	YLR436C	ECM30	Protein of unknown function; may play a role in cell wall biosynthesis, mutants have abormal relative levels of mannose and glucose and have Gap1p sorting and transport defects; (GFP)-fusion protein localizes to the cytoplasm	2.34324e-12	up	8	8	0.497961	-0.285183	0.783143	0.377802	0.516047
ydl173wΔ	YDL173W	PAR32	Protein of unknown function; hyperphosphorylated upon rapamycin treatment in a Tap42p-dependent manner; green fluorescent protein (GFP)-fusion protein localizes to the cytoplasm; PAR32 is not an essential gene	1.61088e-05	up	8	8	0.589447	-0.257339	0.846786	0.267514	0.502817
ybr077cΔ	YBR077C	SLM4	Component of the EGO and GSE complexes; essential for integrity and function of EGO; EGO is involved in the regulation of microautophagy and GSE is required for proper sorting of amino acid permease Gap1p; gene exhibits synthetic genetic interaction with MSS4	2.15707e-07	up	8	8	0.91134	0.144626	0.766713	0.363172	0.502326
yor171cΔ	YOR171C	LCB4	Sphingoid long-chain base kinase; responsible for synthesis of long-chain base phosphates, which function as signaling molecules, regulates synthesis of ceramide from exogenous long-chain bases, localizes to the Golgi and late endosomes; LCB4 has a paralog, LCB5, that arose from the whole genome duplication	1.74061e-05	up	8	8	0.76274	0.0232038	0.739536	0.289824	0.459882
ylr200wΔ	YLR200W	YKE2	Subunit of the heterohexameric Gim/prefoldin protein complex; involved in the folding of alpha-tubulin, beta-tubulin, and actin; prefoldin complex also localizes to chromatin of actively transcribed genes in the nucleus and facilitates transcriptional elongation	1.56833e-12	up	7	8	0.607886	-0.10018	0.708066	0.296957	0.447971
yor109wΔ	YOR109W	INP53	Polyphosphatidylinositol phosphatase; dephosphorylates multiple phosphatidylinositol phosphates; involved in trans Golgi network-to-early endosome pathway; hyperosmotic stress causes translocation to actin patches; contains Sac1 and 5-ptase domains; INP53 has a paralog, INP52, that arose from the whole genome duplication	1.57535e-05	up	8	8	0.746306	0.0435804	0.702725	0.258939	0.430718
ybr231cΔ	YBR231C	SWC5	Component of the SWR1 complex; complex exchanges histone variant H2AZ (Htz1p) for chromatin-bound histone H2A; protein abundance increases in response to DNA replication stress; relocalizes to the cytosol in response to hypoxia	1.47077e-12	up	8	8	0.395779	-0.286122	0.681901	0.258987	0.420875
yfl023wΔ	YFL023W	BUD27	Unconventional prefoldin protein involved in translation initiation; required for correct assembly of RNAP I, II, and III in an Rpb5p-dependent manner; shuttles between nucleus and cytoplasm; mutants have inappropriate expression of nutrient sensitive genes due to translational derepression of Gcn4p transcription factor; diploid mutants show random budding; ortholog of human URI/RMP	7.80903e-06	up	8	8	0.42136	-0.242079	0.663439	0.240628	0.405202
ydr128wΔ	YDR128W	MTC5	Subunit of SEACAT, a subcomplex of the SEA complex; Mtc1p, along with Rtc1p and Sea4p, redundantly inhibit the TORC1 inhibitory role of the Iml1p/SEACIT (Iml1p-Npr2p-Npr3p) subcomplex, a GAP for GTPase Gtr1p (EGOC subunit) in response to amino acid limitation, thereby resulting in activation of TORC1 signaling; SEA is a coatomer-related complex that associates dynamically with the vacuole; relati…	3.6013e-06	up	8	8	0.716629	0.0719929	0.644636	0.181709	0.375198
yjl094cΔ	YJL094C	KHA1	Putative K+/H+ antiporter; has a probable role in intracellular cation homeostasis; localized to Golgi vesicles and detected in highly purified mitochondria in high-throughput studies	1.4755e-06	up	8	8	0.476248	-0.110084	0.586332	0.191194	0.350276
ypl145cΔ	YPL145C	KES1	One of seven members of the yeast oxysterol binding protein family; involved in negative regulation of Sec14p-dependent Golgi complex secretory functions, peripheral membrane protein that localizes to the Golgi complex; KES1 has a paralog, HES1, that arose from the whole genome duplication	1.88843e-06	up	8	8	0.476155	-0.0923941	0.568549	0.202451	0.345851
ymr275cΔ	YMR275C	BUL1	Ubiquitin-binding component of the Rsp5p E3-ubiquitin ligase complex; disruption causes temperature-sensitive growth, overexpression causes missorting of amino acid permeases; BUL1 has a paralog, BUL2, that arose from the whole genome duplication	1.73644e-05	up	8	8	1.30908	0.622858	0.686221	0	0.334987
ydr399wΔ	YDR399W	HPT1	Dimeric hypoxanthine-guanine phosphoribosyltransferase; catalyzes the transfer of the phosphoribosyl portion of 5-phosphoribosyl-alpha-1-pyrophosphate to a purine base (either guanine or hypoxanthine) to form pyrophosphate and a purine nucleotide (either guanosine monophosphate or inosine monophosphate); mutations in the human homolog HPRT1 can cause Lesch-Nyhan syndrome and Kelley-Seegmiller syn…	3.08952e-07	up	8	8	0.125392	-0.39724	0.522632	0.160066	0.308568
yjr033cΔ	YJR033C	RAV1	Subunit of RAVE complex (Rav1p, Rav2p, Skp1p); the RAVE complex promotes assembly of the V-ATPase holoenzyme; required for transport between the early and late endosome/PVC and for localization of TGN membrane proteins; potential Cdc28p substrate	6.24437e-06	up	8	8	0.347439	-0.17501	0.522449	0.113105	0.292933
ykl176cΔ	YKL176C	LST4	Subunit of the Lst4p-Lst7p GTPase activating protein complex for Gtr2p; stimulates the GTPase activity of Rag family GTPase Gtr2p, within the context of the Gtr1p-Gtr2p heterodimer, after amino acid stimulation; required for activation of TORC1 in response to amino acid stimulation; recruited to the vacuolar membrane during amino acid starvation and released from the membrane by TORC1; required f…	0.00218102	up	8	8	0.527571	-0.13681	0.66438	0	0.276126
yol020wΔ	YOL020W	TAT2	High affinity tryptophan and tyrosine permease; overexpression confers FK506 and FTY720 resistance	6.4588e-07	up	8	8	0.282204	-0.21598	0.498185	0.0964504	0.275789
ynl107wΔ	YNL107W	YAF9	Subunit of NuA4 histone H4 acetyltransferase and SWR1 complexes; may function to antagonize silencing near telomeres; interacts directly with Swc4p; has homology to human leukemogenic protein AF9; contains a YEATS domain	9.00411e-08	up	8	8	-0.0724423	-0.520048	0.447606	0.152288	0.269679
ycr034wΔ	YCR034W	ELO2	Fatty acid elongase, involved in sphingolipid biosynthesis; acts on fatty acids of up to 24 carbons in length; mutations have regulatory effects on 1,3-beta-glucan synthase, vacuolar ATPase, and the secretory pathway; ELO2 has a paralog, ELO1, that arose from the whole genome duplication; lethality of the elo2 elo3 double null mutation is functionally complemented by human ELOVL1 and weakly compl…	4.44101e-05	up	8	8	0.101976	-0.37668	0.478656	0.0697608	0.258139
ynl064cΔ	YNL064C	YDJ1	Type I HSP40 co-chaperone; involved in regulation of HSP90 and HSP70 functions; acts as an adaptor that helps Rsp5p recognize cytosolic misfolded proteins for ubiquitination after heat shock; critical for determining cell size at Start as a function of growth rate; involved in protein translocation across membranes; member of the DnaJ family; chimeric protein in which human p58IPK J domain replac…	5.97944e-08	up	8	8	0.231001	-0.231089	0.46209	0.0695737	0.249854
ylr372wΔ	YLR372W	ELO3	Elongase; involved in fatty acid and sphingolipid biosynthesis; synthesizes very long chain 20-26-carbon fatty acids from C18-CoA primers; involved in regulation of sphingolipid biosynthesis; lethality of the elo2 elo3 double null mutation is functionally complemented by human ELOVL1 and weakly complemented by human ELOVL3 or ELOV7	2.55714e-06	up	8	8	0.0343019	-0.395641	0.429943	0.119278	0.249593
yjl004cΔ	YJL004C	SYS1	Integral membrane protein of the Golgi; required for targeting of the Arf-like GTPase Arl3p to the Golgi; multicopy suppressor of ypt6 null mutation	7.22395e-08	up	8	8	0.302711	-0.176721	0.479432	0.037823	0.24956
ylr418cΔ	YLR418C	CDC73	Component of the Paf1p complex; binds to and modulates the activity of RNA polymerases I and II; required for expression of certain genes, modification of some histones, and telomere maintenance; involved in transcription elongation as demonstrated by the G-less-based run-on (GLRO) assay; protein abundance increases in response to DNA replication stress; human homolog, parafibromin, is a tumour s…	1.80182e-10	up	8	8	0.181696	-0.264788	0.446484	0.0746602	0.24361
ydr485cΔ	YDR485C	VPS72	Htz1p-binding component of the SWR1 complex; exchanges histone variant H2AZ (Htz1p) for chromatin-bound histone H2A; may function as a lock that prevents removal of H2AZ from nucleosomes; required for vacuolar protein sorting	5.07922e-11	up	8	8	0.229831	-0.217563	0.447394	0.0548781	0.238313
ymr054wΔ	YMR054W	STV1	Subunit a of the vacuolar-ATPase V0 domain; one of two isoforms (Stv1p and Vph1p); Stv1p is located in V-ATPase complexes of the Golgi and endosomes while Vph1p is located in V-ATPase complexes of the vacuole	1.25013e-10	up	8	8	0.340084	-0.10868	0.448764	0.0441132	0.23598
ymr304wΔ	YMR304W	UBP15	Ubiquitin-specific protease involved in protein deubiquitination; forms a complex with AAA peroxins Pex1p and Pex6p; deubiquitinates mono- and polyubiquitinated forms of Pex5p; deubiquitinates Clb5p, counteracting APC activity, and facilitating both Clb5p accumulation and S phase entry; physically interacts with anaphase-promoting complex/cyclosome (APC/C) activator, Cdh1p; catalytic activity reg…	3.54725e-06	up	8	8	-0.00871209	-0.36278	0.354068	0.049251	0.190267
ymr123wΔ	YMR123W	PKR1	V-ATPase assembly factor; functions with other V-ATPase assembly factors in the ER to efficiently assemble the V-ATPase membrane sector (V0); protein abundance increases in response to DNA replication stress	2.406e-06	up	8	8	0.15006	-0.229495	0.379555	0	0.189028
ylr242cΔ	YLR242C	ARV1	Cortical ER protein; implicated in the membrane insertion of tail-anchored C-terminal single transmembrane domain proteins; may function in transport of glycosylphosphatidylinositol intermediates into the ER lumen; required for normal intracellular sterol distribution; human ARV1, required for normal cholesterol and bile acid homeostasis, can complement yeast arv1 null mutant; human variant causi…	3.01141e-06	up	8	8	0.407016	0.0309315	0.376084	0	0.184412
ygl244wΔ	YGL244W	RTF1	Subunit of RNAPII-associated chromatin remodeling Paf1 complex; regulates gene expression by directing cotranscriptional histone modification, influences transcription and chromatin structure through several independent functional domains; directly or indirectly regulates DNA-binding properties of Spt15p and relative activities of different TATA elements; involved in transcription elongation as d…	9.19282e-07	up	8	8	0.226634	-0.139878	0.366511	0	0.181999
yjr040wΔ	YJR040W	GEF1	Voltage-gated chloride channel; localized to the golgi, the endosomal system, and plasma membrane; involved in cation homeostasis; highly homologous to vertebrate voltage-gated chloride channels; modulates TBSV model (+) RNA virus replication by regulating copper metabolism	5.19803e-06	up	8	8	0.098589	-0.218402	0.316991	0	0.15571
ydr202cΔ	YDR202C	RAV2	Subunit of RAVE complex (Rav1p, Rav2p, Skp1p); the RAVE complex associates with the V1 domain of the vacuolar membrane (H+)-ATPase (V-ATPase) and promotes assembly and reassembly of the holoenzyme	3.47565e-09	up	8	8	0.157499	-0.165577	0.323076	0	0.151406
ypl051wΔ	YPL051W	ARL3	ARF-like small GTPase of the RAS superfamily; required for recruitment of Arl1p, a GTPase that regulates membrane traffic, to the Golgi apparatus; NatC-catalyzed N-terminal acetylation regulates Golgi membrane association mediated by interaction with membrane receptor, Sys1p; similar to ADP-ribosylation factor and orthologous to mammalian ARFRP1	1.15597e-05	up	8	8	0.18457	-0.106569	0.291138	0	0.129851
yjl121cΔ	YJL121C	RPE1	D-ribulose-5-phosphate 3-epimerase; catalyzes a reaction in the non-oxidative part of the pentose-phosphate pathway; mutants are sensitive to oxidative stress	0.000137192	up	8	8	0.00802877	-0.257679	0.265707	0	0.124149
ynl147wΔ	YNL147W	LSM7	Lsm (Like Sm) protein; part of heteroheptameric complexes (Lsm2p-7p and either Lsm1p or 8p): cytoplasmic Lsm1p complex involved in mRNA decay; nuclear Lsm8p complex part of U6 snRNP and possibly involved in processing tRNA, snoRNA, and rRNA; protein abundance increases and forms cytoplasmic foci in response to DNA replication stress	0.041713	up	8	8	0.28615	-0.157929	0.444079	0	0.12403
yor123cΔ	YOR123C	LEO1	Component of the Paf1 complex; which associates with RNA polymerase II and is involved in histone methylation; plays a role in regulating Ty1 transposition; involved in transcription elongation as demonstrated by the G-less-based run-on (GLRO) assay	1.44766e-05	up	8	8	-0.00461514	-0.236751	0.232136	0	0.10621
yal026cΔ	YAL026C	DRS2	Trans-golgi network aminophospholipid translocase (flippase); maintains membrane lipid asymmetry in post-Golgi secretory vesicles; contributes to clathrin-coated vesicle formation, endocytosis, protein trafficking between the Golgi and endosomal system and the cellular response to mating pheromone; autoinhibited by its C-terminal tail; localizes to the trans-Golgi network; mutations in human homo…	0.0121271	up	8	8	0.0805211	-0.197335	0.277856	0	0.0933514
ylr262cΔ	YLR262C	YPT6	Rab family GTPase; required for endosome-to-Golgii, intra-Golgi retrograde, and retrograde Golgi-to-ER transport; temporarily at the Golgi, dissociating into the cytosol on arrival of the late Golgi GTPase Ypt32p; Golgi-localized form is GTP bound, while cytosolic form is GDP-bound; required for delivery of Atg9p to the phagophore assembly site during autophagy under heat stress, with Ypt6p for s…	0.000416769	up	8	8	0.062941	-0.125377	0.188319	0	0.071542
ydl052cΔ	YDL052C	SLC1	1-acyl-sn-glycerol-3-phosphate acyltransferase; catalyzes the acylation of lysophosphatidic acid to form phosphatidic acid, a key intermediate in lipid metabolism; enzymatic activity detected in lipid particles and microsomes	0.00949141	up	8	8	0.111865	-0.0843474	0.196212	0	0.0693905
ypl101wΔ	YPL101W	ELP4	Subunit of hexameric RecA-like ATPase Elp456 Elongator subcomplex; which is required for modification of wobble nucleosides in tRNA; required for Elongator structural integrity; null mutation is functionally complemented by human ELP4	0.0171527	up	8	8	0.175726	0.0170605	0.158666	0	0.0484009
ylr039cΔ	YLR039C	RIC1	Protein involved in retrograde transport to the cis-Golgi network; forms heterodimer with Rgp1p that acts as a GTP exchange factor for Ypt6p; involved in transcription of rRNA and ribosomal protein genes	8.23451e-05	up	7	8	0.102549	-0.0235144	0.126064	0	0.0352426
yer139cΔ	YER139C	RTR1	CTD phosphatase; dephosphorylates S5-P in the C-terminal domain of Rpo21p; has a cysteine-rich motif required for function and conserved in eukaryotes; shuttles between the nucleus and cytoplasm; RTR1 has a paralog, RTR2, that arose from the whole genome duplication	0.00056667	ns	7	8	0.0168093	-0.0825507	0.0993599	0	0.0276745
yol162wΔ	YOL162W	NA	Putative protein of unknown function; member of the Dal5p subfamily of the major facilitator family	0.100836	ns	8	8	0.0550163	-0.0647975	0.119814	0	0.0273741
yol003cΔ	YOL003C	PFA4	Palmitoyltransferase with autoacylation activity; required for palmitoylation of amino acid permeases containing a C-terminal Phe-Trp-Cys site; required for modification of Chs3p; member of the DHHC family of putative palmitoyltransferases	0.15692	ns	8	8	0.133575	0.0465721	0.0870033	0	0.0167117
ymr116cΔ	YMR116C	ASC1	G-protein beta subunit and guanine dissociation inhibitor for Gpa2p; ortholog of RACK1 that inhibits translation; core component of the small (40S) ribosomal subunit; required to prevent frameshifting at ribosomes stalled at repeated CGA codons; regulates P-body formation induced by replication stress; represses Gcn4p in the absence of amino acid starvation	0.006904	ns	8	7	-0.194403	-0.271734	0.0773314	0	0.0160543
ylr384cΔ	YLR384C	IKI3	Subunit of Elongator complex; Elongator is required for modification of wobble nucleosides in tRNA; maintains structural integrity of Elongator; homolog of human IKAP, mutations in which cause familial dysautonomia (FD)	0.352068	ns	8	8	0.120563	0.00967391	0.110889	0	0.0158845
ymr312wΔ	YMR312W	ELP6	Subunit of hexameric RecA-like ATPase Elp456 Elongator subcomplex; which is required for modification of wobble nucleosides in tRNA; required for Elongator structural integrity	0.00725407	ns	8	7	0.00713191	-0.0531864	0.0603183	0	0.0114523
yel053cΔ	YEL053C	MAK10	Non-catalytic subunit of the NatC N-terminal acetyltransferase; required for replication of dsRNA virus; expression is glucose-repressible; human NatC ortholog, Naa35, requires co-expression of the human catalytic subunit, Naa30, to functionally complement the null allele	0.932101	ns	8	8	-0.0124732	-0.0163414	0.00386825	0	4.70731e-05
ynl023cΔ	YNL023C	FAP1	Protein that binds to Fpr1p; confers rapamycin resistance by competing with rapamycin for Fpr1p binding; accumulates in the nucleus upon treatment of cells with rapamycin; has similarity to D. melanogaster shuttle craft and human NFX1	0.941594	ns	8	7	-0.035724	-0.030971	-0.00475301	0	-5.22408e-05
yor202wΔ	YOR202W	HIS3	Imidazoleglycerol-phosphate dehydratase; catalyzes the sixth step in histidine biosynthesis; mutations cause histidine auxotrophy and sensitivity to Cu, Co, and Ni salts; transcription is regulated by general amino acid control via Gcn4p	3.50741e-36	ns	4570	4551	-0.0289629	-0.00247747	-0.0264855	0	-0.00176933
ymr015cΔ	YMR015C	ERG5	C-22 sterol desaturase; a cytochrome P450 enzyme that catalyzes the formation of the C-22(23) double bond in the sterol side chain in ergosterol biosynthesis; may be a target of azole antifungal drugs	0.135155	ns	8	8	-0.181686	-0.138016	-0.0436696	0	-0.00580298
yjr063wΔ	YJR063W	RPA12	RNA polymerase I subunit A12.2; contains two zinc binding domains, and the N terminal domain is responsible for anchoring to the RNA pol I complex; physically interacts with transcriptional activator Msn4p, to regulate transcription of AYR1, a gene involved in lipid metabolism	0.0117736	ns	8	8	-0.276646	-0.229531	-0.047115	0	-0.00625951
ykl027wΔ	YKL027W	TCD2	tRNA threonylcarbamoyladenosine dehydratase; required for the ct6A tRNA base modification, where an adenosine at position 37 is modified to form a cyclized active ester with an oxazolone ring; localized to the mitochondrial outer membrane; TCD2 has a paralog, TCD1, that arose from the whole genome duplication	0.0447233	ns	8	8	0.00739452	0.067359	-0.0599645	0	-0.0110091
ygr200cΔ	YGR200C	ELP2	Subunit of Elongator complex; binds to microtubules via conserved alkaline residues; has two seven-bladed WD40 &#946; propellers; Elongator complex is required for modification of wobble nucleosides in tRNA; target of Kluyveromyces lactis zymocin	0.0406885	ns	8	8	-0.0627059	0.017137	-0.0798429	0	-0.0194138
ydr156wΔ	YDR156W	RPA14	RNA polymerase I subunit A14	0.0511013	ns	8	8	-0.326625	-0.227313	-0.0993122	0	-0.0222766
yor297cΔ	YOR297C	TIM18	Component of the mitochondrial TIM22 complex; involved in insertion of polytopic proteins into the inner membrane; may mediate assembly or stability of the complex	0.0602644	ns	8	8	-0.162764	-0.0670795	-0.0956841	0	-0.023392
ynl277wΔ	YNL277W	MET2	L-homoserine-O-acetyltransferase; catalyzes the conversion of homoserine to O-acetyl homoserine which is the first step of the methionine biosynthetic pathway	1.08242e-06	ns	7	8	-0.107174	-0.0135893	-0.0935848	0	-0.0257422
ycl025cΔ	YCL025C	AGP1	Low-affinity amino acid permease with broad substrate range; involved in uptake of asparagine, glutamine, and other amino acids; expression regulated by SPS plasma membrane amino acid sensor system (Ssy1p-Ptr3p-Ssy5p); AGP1 has a paralog, GNP1, that arose from the whole genome duplication	0.0105647	ns	6	8	-0.0832024	0.0111144	-0.0943168	0	-0.0264105
ybr061cΔ	YBR061C	TRM7	2'-O-ribose methyltransferase; methylates the 2'-O-ribose of tRNA-Phe, tRNA-Trp, and tRNA-Leu at positions C32 and N34 of tRNA anticodon loop; crucial biological role likely modification of tRNA-Phe; interacts with Trm732p and Rtt10p in 2'-O-methylation of C32 and N34 substrate tRNAs, respectively; yeast null mutant can be functionally complemented by human FTSJ1, mutations in which have been imp…	0.0013435	down	8	7	-0.0670839	0.0344855	-0.101569	0	-0.0299828
ybl042cΔ	YBL042C	FUI1	High affinity uridine permease, localizes to the plasma membrane; also mediates low but significant transport of the cytotoxic nucleoside analog 5-fluorouridine; not involved in uracil transport; relative distribution to the vacuole increases upon DNA replication stress	0.00435139	down	8	8	-0.310864	-0.201563	-0.109301	0	-0.030069
ymr307wΔ	YMR307W	GAS1	Beta-1,3-glucanosyltransferase; required for cell wall assembly and also has a role in transcriptional silencing; localizes to cell surface via a glycosylphosphatidylinositol (GPI) anchor; also found at nuclear periphery; genetic interactions with histone H3 lysine acetyltransferases GCN5 and SAS3 indicate previously unsuspected functions for Gas1 in DNA damage response and cell cycle regulation	0.00483993	down	7	8	-0.281107	-0.156238	-0.124869	0	-0.0339837
yil052cΔ	YIL052C	RPL34B	Ribosomal 60S subunit protein L34B; homologous to mammalian ribosomal protein L34, no bacterial homolog; RPL34B has a paralog, RPL34A, that arose from the whole genome duplication	0.049377	down	6	8	-1.00044	-0.853976	-0.146468	0	-0.0356936
yjl140wΔ	YJL140W	RPB4	RNA polymerase II subunit B32; forms dissociable heterodimer with Rpb7p; Rpb4/7 dissociates from RNAPII as Ser2 CTD phosphorylation increases; Rpb4/7 regulates cellular lifespan via mRNA decay process; involved in recruitment of 3'-end processing factors to transcribing RNAPII complex, export of mRNA to cytoplasm under stress conditions; also involved in translation initiation	0.0397511	down	7	8	-0.106781	0.0500442	-0.156825	0	-0.0458081
ypr174cΔ	YPR174C	NA	Protein of unknown function; green fluorescent protein (GFP)-fusion protein localizes to the nuclear periphery; potential Cdc28p substrate; binds phosphatidylinositols and phosphatidylethanolamine in a large-scale study; relative distribution to foci at the nuclear periphery increases upon DNA replication stress; YPR174C has a paralog, NBP1, that arose from the whole genome duplication	0.00204854	down	8	8	-0.215747	-0.0772118	-0.138535	0	-0.047889
ypr179cΔ	YPR179C	HDA3	Subunit of the HDA1 histone deacetylase complex; possibly tetrameric trichostatin A-sensitive class II histone deacetylase complex contains Hda1p homodimer and an Hda2p-Hda3p heterodimer; required for the activity of the complex; relocalizes to the cytosol in response to hypoxia; similar to Hda2p	0.00141772	down	8	8	-0.159387	-0.0146014	-0.144785	0	-0.0498645
ybl072cΔ	YBL072C	RPS8A	Protein component of the small (40S) ribosomal subunit; homologous to mammalian ribosomal protein S8, no bacterial homolog; RPS8A has a paralog, RPS8B, that arose from the whole genome duplication	0.115738	ns	7	8	-0.627773	-0.262006	-0.365768	0	-0.0697888
yol067cΔ	YOL067C	RTG1	Transcription factor (bHLH) involved in interorganelle communication; contributes to communication between mitochondria, peroxisomes, and nucleus; target of Hog1p; activated in stochastic pulses of nuclear localization	6.6751e-07	down	8	8	-0.806515	-0.598832	-0.207683	0	-0.0874238
ydr293cΔ	YDR293C	SSD1	Translational repressor with a role in polar growth and wall integrity; regulated by Cbk1p phosphorylation to effect bud-specific translational control and localization of specific mRNAs; interacts with TOR pathway components; contains a functional N-terminal nuclear localization sequence and nucleocytoplasmic shuttling appears to be critical to Ssd1p function	1.82786e-08	down	8	8	-0.232793	0.0368218	-0.269615	-0.000187817	-0.134854
ylr131cΔ	YLR131C	ACE2	Transcription factor required for septum destruction after cytokinesis; phosphorylation by Cbk1p blocks nuclear exit during M/G1 transition, causing localization to daughter cell nuclei, and also increases Ace2p activity; phosphorylation by Cdc28p and Pho85p prevents nuclear import during cell cycle phases other than cytokinesis; part of RAM network that regulates cellular polarity and morphogene…	1.80182e-10	down	8	8	-0.764718	-0.477715	-0.287003	0	-0.143292
ycr027cΔ	YCR027C	RHB1	Putative Rheb-related GTPase; involved in regulating canavanine resistance and arginine uptake; member of the Ras superfamily of G-proteins	3.80339e-10	down	8	7	-0.748377	-0.454576	-0.293801	-0.00582475	-0.148371
