# Supplementary material for: CTP sensing and Mec1ATR-Rad53CHK1/CHK2 mediate a two-layered response to inhibition of glutamine metabolism
Source: PLoS Genet. 2022 Mar 3;18(3):e1010101. doi: 10.1371/journal.pgen.1010101 (PMC8923462; doi:10.1371/journal.pgen.1010101)
Supplement: S5 Table — (XLSX) [file pgen.1010101.s008.xlsx]

## Sheet: S5 Table
S5 Table. Yeast strains used in this study
Strain	ID	Genotype	Reference	Clone	Genetic background	Comments
wt	NA	MAT a his3Δ1 leu2Δ0 ura3Δ0 met15Δ0 his3::kanMX4	[1]	NA	S288C
ura8Δ	NA	MAT a his3Δ1 leu2Δ0 ura3Δ0 met15Δ0 ura8::kanMX4	[1]	NA	S288C
rtg1Δ	NA	MAT a his3Δ1 leu2Δ0 ura3Δ0 met15Δ0 rtg1::kanMX4	[1]	NA	S288C
rhb1Δ	NA	MAT a his3Δ1 leu2Δ0 ura3Δ0 met15Δ0 rhb1::kanMX4	[1]	NA	S288C
hpt1Δ	NA	MAT a his3Δ1 leu2Δ0 ura3Δ0 met15Δ0 hpt1::kanMX4	[1]	NA	S288C
fui1Δ	NA	MAT a his3Δ1 leu2Δ0 ura3Δ0 met15Δ0 fui1::kanMX4	[1]	NA	S288C
wt	SY2080	MAT a, ade2-1, ura3-1, trp1-1, leu2-3, leu2-112, his3-11, his3-15, can1-100, GAL, PSI+, RAD5	Lab collection	NA	W303
ura7Δ	CY16003	MAT a, ade2-1, ura3-1, trp1-1, leu2-3, leu2-112, his3-11, his3-15, can1-100, GAL, PSI+, RAD5, ura7::HIS3	This study	1	W303
ura8Δ	CY16007	MAT a, ade2-1, ura3-1, trp1-1, leu2-3, leu2-112, his3-11, his3-15, can1-100, GAL, PSI+, RAD5, ura8::HIS3	This study	1	W303
URA7-HA	CY16209	MAT a, ade2-1, ura3-1, trp1-1, leu2-3, leu2-112, his3-11, his3-15, can1-100, GAL, PSI+, RAD5, URA7::URA7-3HA-HIS3	This study	2	W303	2018.05.20 trasforme SY2080 with URA7-3HA-HIS3 cassette for URA7 tagging
URA8-HA	CY16211	MAT a, ade2-1, ura3-1, trp1-1, leu2-3, leu2-112, his3-11, his3-15, can1-100, GAL, PSI+, RAD5, URA8::URA8-3HA-HIS3	This study	2	W303	2019.04.01 trasforme SY2080 with URA8-3HA-HIS3 cassette for URA8 tagging
wt query for ura8Δ query	CY16161	Mat alpha, can1Δ::STEpr-Sp_his5, lyp1, his3Δ1, leu2Δ0, ura3Δ0, met15Δ0, LYS2+,RNR3::RNR3-AID-GFP-hphMX3	This study	6	S288C
ura8Δ query	CY16177	Mat alpha, can1Δ::STEpr-Sp_his5, lyp1, his3Δ1, leu2Δ0, ura3Δ0, met15Δ0, LYS2+,RNR3::RNR3-AID-GFP-hphMX3, ura8::natMX6	This study	1	S288C
wt for ura8Δrtg1Δ	NA	Mat a, can1Δ::STEpr-Sp_his5, lyp1, his3Δ1, leu2Δ0, ura3Δ0, met15Δ0, LYS2+,RNR3::RNR3-AID-GFP-hphMX3, his3:kanMX6	This study	1	S288C	YKO library screening with CY16161, colony isolated after final selection
ura8Δ for ura8Δrtg1Δ	NA	Mat a, can1Δ::STEpr-Sp_his5, lyp1, his3Δ1, leu2Δ0, ura3Δ0, met15Δ0, LYS2+,RNR3::RNR3-AID-GFP-hphMX3, his3:kanMX6 ura8::natMX6	This study	1	S288C	YKO library screening with CY16177, colony isolated after final selection
rtg1Δ for ura8Δrtg1Δ	NA	Mat a, can1Δ::STEpr-Sp_his5, lyp1, his3Δ1, leu2Δ0, ura3Δ0, met15Δ0, LYS2+,RNR3::RNR3-AID-GFP-hphMX3, rtg1::kanMX4	This study	1	S288C	YKO library screening with CY16161, colony isolated after final selection
ura8Δrtg1Δ	NA	Mat a, can1Δ::STEpr-Sp_his5, lyp1, his3Δ1, leu2Δ0, ura3Δ0, met15Δ0, LYS2+,RNR3::RNR3-AID-GFP-hphMX3, ura8::natMX6 rtg1::kanMX4	This study	1	S288C	YKO library screening with CY16177, colony isolated after final selection
wt for ura8Δhpt1Δ	NA	Mat a, can1Δ::STEpr-Sp_his5, lyp1, his3Δ1, leu2Δ0, ura3Δ0, met15Δ0, LYS2+,RNR3::RNR3-AID-GFP-hphMX3, his3:kanMX6	This study	1	S288C	YKO library screening with CY16161, colony isolated after final selection
ura8Δ for ura8Δhpt1Δ	NA	Mat a, can1Δ::STEpr-Sp_his5, lyp1, his3Δ1, leu2Δ0, ura3Δ0, met15Δ0, LYS2+,RNR3::RNR3-AID-GFP-hphMX3, his3:kanMX6 ura8::natMX6	This study	1	S288C	YKO library screening with CY16177, colony isolated after final selection
hpt1Δ for ura8Δhpt1Δ	NA	Mat a, can1Δ::STEpr-Sp_his5, lyp1, his3Δ1, leu2Δ0, ura3Δ0, met15Δ0, LYS2+,RNR3::RNR3-AID-GFP-hphMX3, hpt1::kanMX4	This study	1	S288C	YKO library screening with CY16161, colony isolated after final selection
ura8Δhpt1Δ	NA	Mat a, can1Δ::STEpr-Sp_his5, lyp1, his3Δ1, leu2Δ0, ura3Δ0, met15Δ0, LYS2+,RNR3::RNR3-AID-GFP-hphMX3, ura8::natMX6 hpt1::kanMX4	This study	1	S288C	YKO library screening with CY16177, colony isolated after final selection
sml1Δ	CY14093	MAT a, ade2-1, ura3-1, trp1-1, leu2-3, leu2-112, his3-11, his3-15, can1-100, GAL, PSI+, RAD5, sml1::hphMX3	[2]	2	W303
sml1Δmec1Δ	CY14095	MAT a, ade2-1, ura3-1, trp1-1, leu2-3, leu2-112, his3-11, his3-15, can1-100, GAL, PSI+, RAD5, sml1::hphMX3, mec1::natMX6	[2]	1	W303
sml1Δrad53Δ	CY14098	MAT a, ade2-1, ura3-1, trp1-1, leu2-3, leu2-112, his3-11, his3-15, can1-100, GAL, PSI+, RAD5, sml1::hphMX3, rad53::natMX6	[2]	3	W303
sml1Δrad53Δhht2Δ	CY15173	MAT a, ade2-1, ura3-1, trp1-1, leu2-3, leu2-112, his3-11, his3-15, can1-100, GAL, PSI+, RAD5, sml1::hphMX3, rad53::natMX6, hht2::kanMX6	[2]	1	W303
sml1ΔURA8-HA	CY16213	MAT a, ade2-1, ura3-1, trp1-1, leu2-3, leu2-112, his3-11, his3-15, can1-100, GAL, PSI+, RAD5, sml1::hphMX3, URA8::URA8-3HA-HIS3	This study	2	W303	2019.04.01 trasforme sml1Δ::HPH with URA8-3HA-HIS3 cassette for URA8 tagging
sml1Δmec1ΔURA8-HA	CY16215	MAT a, ade2-1, ura3-1, trp1-1, leu2-3, leu2-112, his3-11, his3-15, can1-100, GAL, PSI+, RAD5, sml1::hphMX3, mec1::natMX6, URA8::URA8-3HA-HIS3	This study	2	W303	2019.04.01 trasforme sml1Δ::HPHmec1Δ::NAT with URA8-3HA-HIS3 cassette for URA8 tagging
Ura8-DsRed Rnr3-GFP query	CY16165	Mat alpha, can1Δ::STEpr-Sp_his5, lyp1, his3Δ1, leu2Δ0, ura3Δ0, met15Δ0, LYS2+,RNR3::RNR3-AID-GFP-hphMX3, URA8::URA8-2xDsRed-URA3	This study	2	S288C
sml1Δhht2Δura7Δ	CY15991	MAT alpha, ade2-1, ura3-1, trp1-1, leu2-3, leu2-112, his3-11, his3-15, can1-100, GAL, PSI+, RAD5, sml1::hphMX3, hht2::kanMX6, ura7::HIS3	This study	2	W303	used for crossing with sml1Δmec1Δ to obtain diploids for tetrad dissection; only HHT2 wt offspring was analyzed
sml1Δura8Δ	CY15993	MAT alpha, ade2-1, ura3-1, trp1-1, leu2-3, leu2-112, his3-11, his3-15, can1-100, GAL, PSI+, RAD5, sml1::hphMX3, ura8::HIS3	This study	3	W303	used for crossing with sml1Δmec1Δ to obtain diploids for tetrad dissection
sml1Δura8Δ for sml1Δmec1Δura8Δ	CY16009	MAT a, ade2-1, ura3-1, trp1-1, leu2-3, leu2-112, his3-11, his3-15, can1-100, GAL, PSI+, RAD5, sml1::hphMX3, ura8::HIS3	This study	1	W303
sml1Δmec1Δura8Δ	CY16011	MAT a, ade2-1, ura3-1, trp1-1, leu2-3, leu2-112, his3-11, his3-15, can1-100, GAL, PSI+, RAD5, sml1::hphMX3, mec1::natMX6, ura8::HIS3	This study	1	W303
sml1Δ pGAL-EV	CY16039	MAT a, ade2-1, ura3-1, trp1-1, leu2-3, leu2-112, his3-11, his3-15, can1-100, GAL, PSI+, RAD5, sml1::hphMX3, pGAL1-10UAS empty vector (2µ)-URA3	This study	1	W303
sml1Δ pGAL-URA7	CY16054	MAT a, ade2-1, ura3-1, trp1-1, leu2-3, leu2-112, his3-11, his3-15, can1-100, GAL, PSI+, RAD5, sml1::hphMX3, pGAL1-10UAS-URA7-GST (2µ)-URA3	This study	1	W303
sml1Δ pGAL-URA8	CY16069	MAT a, ade2-1, ura3-1, trp1-1, leu2-3, leu2-112, his3-11, his3-15, can1-100, GAL, PSI+, RAD5, sml1::hphMX3, pGAL1-10UAS-URA8-GST (2µ)-URA3	This study	1	W303
sml1Δmec1Δ pGAL-EV	CY16042	MAT a, ade2-1, ura3-1, trp1-1, leu2-3, leu2-112, his3-11, his3-15, can1-100, GAL, PSI+, RAD5, sml1::hphMX3, mec1::natMX6, pGAL1-10UAS empty vector (2µ)-URA3	This study	1	W303
sml1Δmec1Δ pGAL-URA7	CY16057	MAT a, ade2-1, ura3-1, trp1-1, leu2-3, leu2-112, his3-11, his3-15, can1-100, GAL, PSI+, RAD5, sml1::hphMX3, mec1::natMX6, pGAL1-10UAS-URA7-GST (2µ)-URA3	This study	1	W303
sml1Δmec1Δ pGAL-URA8	CY16072	MAT a, ade2-1, ura3-1, trp1-1, leu2-3, leu2-112, his3-11, his3-15, can1-100, GAL, PSI+, RAD5, sml1::hphMX3, mec1::natMX6, pGAL1-10UAS-URA8-GST (2µ)-URA3	This study	1	W303
sml1Δ query	CY15628	Mat alpha, can1Δ::STEpr-Sp_his5, lyp1, his3Δ1, leu2Δ0, ura3Δ0, met15Δ0, LYS2+, sml1::hphMX3	This study	1	S288C	Derived from crossing of a query with the Tet-Off library & RSA
sml1Δmec1Δ query	CY15634	Mat alpha, can1Δ::STEpr-Sp_his5, lyp1, his3Δ1, leu2Δ0, ura3Δ0, met15Δ0, LYS2+, sml1::hphMX3, mec1::natMX6	This study	1	S288C	Derived from crossing of a query with the Tet-Off library & RSA
ura7Δ URA8-HA	CY16217	MAT a, ade2-1, ura3-1, trp1-1, leu2-3, leu2-112, his3-11, his3-15, can1-100, GAL, PSI+, RAD5, URA8::URA8-3HA-HIS3,ura7::hphMX3	This study	2	W303	2019.05.30 trasforme URA8-3HA-HIS3 with URA7Δ::HPH cassette for URA7 deletion
URA8-RΔ	CY16167	MAT a, ade2-1, ura3-1, trp1-1, leu2-3, leu2-112, his3-11, his3-15, can1-100, GAL, PSI+, RAD5, URA8::Δ(-172 to -76)	This study	1	W303
URA8-RΔ	CY16168	MAT a, ade2-1, ura3-1, trp1-1, leu2-3, leu2-112, his3-11, his3-15, can1-100, GAL, PSI+, RAD5, URA8::Δ(-172 to -76)	This study	2	W303
URA8-RΔ	CY16169	MAT a, ade2-1, ura3-1, trp1-1, leu2-3, leu2-112, his3-11, his3-15, can1-100, GAL, PSI+, RAD5, URA8::Δ(-172 to -76)	This study	3	W303
URA8-R-CG	CY16173	MAT a, ade2-1, ura3-1, trp1-1, leu2-3, leu2-112, his3-11, his3-15, can1-100, GAL, PSI+, RAD5, URA8::C>G(-147 to -137)	This study	1	W303
URA8-R-CG	CY16174	MAT a, ade2-1, ura3-1, trp1-1, leu2-3, leu2-112, his3-11, his3-15, can1-100, GAL, PSI+, RAD5, URA8::C>G(-147 to -137)	This study	2	W303
URA8-R-CG	CY16175	MAT a, ade2-1, ura3-1, trp1-1, leu2-3, leu2-112, his3-11, his3-15, can1-100, GAL, PSI+, RAD5, URA8::C>G(-147 to -137)	This study	3	W303
Ura8-DsRed Rnr3-GFP wt	CB23-53	MAT a, can1Δ::STEpr-Sp_his5, lyp1, his3Δ1, leu2Δ0, ura3Δ0, met15Δ0, LYS2+,RNR3::RNR3-AID-GFP-hphMX3, URA8::URA8-2xDsRed-URA3 URA3::CMV-tTA	This study	1	S288C	Derived from crossing of a query with the Tet-Off library & RSA
Ura8-DsRed Rnr3-GFP nrd1-tet	CB23-55	MAT a, can1Δ::STEpr-Sp_his5, lyp1, his3Δ1, leu2Δ0, ura3Δ0, met15Δ0, LYS2+,RNR3::RNR3-AID-GFP-hphMX3, URA8::URA8-2xDsRed-URA3 URA3::CMV-tTA NRD1::kanR-tet07-TATA	This study	1	S288C	Derived from crossing of a query with the Tet-Off library & RSA
Ura8-DsRed Rnr3-GFP nab3-tet	CB23-57	MAT a, can1Δ::STEpr-Sp_his5, lyp1, his3Δ1, leu2Δ0, ura3Δ0, met15Δ0, LYS2+,RNR3::RNR3-AID-GFP-hphMX3, URA8::URA8-2xDsRed-URA3 URA3::CMV-tTA NAB3::kanR-tet07-TATA	This study	1	S288C	Derived from crossing of a query with the Tet-Off library & RSA
gnp1Δ	NA	MAT a his3Δ1 leu2Δ0 ura3Δ0 met15Δ0 gnp1::kanMX4	[1]	1	S288C
gtr1Δ	NA	MAT a his3Δ1 leu2Δ0 ura3Δ0 met15Δ0 gtr1::kanMX4	[1]	1	S288C
sml1Δ #1	CY16295	Mat a, can1Δ::STEpr-Sp_his5, lyp1, his3Δ1, leu2Δ0, ura3Δ0, met15Δ0, LYS2+ sml1::hphMX3	This study	1	S288C	cross query with YKO library
sml1Δ #2	CY16296	Mat a, can1Δ::STEpr-Sp_his5, lyp1, his3Δ1, leu2Δ0, ura3Δ0, met15Δ0, LYS2+ sml1::hphMX3	This study	1	S288C	cross query with YKO library
sml1Δmec1Δ #1	CY16297	Mat a, can1Δ::STEpr-Sp_his5, lyp1, his3Δ1, leu2Δ0, ura3Δ0, met15Δ0, LYS2+ sml1::hphMX3, mec1::natMX6	This study	1	S288C	cross query with YKO library
sml1Δmec1Δ #2	CY16298	Mat a, can1Δ::STEpr-Sp_his5, lyp1, his3Δ1, leu2Δ0, ura3Δ0, met15Δ0, LYS2+ sml1::hphMX3, mec1::natMX6	This study	1	S288C	cross query with YKO library
sml1Δmec1Δ #3	CY16299	Mat a, can1Δ::STEpr-Sp_his5, lyp1, his3Δ1, leu2Δ0, ura3Δ0, met15Δ0, LYS2+ sml1::hphMX3, mec1::natMX6	This study	1	S288C	cross query with YKO library
sml1Δmec1Δcdc73Δ #1	CY16300	Mat a, can1Δ::STEpr-Sp_his5, lyp1, his3Δ1, leu2Δ0, ura3Δ0, met15Δ0, LYS2+ sml1::hphMX3, mec1::natMX6, cdc73::kanMX4	This study	1	S288C	cross query with YKO library
sml1Δmec1Δcdc73Δ #2	CY16301	Mat a, can1Δ::STEpr-Sp_his5, lyp1, his3Δ1, leu2Δ0, ura3Δ0, met15Δ0, LYS2+ sml1::hphMX3, mec1::natMX6, cdc73::kanMX4	This study	1	S288C	cross query with YKO library
sml1Δmec1Δcdc73Δ #3	CY16302	Mat a, can1Δ::STEpr-Sp_his5, lyp1, his3Δ1, leu2Δ0, ura3Δ0, met15Δ0, LYS2+ sml1::hphMX3, mec1::natMX6, cdc73::kanMX4	This study	1	S288C	cross query with YKO library
sml1Δmec1Δrtr1Δ #1	CY16303	Mat a, can1Δ::STEpr-Sp_his5, lyp1, his3Δ1, leu2Δ0, ura3Δ0, met15Δ0, LYS2+ sml1::hphMX3, mec1::natMX6, rtr1::kanMX4	This study	1	S288C	cross query with YKO library
sml1Δmec1Δrtr1Δ #2	CY16304	Mat a, can1Δ::STEpr-Sp_his5, lyp1, his3Δ1, leu2Δ0, ura3Δ0, met15Δ0, LYS2+ sml1::hphMX3, mec1::natMX6, rtr1::kanMX4	This study	1	S288C	cross query with YKO library
sml1Δmec1Δrtr1Δ #3	CY16305	Mat a, can1Δ::STEpr-Sp_his5, lyp1, his3Δ1, leu2Δ0, ura3Δ0, met15Δ0, LYS2+ sml1::hphMX3, mec1::natMX6, rtr1::kanMX4	This study	1	S288C	cross query with YKO library
sml1Δmec1Δyke2Δ #1	CY16306	Mat a, can1Δ::STEpr-Sp_his5, lyp1, his3Δ1, leu2Δ0, ura3Δ0, met15Δ0, LYS2+ sml1::hphMX3, mec1::natMX6, yke2::kanMX4	This study	1	S288C	cross query with YKO library
sml1Δmec1Δyke2Δ #2	CY16307	Mat a, can1Δ::STEpr-Sp_his5, lyp1, his3Δ1, leu2Δ0, ura3Δ0, met15Δ0, LYS2+ sml1::hphMX3, mec1::natMX6, yke2::kanMX4	This study	1	S288C	cross query with YKO library
sml1Δmec1Δyke2Δ #3	CY16308	Mat a, can1Δ::STEpr-Sp_his5, lyp1, his3Δ1, leu2Δ0, ura3Δ0, met15Δ0, LYS2+ sml1::hphMX3, mec1::natMX6, yke2::kanMX4	This study	1	S288C	cross query with YKO library
sml1Δmec1Δelp6Δ #1	CY16309	Mat a, can1Δ::STEpr-Sp_his5, lyp1, his3Δ1, leu2Δ0, ura3Δ0, met15Δ0, LYS2+ sml1::hphMX3, mec1::natMX6, elp6::kanMX4	This study	1	S288C	cross query with YKO library
sml1Δmec1Δelp6Δ #2	CY16310	Mat a, can1Δ::STEpr-Sp_his5, lyp1, his3Δ1, leu2Δ0, ura3Δ0, met15Δ0, LYS2+ sml1::hphMX3, mec1::natMX6, elp6::kanMX4	This study	1	S288C	cross query with YKO library
sml1Δmec1Δelp6Δ #3	CY16311	Mat a, can1Δ::STEpr-Sp_his5, lyp1, his3Δ1, leu2Δ0, ura3Δ0, met15Δ0, LYS2+ sml1::hphMX3, mec1::natMX6, elp6::kanMX4	This study	1	S288C	cross query with YKO library
sml1Δmec1Δgnp1Δ #1	CY16312	Mat a, can1Δ::STEpr-Sp_his5, lyp1, his3Δ1, leu2Δ0, ura3Δ0, met15Δ0, LYS2+ sml1::hphMX3, mec1::natMX6, gnp1::kanMX4	This study	1	S288C	cross query with YKO library
sml1Δmec1Δgnp1Δ #2	CY16313	Mat a, can1Δ::STEpr-Sp_his5, lyp1, his3Δ1, leu2Δ0, ura3Δ0, met15Δ0, LYS2+ sml1::hphMX3, mec1::natMX6, gnp1::kanMX4	This study	1	S288C	cross query with YKO library
sml1Δmec1Δgnp1Δ #3	CY16314	Mat a, can1Δ::STEpr-Sp_his5, lyp1, his3Δ1, leu2Δ0, ura3Δ0, met15Δ0, LYS2+ sml1::hphMX3, mec1::natMX6, gnp1::kanMX4	This study	1	S288C	cross query with YKO library
sml1Δmec1Δgtr1Δ #1	CY16315	Mat a, can1Δ::STEpr-Sp_his5, lyp1, his3Δ1, leu2Δ0, ura3Δ0, met15Δ0, LYS2+ sml1::hphMX3, mec1::natMX6, gtr1::kanMX4	This study	1	S288C	cross query with YKO library
sml1Δmec1Δgtr1Δ #2	CY16316	Mat a, can1Δ::STEpr-Sp_his5, lyp1, his3Δ1, leu2Δ0, ura3Δ0, met15Δ0, LYS2+ sml1::hphMX3, mec1::natMX6, gtr1::kanMX4	This study	1	S288C	cross query with YKO library
sml1Δmec1Δgtr1Δ #3	CY16317	Mat a, can1Δ::STEpr-Sp_his5, lyp1, his3Δ1, leu2Δ0, ura3Δ0, met15Δ0, LYS2+ sml1::hphMX3, mec1::natMX6, gtr1::kanMX4	This study	1	S288C	cross query with YKO library
WT pGAL-EV	CY16319	MAT a, ade2-1, ura3-1, trp1-1, leu2-3, leu2-112, his3-11, his3-15, can1-100, GAL, PSI+, RAD5, pGAL1-10UAS empty vector (2µ)-URA3	This study	1	W303
ura8Δ pGAL-EV	CY16320	MAT a, ade2-1, ura3-1, trp1-1, leu2-3, leu2-112, his3-11, his3-15, can1-100, GAL, PSI+, RAD5, ura8::HIS3, pGAL1-10UAS empty vector (2µ)-URA3	This study	1	W303
ura8Δ pGAL-URA7 #1	CY16321	MAT a, ade2-1, ura3-1, trp1-1, leu2-3, leu2-112, his3-11, his3-15, can1-100, GAL, PSI+, RAD5, ura8::HIS3, pGAL1-10UAS-URA7-GST (2µ)-URA3	This study	1	W303
ura8Δ pGAL-URA7 #2	CY16322	MAT a, ade2-1, ura3-1, trp1-1, leu2-3, leu2-112, his3-11, his3-15, can1-100, GAL, PSI+, RAD5, ura8::HIS3, pGAL1-10UAS-URA7-GST (2µ)-URA3	This study	1	W303
ura8Δ pGAL-URA7 #3	CY16323	MAT a, ade2-1, ura3-1, trp1-1, leu2-3, leu2-112, his3-11, his3-15, can1-100, GAL, PSI+, RAD5, ura8::HIS3, pGAL1-10UAS-URA7-GST (2µ)-URA3	This study	1	W303
ura8Δ pGAL-URA8 #1	CY16324	MAT a, ade2-1, ura3-1, trp1-1, leu2-3, leu2-112, his3-11, his3-15, can1-100, GAL, PSI+, RAD5, ura8::HIS3, pGAL1-10UAS-URA8-GST (2µ)-URA3	This study	1	W303
ura8Δ pGAL-URA8 #2	CY16325	MAT a, ade2-1, ura3-1, trp1-1, leu2-3, leu2-112, his3-11, his3-15, can1-100, GAL, PSI+, RAD5, ura8::HIS3, pGAL1-10UAS-URA8-GST (2µ)-URA3	This study	1	W303
ura8Δ pGAL-URA8 #3	CY16326	MAT a, ade2-1, ura3-1, trp1-1, leu2-3, leu2-112, his3-11, his3-15, can1-100, GAL, PSI+, RAD5, ura8::HIS3, pGAL1-10UAS-URA8-GST (2µ)-URA3	This study	1	W303
References
1. Winzeler EA, Shoemaker DD, Astromoff A, Liang H, Anderson K, Andre B, et al. (1999) Functional characterization of the S. cerevisiae genome by gene deletion and parallel analysis. Science 285: 901-906. https://doi.org/10.1126/science.285.5429.901 PMID: 10436161
2. Bruhn C, Ajazi A, Ferrari E, Lanz MC, Batrin R, Choudhary R, et al. (2020) The Rad53(CHK1/CHK2)-Spt21(NPAT) and Tel1(ATM) axes couple glucose tolerance to histone dosage and subtelomeric silencing. Nat Commun 11: 4154. https://doi.org/10.1038/s41467-020-17961-4 PMID: 32814778
