# Supplementary material for: CTP sensing and Mec1ATR-Rad53CHK1/CHK2 mediate a two-layered response to inhibition of glutamine metabolism
Source: PLoS Genet. 2022 Mar 3;18(3):e1010101. doi: 10.1371/journal.pgen.1010101 (PMC8923462; doi:10.1371/journal.pgen.1010101)
Supplement: S6 Table — (XLSX) [file pgen.1010101.s009.xlsx]

## Sheet: S6 Table
S6 Table. Primers used in this study
Primer name	Sequence (5' - 3')
TFC1-F	CCAAGCTCATGAACAAGTCC
TFC1-R	ACCCAAATTGGACGTCTAGC
URA7-F	ACCGTCACCGTTACGAAATC
URA7-R	TCACAACGCTTTCCAGTGTC
URA8-F	GCCAGCGTTGCGAAATATTC
URA8-R	TTGATGGTTCCAGCACCTTC
URA1-F	ATGCATCCGGTGTTCATTGC
URA1-R	TGAATGCGCCAGCTTTAGAG
URA2-F	AAACACGTCGTTTGGCTGTC
URA2-R	TGGGAAGTTTGTGCATCACG
IMD2-F	CAATGGACACGGTGACAGAG
IMD2-R	ACCATGTCAGCTTGGTCCTC
ADE12-F	TGCCGGAAAACGCAAAGAAG
ADE12-R	GCAACATGCTTTCTCTTGCG
